# Supplementary material for: CoGAPS matrix factorization algorithm identifies transcriptional changes in AP-2alpha target genes in feedback from therapeutic inhibition of the EGFR network
Source: Oncotarget. 2016 Sep 16;7(45):73845–64. doi: 10.18632/oncotarget.12075 (PMC5342018; doi:10.18632/oncotarget.12075)
Supplement: Supplementary file 2 [file oncotarget-07-73845-s002.xlsx]

## Sheet: Overview
Cancer Genome Analysis
For Research Use Only - Not Intended for Clinical Use
Case ID: PGDX232T1-SCC25		Date: 7/2/12
Analysis Overview
Objective
Whole exome sequencing analysis of tumor and normal samples to identify tumor-specific (somatic) sequence and copy number alterations.
Procedure
Genomic DNA was purified from tumor and normal specimens. DNA samples were enriched for coding regions in the genome using custom DNA capture approaches. Enriched tumor and normal DNA was sequenced using massively parallel sequencing instruments. Sequence data were mapped to the reference human genome sequence and sequence alterations were determined by comparison of over 50 million bases of tumo…
Sample Characteristics
Tumor Type	Squamous cell carcinoma
Tumor Location	Oral Cavity
Sample Type	Cell line
Pathological Tumor Purity	1
Mutation based Tumor Purity	NA
Source of normal DNA	NA
Analysis Characteristics
Analysis type	Next-generation sequencing
Enrichment approach	In solution DNA capture
Genome regions analyzed	20,766 coding genes
Bases sequenced	50,377,063 bases
Sequence Read Length	100 bp
Limitations of Approach
Whole-exome sequencing analyses are intended for research-use studies and have not been validated for clinical use. Next generation sequencing approaches may provide incorrect sequence or mutational data due to insufficient coverage in specific regions of the genome, inability to distinguish highly related human sequences, and sequencing errors. The analysis of sequence specific alterations can a…
Personal Genome Diagnostics, Inc.
Science and Technology Park at Johns Hopkins
855 N. Wolfe Street, Suite 629 , Baltimore, MD 21205

## Sheet: 368 report
Cancer Genome Analysis
For Research Use Only - Not Intended for Clinical Use
Case ID: PGDX232T1-SCC25									Date: 7/2/12
Report of Somatic Mutations in Well Characterized Cancer Genes
Gene Symbol	Gene Description	Pathway / Functional Group	Transcript Accession	Mutation Position			Mutation Type	Mutation Result $	Assurance Score #
				Nucleotide (genomic)	Nucleotide (transcript)	Amino Acid (protein)
ABL1	c-abl oncogene 1; non-receptor tyrosine kinase	Cell differentiation; division and adhesion	X16416	chr9:132728151A>G	730A>G	244M>V	Missense	Negative	>=99%
ABL1	c-abl oncogene 1; non-receptor tyrosine kinase	Cell differentiation; division and adhesion	X16416	chr9:132728163C>G	742C>G	248L>V	Missense	Negative	>=99%
ABL1	c-abl oncogene 1; non-receptor tyrosine kinase	Cell differentiation; division and adhesion	X16416	chr9:132728170G>A	749G>A	250G>E	Missense	Negative	>=99%
ABL1	c-abl oncogene 1; non-receptor tyrosine kinase	Cell differentiation; division and adhesion	X16416	chr9:132728177G>C	756G>C	252Q>H	Missense	Negative	>=99%
ABL1	c-abl oncogene 1; non-receptor tyrosine kinase	Cell differentiation; division and adhesion	X16416	chr9:132728178T>C	757T>C	253Y>H	Missense	Negative	>=99%
ABL1	c-abl oncogene 1; non-receptor tyrosine kinase	Cell differentiation; division and adhesion	X16416	chr9:132728179A>T	758A>T	253Y>F	Missense	Negative	>=99%
ABL1	c-abl oncogene 1; non-receptor tyrosine kinase	Cell differentiation; division and adhesion	X16416	chr9:132728184G>A	763G>A	255E>K	Missense	Negative	>=99%
ABL1	c-abl oncogene 1; non-receptor tyrosine kinase	Cell differentiation; division and adhesion	X16416	chr9:132728185A>T	764A>T	255E>V	Missense	Negative	>=99%
ABL1	c-abl oncogene 1; non-receptor tyrosine kinase	Cell differentiation; division and adhesion	X16416	chr9:132737341A>G	827A>G	276D>G	Missense	Negative	>=99%
ABL1	c-abl oncogene 1; non-receptor tyrosine kinase	Cell differentiation; division and adhesion	X16416	chr9:132737409G>T	895G>T	299V>L	Missense	Negative	>=99%
ABL1	c-abl oncogene 1; non-receptor tyrosine kinase	Cell differentiation; division and adhesion	X16416	chr9:132737409G>C	895G>C	299V>L	Missense	Negative	>=99%
ABL1	c-abl oncogene 1; non-receptor tyrosine kinase	Cell differentiation; division and adhesion	X16416	chr9:132738091T>C	931T>C	311F>L	Missense	Negative	>=99%
ABL1	c-abl oncogene 1; non-receptor tyrosine kinase	Cell differentiation; division and adhesion	X16416	chr9:132738091T>A	931T>A	311F>I	Missense	Negative	>=99%
ABL1	c-abl oncogene 1; non-receptor tyrosine kinase	Cell differentiation; division and adhesion	X16416	chr9:132738104C>T	944C>T	315T>I	Missense	Negative	>=99%
ABL1	c-abl oncogene 1; non-receptor tyrosine kinase	Cell differentiation; division and adhesion	X16416	chr9:132738111C>G	951C>G	317F>L	Missense	Negative	>=99%
ABL1	c-abl oncogene 1; non-receptor tyrosine kinase	Cell differentiation; division and adhesion	X16416	chr9:132738212T>C	1052T>C	351M>T	Missense	Negative	>=99%
ABL1	c-abl oncogene 1; non-receptor tyrosine kinase	Cell differentiation; division and adhesion	X16416	chr9:132738215A>G	1055A>G	352E>G	Missense	Negative	>=99%
ABL1	c-abl oncogene 1; non-receptor tyrosine kinase	Cell differentiation; division and adhesion	X16416	chr9:132738224A>G	1064A>G	355E>G	Missense	Negative	>=99%
ABL1	c-abl oncogene 1; non-receptor tyrosine kinase	Cell differentiation; division and adhesion	X16416	chr9:132738235T>A	1075T>A	359F>I	Missense	Negative	>=99%
ABL1	c-abl oncogene 1; non-receptor tyrosine kinase	Cell differentiation; division and adhesion	X16416	chr9:132738235T>G	1075T>G	359F>V	Missense	Negative	>=99%
ABL1	c-abl oncogene 1; non-receptor tyrosine kinase	Cell differentiation; division and adhesion	X16416	chr9:132738236T>G	1076T>G	359F>C	Missense	Negative	>=99%
ABL1	c-abl oncogene 1; non-receptor tyrosine kinase	Cell differentiation; division and adhesion	X16416	chr9:132740149T>A	1159T>A	387L>M	Missense	Negative	>=99%
ABL1	c-abl oncogene 1; non-receptor tyrosine kinase	Cell differentiation; division and adhesion	X16416	chr9:132740152A>C	1162A>C	388M>L	Missense	Negative	>=99%
ABL1	c-abl oncogene 1; non-receptor tyrosine kinase	Cell differentiation; division and adhesion	X16416	chr9:132740177A>G	1187A>G	396H >R	Missense	Negative	>=99%
ABL1	c-abl oncogene 1; non-receptor tyrosine kinase	Cell differentiation; division and adhesion	X16416	chr9:132745309T>C	1475T>C	486F>S	Missense	Negative	>=99%
AKT1	v-akt murine thymoma viral oncogene homolog 1	PI3K signaling	ENST00000349310	chr14:104317596C>T	49G>A	17E>K	Missense	Negative	>=99%
AKT1	v-akt murine thymoma viral oncogene homolog 1	PI3K signaling	ENST00000349310	chr14:104310362A>G	1069CT>AC*	357L>T*	Missense	Negative	>=99%
AKT1	v-akt murine thymoma viral oncogene homolog 1	PI3K signaling	ENST00000349310	chr14:104310363G>T	1069CT>AC*	357L>T	Missense	Negative	>=99%
AKT2	v-akt murine thymoma viral oncogene homolog 2	PI3K signaling	NM_001626.3	chr19:45434060T>C	904A>G	302S>G	Missense	Negative	>=99%
AKT2	v-akt murine thymoma viral oncogene homolog 2	PI3K signaling	NM_001626.3	chr19:45433700C>T	1112G>A	371R>H	Missense	Negative	>=99%
ALK	anaplastic lymphoma receptor tyrosine kinase	Tyrosine kinase signaling	NM_004304	chr2:29297199G>T	3522C>A	1174F>L	Missense	Negative	>=99%
ALK	anaplastic lymphoma receptor tyrosine kinase	Tyrosine kinase signaling	NM_004304	chr2:29297135G>T	3586C>A	1196L>M	Missense	Negative	>=99%
ALK	anaplastic lymphoma receptor tyrosine kinase	Tyrosine kinase signaling	NM_004304	chr2:29286168C>T	3824G>A	1275R>Q	Missense	Negative	>=99%
BRAF	v-raf murine sarcoma viral oncogene homolog B1	MAP kinase signaling	NM_004333	chr7:140127887C>G	1390G>C	464G>R	Missense	Negative	>=99%
BRAF	v-raf murine sarcoma viral oncogene homolog B1	MAP kinase signaling	NM_004333	chr7:140127886C>A	1391G>T	464G>V	Missense	Negative	>=99%
BRAF	v-raf murine sarcoma viral oncogene homolog B1	MAP kinase signaling	NM_004333	chr7:140127886C>T	1391G>A	464G>E	Missense	Negative	>=99%
BRAF	v-raf murine sarcoma viral oncogene homolog B1	MAP kinase signaling	NM_004333	chr7:140127881C>G	1396G>C	466G>R	Missense	Negative	>=99%
BRAF	v-raf murine sarcoma viral oncogene homolog B1	MAP kinase signaling	NM_004333	chr7:140127880C>G	1397G>C	466G>A	Missense	Negative	>=99%
BRAF	v-raf murine sarcoma viral oncogene homolog B1	MAP kinase signaling	NM_004333	chr7:140127874A>C	1403T>G	468F>C	Missense	Negative	>=99%
BRAF	v-raf murine sarcoma viral oncogene homolog B1	MAP kinase signaling	NM_004333	chr7:140127872C>T	1405G>A	469G>R	Missense	Negative	>=99%
BRAF	v-raf murine sarcoma viral oncogene homolog B1	MAP kinase signaling	NM_004333	chr7:140127872C>G	1405G>C	469G>R	Missense	Negative	>=99%
BRAF	v-raf murine sarcoma viral oncogene homolog B1	MAP kinase signaling	NM_004333	chr7:140127872C>A	1405GG>TC*	469G>S*	Missense	Negative	>=99%
BRAF	v-raf murine sarcoma viral oncogene homolog B1	MAP kinase signaling	NM_004333	chr7:140127871C>G	1405GG>TC*	469G>S*	Missense	Negative	>=99%
BRAF	v-raf murine sarcoma viral oncogene homolog B1	MAP kinase signaling	NM_004333	chr7:140127871C>T	1406G>A	469G>E	Missense	Negative	>=99%
BRAF	v-raf murine sarcoma viral oncogene homolog B1	MAP kinase signaling	NM_004333	chr7:140127871C>G	1406G>C	469G>A	Missense	Negative	>=99%
BRAF	v-raf murine sarcoma viral oncogene homolog B1	MAP kinase signaling	NM_004333	chr7:140127871C>A	1406G>T	469G>V	Missense	Negative	>=99%
BRAF	v-raf murine sarcoma viral oncogene homolog B1	MAP kinase signaling	NM_004333	chr7:140099623T>A	1781A>T	594D>V	Missense	Negative	>=99%
BRAF	v-raf murine sarcoma viral oncogene homolog B1	MAP kinase signaling	NM_004333	chr7:140099623T>C	1781A>G	594D>G	Missense	Negative	>=99%
BRAF	v-raf murine sarcoma viral oncogene homolog B1	MAP kinase signaling	NM_004333	chr7:140099621A>G	1783T>C	595F>L	Missense	Negative	>=99%
BRAF	v-raf murine sarcoma viral oncogene homolog B1	MAP kinase signaling	NM_004333	chr7:140099619A>C	1785T>G	595F>L	Missense	Negative	>=99%
BRAF	v-raf murine sarcoma viral oncogene homolog B1	MAP kinase signaling	NM_004333	chr7:140099619A>T	1785T>A	595F>L	Missense	Negative	>=99%
BRAF	v-raf murine sarcoma viral oncogene homolog B1	MAP kinase signaling	NM_004333	chr7:140099618C>G	1786G>C	596G>R	Missense	Negative	>=99%
BRAF	v-raf murine sarcoma viral oncogene homolog B1	MAP kinase signaling	NM_004333	chr7:140099615G>C	1789C>G	597L>V	Missense	Negative	>=99%
BRAF	v-raf murine sarcoma viral oncogene homolog B1	MAP kinase signaling	NM_004333	chr7:140099615G>A	1789CT>TC*	597L>S*	Missense	Negative	>=99%
BRAF	v-raf murine sarcoma viral oncogene homolog B1	MAP kinase signaling	NM_004333	chr7:140099614A>G	1789CT>TC*	597L>S*	Missense	Negative	>=99%
BRAF	v-raf murine sarcoma viral oncogene homolog B1	MAP kinase signaling	NM_004333	chr7:140099614A>C	1790T>G	597L>R	Missense	Negative	>=99%
BRAF	v-raf murine sarcoma viral oncogene homolog B1	MAP kinase signaling	NM_004333	chr7:140099614A>T	1790T>A	597L>Q	Missense	Negative	>=99%
BRAF	v-raf murine sarcoma viral oncogene homolog B1	MAP kinase signaling	NM_004333	chr7:140099608G>A	1766C>T	599T>I	Missense	Negative	>=99%
BRAF	v-raf murine sarcoma viral oncogene homolog B1	MAP kinase signaling	NM_004333	chr7:140099606C>A	1798G>T	600V>L	Missense	Negative	>=99%
BRAF	v-raf murine sarcoma viral oncogene homolog B1	MAP kinase signaling	NM_004333	chr7:140099606C>T	1798GT>AA*	600V>K*	Missense	Negative	>=99%
BRAF	v-raf murine sarcoma viral oncogene homolog B1	MAP kinase signaling	NM_004333	chr7:140099605A>T	1798GT>AA*	600V>K*	Missense	Negative	>=99%
BRAF	v-raf murine sarcoma viral oncogene homolog B1	MAP kinase signaling	NM_004333	chr7:140099605A>C	1798GT>AG*	600V>R*	Missense	Negative	>=99%
BRAF	v-raf murine sarcoma viral oncogene homolog B1	MAP kinase signaling	NM_004333	chr7:140099606C>T	1798GT>AG*	600V>R*	Missense	Negative	>=99%
BRAF	v-raf murine sarcoma viral oncogene homolog B1	MAP kinase signaling	NM_004333	chr7:140099605A>T	1799T>A	600V>E	Missense	Negative	>=99%
BRAF	v-raf murine sarcoma viral oncogene homolog B1	MAP kinase signaling	NM_004333	chr7:140099605A>T	1799TG>AT*	600V>D*	Missense	Negative	>=99%
BRAF	v-raf murine sarcoma viral oncogene homolog B1	MAP kinase signaling	NM_004333	chr7:140099604C>A	1799TG>AT*	600V>D*	Missense	Negative	>=99%
BRAF	v-raf murine sarcoma viral oncogene homolog B1	MAP kinase signaling	NM_004333	chr7:140099603T>C	1801A>G	601K>E	Missense	Negative	>=99%
BRAF	v-raf murine sarcoma viral oncogene homolog B1	MAP kinase signaling	NM_004333	chr7:140099601T>A	1803A>T	601K>N	Missense	Negative	>=99%
BRAF	v-raf murine sarcoma viral oncogene homolog B1	MAP kinase signaling	NM_004333	chr7:140099601T>G	1803A>C	601K>N	Missense	Negative	>=99%
CDK4	cyclin-dependent kinase 4	Cell cycle	NM_000075.2	chr12:56431698G>A	70C>T	24R>C	Missense	Negative	>=99%
CDK4	cyclin-dependent kinase 4	Cell cycle	NM_000075.2	chr12:56431697C>T	71G>A	24R>H	Missense	Negative	>=99%
EGFR	epidermal growth factor receptor	EGFR signaling	NM_005228	chr7:55178574G>A	323G>A	108R>K	Missense	Negative	>=99%
EGFR	epidermal growth factor receptor	EGFR signaling	NM_005228	chr7:55189237A>C	787A>C	263T>P	Missense	Negative	>=99%
EGFR	epidermal growth factor receptor	EGFR signaling	NM_005228	chr7:55189316C>T	866C>T	289A>V	Missense	Negative	>=99%
EGFR	epidermal growth factor receptor	EGFR signaling	NM_005228	chr7:55200537G>T	1793G>T	598G>V	Missense	Negative	>=99%
EGFR	epidermal growth factor receptor	EGFR signaling	NM_005228	chr7:55208280G>A	2030G>A	677R>H	Missense	Negative	>=99%
EGFR	epidermal growth factor receptor	EGFR signaling	NM_005228	chr7:55209171G>A	2125G>A	709E>K	Missense	Negative	>=99%
EGFR	epidermal growth factor receptor	EGFR signaling	NM_005228	chr7:55209171G>C	2125GAA>CAT*	709E>H*	Missense	Negative	>=99%
EGFR	epidermal growth factor receptor	EGFR signaling	NM_005228	chr7:55209173A>T	2125GAA>CAT*	709E>H*	Missense	Negative	>=99%
EGFR	epidermal growth factor receptor	EGFR signaling	NM_005228	chr7:55209172A>C	2126A>C	709E>A	Missense	Negative	>=99%
EGFR	epidermal growth factor receptor	EGFR signaling	NM_005228	chr7:55209172A>G	2126A>G	709E>G	Missense	Negative	>=99%
EGFR	epidermal growth factor receptor	EGFR signaling	NM_005228	chr7:55209172A>T	2126A>T	709E>V	Missense	Negative	>=99%
EGFR	epidermal growth factor receptor	EGFR signaling	NM_005228	chr7:55209201G>T	2155G>T	719G>C	Missense	Negative	>=99%
EGFR	epidermal growth factor receptor	EGFR signaling	NM_005228	chr7:55209201G>A	2155G>A	719G>S	Missense	Negative	>=99%
EGFR	epidermal growth factor receptor	EGFR signaling	NM_005228	chr7:55209202G>C	2156G>C	719G>A	Missense	Negative	>=99%
EGFR	epidermal growth factor receptor	EGFR signaling	NM_005228	chr7:55209202G>A	2156G>A	719G>D	Missense	Negative	>=99%
EGFR	epidermal growth factor receptor	EGFR signaling	NM_005228	chr7:55209205C>T	2159C>T	720S>F	Missense	Negative	>=99%
EGFR	epidermal growth factor receptor	EGFR signaling	NM_005228	chr7:55209972G>C	2248G>C	750A>P	Missense	Negative	>=99%
EGFR	epidermal growth factor receptor	EGFR signaling	NM_005228	chr7:55209975A>G	2251A>G	751T>A	Missense	Negative	>=99%
EGFR	epidermal growth factor receptor	EGFR signaling	NM_005228	chr7:55209975A>C	2251A>C	751T>P	Missense	Negative	>=99%
EGFR	epidermal growth factor receptor	EGFR signaling	NM_005228	chr7:55209976C>T	2252C>T	751T>I	Missense	Negative	>=99%
EGFR	epidermal growth factor receptor	EGFR signaling	NM_005228	chr7:55209978T>C	2254T>C	752S>P	Missense	Negative	>=99%
EGFR	epidermal growth factor receptor	EGFR signaling	NM_005228	chr7:55209978T>G	2254TC>GA*	752S>D*	Missense	Negative	>=99%
EGFR	epidermal growth factor receptor	EGFR signaling	NM_005228	chr7:55209979C>A	2254TC>GA*	752S>D*	Missense	Negative	>=99%
EGFR	epidermal growth factor receptor	EGFR signaling	NM_005228	chr7:55209979C>T	2254TC>AT*	752S>I*	Missense	Negative	>=99%
EGFR	epidermal growth factor receptor	EGFR signaling	NM_005228	chr7:55209978T>A	2254TC>AT*	752S>I*	Missense	Negative	>=99%
EGFR	epidermal growth factor receptor	EGFR signaling	NM_005228	chr7:55209979C>T	2255C>T	752S>F	Missense	Negative	>=99%
EGFR	epidermal growth factor receptor	EGFR signaling	NM_005228	chr7:55209981C>T	2257C>T	753P>S	Missense	Negative	>=99%
EGFR	epidermal growth factor receptor	EGFR signaling	NM_005228	chr7:55210005G>T	2281G>T	761D>Y	Missense	Negative	>=99%
EGFR	epidermal growth factor receptor	EGFR signaling	NM_005228	chr7:55216489G>A	2293G>A	765V>M	Missense	Negative	>=99%
EGFR	epidermal growth factor receptor	EGFR signaling	NM_005228	chr7:55216499G>T	2303G>T	768S>I	Missense	Negative	>=99%
EGFR	epidermal growth factor receptor	EGFR signaling	NM_005228	chr7:55216514A>G	2318A>G	773H>R	Missense	Negative	>=99%
EGFR	epidermal growth factor receptor	EGFR signaling	NM_005228	chr7:55216523G>A	2327G>A	776R>H	Missense	Negative	>=99%
EGFR	epidermal growth factor receptor	EGFR signaling	NM_005228	chr7:55216522C>T	2326C>T	776R>C	Missense	Negative	>=99%
EGFR	epidermal growth factor receptor	EGFR signaling	NM_005228	chr7:55216552G>A	2356G>A	786V>M	Missense	Negative	>=99%
EGFR	epidermal growth factor receptor	EGFR signaling	NM_005228	chr7:55216565C>T	2369C>T	790T>M	Missense	Negative	>=99%
EGFR	epidermal growth factor receptor	EGFR signaling	NM_005228	chr7:55226933T>G	2497T>G	833L>V	Missense	Negative	>=99%
EGFR	epidermal growth factor receptor	EGFR signaling	NM_005228	chr7:55226940A>T	2504A>T	835H>L	Missense	Negative	>=99%
EGFR	epidermal growth factor receptor	EGFR signaling	NM_005228	chr7:55226963G>A	2527G>A	843V>I	Missense	Negative	>=99%
EGFR	epidermal growth factor receptor	EGFR signaling	NM_005228	chr7:55226979C>T	2543C>T	848P>L	Missense	Negative	>=99%
EGFR	epidermal growth factor receptor	EGFR signaling	NM_005228	chr7:55227008C>A	2572C>A	858L>M	Missense	Negative	>=99%
EGFR	epidermal growth factor receptor	EGFR signaling	NM_005228	chr7:55227009T>G	2573T>G	858L>R	Missense	Negative	>=99%
EGFR	epidermal growth factor receptor	EGFR signaling	NM_005228	chr7:55227018T>A	2582T>A	861L>Q	Missense	Negative	>=99%
EGFR	epidermal growth factor receptor	EGFR signaling	NM_005228	chr7:55227018T>G	2582T>G	861L>R	Missense	Negative	>=99%
EGFR	epidermal growth factor receptor	EGFR signaling	NM_005228	chr7:55227024G>A	2588G>A	863G>D	Missense	Negative	>=99%
ERBB2	v-erb-b2 erythroblastic leukemia viral oncogene homolog 2	EGFR signaling	NM_004448	chr17:35133745T>C	2263TT>CC*	755L>P*	Missense	Negative	>=99%
ERBB2	v-erb-b2 erythroblastic leukemia viral oncogene homolog 2	EGFR signaling	NM_004448	chr17:35133746T>C	2263TT>CC*	755L>P*	Missense	Negative	>=99%
ERBB2	v-erb-b2 erythroblastic leukemia viral oncogene homolog 2	EGFR signaling	NM_004448	chr17:35133746T>C	2264T>C	755L>S	Missense	Negative	>=99%
ERBB2	v-erb-b2 erythroblastic leukemia viral oncogene homolog 2	EGFR signaling	NM_004448	chr17:35134526G>T	2329G>T	777V>L	Missense	Negative	>=99%
FGFR1	fibroblast growth factor receptor 1	FGFR signaling	NM_023110	chr8:38405095G>A	374C>T	125S>L	Missense	Negative	>=99%
FGFR1	fibroblast growth factor receptor 1	FGFR signaling	NM_023110	chr8:38401366G>T	754C>A	252P>T	Missense	Negative	>=99%
FGFR3	fibroblast growth factor receptor 3	FGFR signaling	NM_000142	chr4:1773362C>T	742C>T	248R>C	Missense	Negative	>=99%
FGFR3	fibroblast growth factor receptor 3	FGFR signaling	NM_000142	chr4:1773366C>G	746C>G	249S >C	Missense	Negative	>=99%
FGFR3	fibroblast growth factor receptor 3	FGFR signaling	NM_000142	chr4:1775887G>T	1108G>T	370G>C	Missense	Negative	>=99%
FGFR3	fibroblast growth factor receptor 3	FGFR signaling	NM_000142	chr4:1775890A>T	1111A>T	371S>C	Missense	Negative	>=99%
FGFR3	fibroblast growth factor receptor 3	FGFR signaling	NM_000142	chr4:1775897A>G	1118A>G	373Y>C	Missense	Negative	>=99%
FGFR3	fibroblast growth factor receptor 3	FGFR signaling	NM_000142	chr4:1775951C>A	1172C>A	391A>E	Missense	Negative	>=99%
FGFR3	fibroblast growth factor receptor 3	FGFR signaling	NM_000142	chr4:1777687A>G	1948A>G	650K>E	Missense	Negative	>=99%
FGFR3	fibroblast growth factor receptor 3	FGFR signaling	NM_000142	chr4:1777687A>C	1948A>C	650K>Q	Missense	Negative	>=99%
FGFR3	fibroblast growth factor receptor 3	FGFR signaling	NM_000142	chr4:1777688A>T	1949A>T	650K>M	Missense	Negative	>=99%
FGFR3	fibroblast growth factor receptor 3	FGFR signaling	NM_000142	chr4:1777688A>C	1949A>C	650K>T	Missense	Negative	>=99%
FGFR3	fibroblast growth factor receptor 3	FGFR signaling	NM_000142	chr4:1778129G>T	2089G>T	697G>C	Missense	Negative	>=99%
FLT3	fms-related tyrosine kinase 3	Apoptosis; proliferation and differentiation	NM_004119	chr13:27500381T>G	1987A>C	663K>Q	Missense	Negative	>=99%
FLT3	fms-related tyrosine kinase 3	Apoptosis; proliferation and differentiation	NM_004119	chr13:27500340G>T	2028C>A	676N>K	Missense	Negative	>=99%
FLT3	fms-related tyrosine kinase 3	Apoptosis; proliferation and differentiation	NM_004119	chr13:27500340G>C	2028C>G	676N>K	Missense	Negative	>=99%
FLT3	fms-related tyrosine kinase 3	Apoptosis; proliferation and differentiation	NM_004119	chr13:27490642C>G	2503G>C	835D>H	Missense	Negative	>=99%
FLT3	fms-related tyrosine kinase 3	Apoptosis; proliferation and differentiation	NM_004119	chr13:27490642C>T	2503G>A	835D>N	Missense	Negative	>=99%
FLT3	fms-related tyrosine kinase 3	Apoptosis; proliferation and differentiation	NM_004119	chr13:27490642C>A	2503G>T	835D>Y	Missense	Negative	>=99%
FLT3	fms-related tyrosine kinase 3	Apoptosis; proliferation and differentiation	NM_004119	chr13:27490641T>A	2504A>T	835D>V	Missense	Negative	>=99%
FLT3	fms-related tyrosine kinase 3	Apoptosis; proliferation and differentiation	NM_004119	chr13:27490640A>C	2505T>G	835D>E	Missense	Negative	>=99%
FLT3	fms-related tyrosine kinase 3	Apoptosis; proliferation and differentiation	NM_004119	chr13:27490640A>T	2505T>A	835D>E	Missense	Negative	>=99%
FLT3	fms-related tyrosine kinase 3	Apoptosis; proliferation and differentiation	NM_004119	chr13:27487838C>G	2542G>C	848A>P	Missense	Negative	>=99%
HRAS	v-Ha-ras Harvey rat sarcoma viral oncogene homolog	MAP kinase signaling	NM_005343	chr11:524289C>A	34G>T	12G>C	Missense	Negative	>=99%
HRAS	v-Ha-ras Harvey rat sarcoma viral oncogene homolog	MAP kinase signaling	NM_005343	chr11:524289C>G	34G>C	12G>R	Missense	Negative	>=99%
HRAS	v-Ha-ras Harvey rat sarcoma viral oncogene homolog	MAP kinase signaling	NM_005343	chr11:524289C>T	34G>A	12G>S	Missense	Negative	>=99%
HRAS	v-Ha-ras Harvey rat sarcoma viral oncogene homolog	MAP kinase signaling	NM_005343	chr11:524288C>G	35G>C	12G>A	Missense	Negative	>=99%
HRAS	v-Ha-ras Harvey rat sarcoma viral oncogene homolog	MAP kinase signaling	NM_005343	chr11:524288C>T	35G>A	12G>D	Missense	Negative	>=99%
HRAS	v-Ha-ras Harvey rat sarcoma viral oncogene homolog	MAP kinase signaling	NM_005343	chr11:524288C>A	35G>T	12G>V	Missense	Negative	>=99%
HRAS	v-Ha-ras Harvey rat sarcoma viral oncogene homolog	MAP kinase signaling	NM_005343	chr11:524286C>A	37G>T	13G>C	Missense	Negative	>=99%
HRAS	v-Ha-ras Harvey rat sarcoma viral oncogene homolog	MAP kinase signaling	NM_005343	chr11:524286C>G	37G>C	13G>R	Missense	Negative	>=99%
HRAS	v-Ha-ras Harvey rat sarcoma viral oncogene homolog	MAP kinase signaling	NM_005343	chr11:524286C>T	37G>A	13G>S	Missense	Negative	>=99%
HRAS	v-Ha-ras Harvey rat sarcoma viral oncogene homolog	MAP kinase signaling	NM_005343	chr11:524285C>G	38G>C	13G>A	Missense	Negative	>=99%
HRAS	v-Ha-ras Harvey rat sarcoma viral oncogene homolog	MAP kinase signaling	NM_005343	chr11:524285C>T	38G>A	13G>D	Missense	Negative	>=99%
HRAS	v-Ha-ras Harvey rat sarcoma viral oncogene homolog	MAP kinase signaling	NM_005343	chr11:524285C>A	38G>T	13G>V	Missense	Negative	>=99%
HRAS	v-Ha-ras Harvey rat sarcoma viral oncogene homolog	MAP kinase signaling	NM_005343	chr11:524271C>T	52G>A	18A>T	Missense	Negative	>=99%
HRAS	v-Ha-ras Harvey rat sarcoma viral oncogene homolog	MAP kinase signaling	NM_005343	chr11:523875G>C	181C>G	61Q>E	Missense	Negative	>=99%
HRAS	v-Ha-ras Harvey rat sarcoma viral oncogene homolog	MAP kinase signaling	NM_005343	chr11:523875G>T	181C>A	61Q>K	Missense	Negative	>=99%
HRAS	v-Ha-ras Harvey rat sarcoma viral oncogene homolog	MAP kinase signaling	NM_005343	chr11:523874T>A	182A>T	61Q>L	Missense	Negative	>=99%
HRAS	v-Ha-ras Harvey rat sarcoma viral oncogene homolog	MAP kinase signaling	NM_005343	chr11:523874T>C	182A>G	61Q>R	Missense	Negative	>=99%
HRAS	v-Ha-ras Harvey rat sarcoma viral oncogene homolog	MAP kinase signaling	NM_005343	chr11:523874T>G	182A>C	61Q>P	Missense	Negative	>=99%
HRAS	v-Ha-ras Harvey rat sarcoma viral oncogene homolog	MAP kinase signaling	NM_005343	chr11:523873C>A	183G>T	61Q>H	Missense	Negative	>=99%
HRAS	v-Ha-ras Harvey rat sarcoma viral oncogene homolog	MAP kinase signaling	NM_005343	chr11:523873C>G	183G>C	61Q>H	Missense	Negative	>=99%
IDH1	isocitrate dehydrogenase 1 (NADP+); soluble	TCA cycle and NADPH production	NM_005896.2	chr2:208821607G>A	145C>T	49R>C	Missense	Negative	>=99%
IDH1	isocitrate dehydrogenase 1 (NADP+); soluble	TCA cycle and NADPH production	NM_005896.2	chr2:208821462C>T	290G>A	97G>D	Missense	Negative	>=99%
IDH1	isocitrate dehydrogenase 1 (NADP+); soluble	TCA cycle and NADPH production	NM_005896.2	chr2:208821358G>A	394C>T	132R>C	Missense	Negative	>=99%
IDH1	isocitrate dehydrogenase 1 (NADP+); soluble	TCA cycle and NADPH production	NM_005896.2	chr2:208821358G>C	394C>G	132R>G	Missense	Negative	>=99%
IDH1	isocitrate dehydrogenase 1 (NADP+); soluble	TCA cycle and NADPH production	NM_005896.2	chr2:208821358G>T	394C>A	132R>S	Missense	Negative	>=99%
IDH1	isocitrate dehydrogenase 1 (NADP+); soluble	TCA cycle and NADPH production	NM_005896.2	chr2:208821358G>C	394CG>GT*	132R>V*	Missense	Negative	>=99%
IDH1	isocitrate dehydrogenase 1 (NADP+); soluble	TCA cycle and NADPH production	NM_005896.2	chr2:208821357C>A	394CG>GT*	132R>V*	Missense	Negative	>=99%
IDH1	isocitrate dehydrogenase 1 (NADP+); soluble	TCA cycle and NADPH production	NM_005896.2	chr2:208821357C>T	395G>A	132R>H	Missense	Negative	>=99%
IDH1	isocitrate dehydrogenase 1 (NADP+); soluble	TCA cycle and NADPH production	NM_005896.2	chr2:208821357C>A	395G>T	132R>L	Missense	Negative	>=99%
IDH2	isocitrate dehydrogenase 2 (NADP+); mitochondrial	TCA cycle and NADPH production	NM_002168.2	chr15:88432939G>A	418C>T	140R>W	Missense	Negative	>=99%
IDH2	isocitrate dehydrogenase 2 (NADP+); mitochondrial	TCA cycle and NADPH production	NM_002168.2	chr15:88432938C>A	419G>T	140R>L	Missense	Negative	>=99%
IDH2	isocitrate dehydrogenase 2 (NADP+); mitochondrial	TCA cycle and NADPH production	NM_002168.2	chr15:88432938C>T	419G>A	140R>Q	Missense	Negative	>=99%
IDH2	isocitrate dehydrogenase 2 (NADP+); mitochondrial	TCA cycle and NADPH production	NM_002168.2	chr15:88432843T>C	514A>G	172R>G	Missense	Negative	>=99%
IDH2	isocitrate dehydrogenase 2 (NADP+); mitochondrial	TCA cycle and NADPH production	NM_002168.2	chr15:88432843T>A	514A>T	172R>W	Missense	Negative	>=99%
IDH2	isocitrate dehydrogenase 2 (NADP+); mitochondrial	TCA cycle and NADPH production	NM_002168.2	chr15:88432842C>T	515G>A	172R>K	Missense	Negative	>=99%
IDH2	isocitrate dehydrogenase 2 (NADP+); mitochondrial	TCA cycle and NADPH production	NM_002168.2	chr15:88432842C>A	515G>T	172R>M	Missense	Negative	>=99%
IDH2	isocitrate dehydrogenase 2 (NADP+); mitochondrial	TCA cycle and NADPH production	NM_002168.2	chr15:88432841C>A	516G>T	172R>S	Missense	Negative	>=99%
IDH2	isocitrate dehydrogenase 2 (NADP+); mitochondrial	TCA cycle and NADPH production	NM_002168.2	chr15:88431435C>T	880G>A	294V>M	Missense	Negative	>=99%
JAK2	Janus kinase 2	Jak/STAT signaling	ENST00000381652	chr9:5060027A>T	1615AA>TT*	539K>L*	Missense	Negative	>=99%
JAK2	Janus kinase 2	Jak/STAT signaling	ENST00000381652	chr9:5060026A>T	1615AA>TT*	539K>L*	Missense	Negative	>=99%
JAK2	Janus kinase 2	Jak/STAT signaling	ENST00000381652	chr9:5060026A>C	1615AA>CT*	539K>L*	Missense	Negative	>=99%
JAK2	Janus kinase 2	Jak/STAT signaling	ENST00000381652	chr9:5060027A>T	1615AA>CT*	539K>L*	Missense	Negative	>=99%
JAK2	Janus kinase 2	Jak/STAT signaling	ENST00000381652	chr9:5063770G>T	1849G>T	617V>F	Missense	Negative	>=99%
JAK2	Janus kinase 2	Jak/STAT signaling	ENST00000381652	chr9:5068360A>G	2047A>G	683R>G	Missense	Negative	>=99%
JAK2	Janus kinase 2	Jak/STAT signaling	ENST00000381652	chr9:5068362A>T	2049A>T	683R>S	Missense	Negative	>=99%
KIT	v-kit Hardy-Zuckerman 4 feline sarcoma viral oncogene homolog	KIT signaling	NM_000222	chr4:55256521G>A	154G>A	52D>N	Missense	Negative	>=99%
KIT	v-kit Hardy-Zuckerman 4 feline sarcoma viral oncogene homolog	KIT signaling	NM_000222	chr4:55288345A>C	1654A>C	552M>L	Missense	Negative	>=99%
KIT	v-kit Hardy-Zuckerman 4 feline sarcoma viral oncogene homolog	KIT signaling	NM_000222	chr4:55288360T>C	1669T>C	557W>R	Missense	Negative	>=99%
KIT	v-kit Hardy-Zuckerman 4 feline sarcoma viral oncogene homolog	KIT signaling	NM_000222	chr4:55288360T>A	1669T>A	557W>R	Missense	Negative	>=99%
KIT	v-kit Hardy-Zuckerman 4 feline sarcoma viral oncogene homolog	KIT signaling	NM_000222	chr4:55288360T>G	1669T>G	557W>G	Missense	Negative	>=99%
KIT	v-kit Hardy-Zuckerman 4 feline sarcoma viral oncogene homolog	KIT signaling	NM_000222	chr4:55288365G>C	1674G>C	558K>N	Missense	Negative	>=99%
KIT	v-kit Hardy-Zuckerman 4 feline sarcoma viral oncogene homolog	KIT signaling	NM_000222	chr4:55288366G>A	1675G>A	559V>I	Missense	Negative	>=99%
KIT	v-kit Hardy-Zuckerman 4 feline sarcoma viral oncogene homolog	KIT signaling	NM_000222	chr4:55288367T>A	1676T>A	559V>D	Missense	Negative	>=99%
KIT	v-kit Hardy-Zuckerman 4 feline sarcoma viral oncogene homolog	KIT signaling	NM_000222	chr4:55288367T>C	1676T>C	559V>A	Missense	Negative	>=99%
KIT	v-kit Hardy-Zuckerman 4 feline sarcoma viral oncogene homolog	KIT signaling	NM_000222	chr4:55288367T>G	1676T>G	559V>G	Missense	Negative	>=99%
KIT	v-kit Hardy-Zuckerman 4 feline sarcoma viral oncogene homolog	KIT signaling	NM_000222	chr4:55288370T>A	1679T>A	560V>D	Missense	Negative	>=99%
KIT	v-kit Hardy-Zuckerman 4 feline sarcoma viral oncogene homolog	KIT signaling	NM_000222	chr4:55288370T>G	1679T>G	560V>G	Missense	Negative	>=99%
KIT	v-kit Hardy-Zuckerman 4 feline sarcoma viral oncogene homolog	KIT signaling	NM_000222	chr4:55288372G>A	1681G>A	561E >K	Missense	Negative	>=99%
KIT	v-kit Hardy-Zuckerman 4 feline sarcoma viral oncogene homolog	KIT signaling	NM_000222	chr4:55288384G>A	1693G>A	565G>R	Missense	Negative	>=99%
KIT	v-kit Hardy-Zuckerman 4 feline sarcoma viral oncogene homolog	KIT signaling	NM_000222	chr4:55288393T>G	1702T>G	568Y>D	Missense	Negative	>=99%
KIT	v-kit Hardy-Zuckerman 4 feline sarcoma viral oncogene homolog	KIT signaling	NM_000222	chr4:55288418T>C	1727T>C	576L>P	Missense	Negative	>=99%
KIT	v-kit Hardy-Zuckerman 4 feline sarcoma viral oncogene homolog	KIT signaling	NM_000222	chr4:55288442T>C	1751T>C	584F>S	Missense	Negative	>=99%
KIT	v-kit Hardy-Zuckerman 4 feline sarcoma viral oncogene homolog	KIT signaling	NM_000222	chr4:55288978A>G	1924A>G	642K>E	Missense	Negative	>=99%
KIT	v-kit Hardy-Zuckerman 4 feline sarcoma viral oncogene homolog	KIT signaling	NM_000222	chr4:55289015T>C	1961T>C	654V>A	Missense	Negative	>=99%
KIT	v-kit Hardy-Zuckerman 4 feline sarcoma viral oncogene homolog	KIT signaling	NM_000222	chr4:55290276C>T	2009C>T	670T>I	Missense	Negative	>=99%
KIT	v-kit Hardy-Zuckerman 4 feline sarcoma viral oncogene homolog	KIT signaling	NM_000222	chr4:55290276C>A	2008AC>GA*	670T>E*	Missense	Negative	>=99%
KIT	v-kit Hardy-Zuckerman 4 feline sarcoma viral oncogene homolog	KIT signaling	NM_000222	chr4:55290275A>G	2008AC>GA*	670T>E*	Missense	Negative	>=99%
KIT	v-kit Hardy-Zuckerman 4 feline sarcoma viral oncogene homolog	KIT signaling	NM_000222	chr4:55290393C>T	2126CA>TT*	709S>F*	Missense	Negative	>=99%
KIT	v-kit Hardy-Zuckerman 4 feline sarcoma viral oncogene homolog	KIT signaling	NM_000222	chr4:55290394A>T	2126CA>TT*	709S>F*	Missense	Negative	>=99%
KIT	v-kit Hardy-Zuckerman 4 feline sarcoma viral oncogene homolog	KIT signaling	NM_000222	chr4:55290394A>C	2126CA>TC*	709S>F*	Missense	Negative	>=99%
KIT	v-kit Hardy-Zuckerman 4 feline sarcoma viral oncogene homolog	KIT signaling	NM_000222	chr4:55290393C>T	2126CA>TC*	709S>F*	Missense	Negative	>=99%
KIT	v-kit Hardy-Zuckerman 4 feline sarcoma viral oncogene homolog	KIT signaling	NM_000222	chr4:55292255G>A	2146G>A	716D>N	Missense	Negative	>=99%
KIT	v-kit Hardy-Zuckerman 4 feline sarcoma viral oncogene homolog	KIT signaling	NM_000222	chr4:55292918G>T	2358G>T	786K>N	Missense	Negative	>=99%
KIT	v-kit Hardy-Zuckerman 4 feline sarcoma viral oncogene homolog	KIT signaling	NM_000222	chr4:55292918G>C	2358G>C	786K>N	Missense	Negative	>=99%
KIT	v-kit Hardy-Zuckerman 4 feline sarcoma viral oncogene homolog	KIT signaling	NM_000222	chr4:55294056T>G	2425T>G	809C>G	Missense	Negative	>=99%
KIT	v-kit Hardy-Zuckerman 4 feline sarcoma viral oncogene homolog	KIT signaling	NM_000222	chr4:55294077G>C	2446G>C	816D>H	Missense	Negative	>=99%
KIT	v-kit Hardy-Zuckerman 4 feline sarcoma viral oncogene homolog	KIT signaling	NM_000222	chr4:55294077G>T	2446G>T	816D>Y	Missense	Negative	>=99%
KIT	v-kit Hardy-Zuckerman 4 feline sarcoma viral oncogene homolog	KIT signaling	NM_000222	chr4:55294077G>T	2446GA>TT*	816D>F*	Missense	Negative	>=99%
KIT	v-kit Hardy-Zuckerman 4 feline sarcoma viral oncogene homolog	KIT signaling	NM_000222	chr4:55294078A>T	2446GA>TT*	816D>F*	Missense	Negative	>=99%
KIT	v-kit Hardy-Zuckerman 4 feline sarcoma viral oncogene homolog	KIT signaling	NM_000222	chr4:55294078A>T	2447A>T	816D>V	Missense	Negative	>=99%
KIT	v-kit Hardy-Zuckerman 4 feline sarcoma viral oncogene homolog	KIT signaling	NM_000222	chr4:55294078A>G	2447A>G	816D>G	Missense	Negative	>=99%
KIT	v-kit Hardy-Zuckerman 4 feline sarcoma viral oncogene homolog	KIT signaling	NM_000222	chr4:55294079C>A	2248C>A	816D>E	Missense	Negative	>=99%
KIT	v-kit Hardy-Zuckerman 4 feline sarcoma viral oncogene homolog	KIT signaling	NM_000222	chr4:55294079C>G	2248C>G	816D>E	Missense	Negative	>=99%
KIT	v-kit Hardy-Zuckerman 4 feline sarcoma viral oncogene homolog	KIT signaling	NM_000222	chr4:55294084A>G	2453A>G	818K>R	Missense	Negative	>=99%
KIT	v-kit Hardy-Zuckerman 4 feline sarcoma viral oncogene homolog	KIT signaling	NM_000222	chr4:55294089G>T	2458G>T	820D>Y	Missense	Negative	>=99%
KIT	v-kit Hardy-Zuckerman 4 feline sarcoma viral oncogene homolog	KIT signaling	NM_000222	chr4:55294090A>G	2459A>G	820D>G	Missense	Negative	>=99%
KIT	v-kit Hardy-Zuckerman 4 feline sarcoma viral oncogene homolog	KIT signaling	NM_000222	chr4:55294091T>A	2460T>A	820D>E	Missense	Negative	>=99%
KIT	v-kit Hardy-Zuckerman 4 feline sarcoma viral oncogene homolog	KIT signaling	NM_000222	chr4:55294089G>C	2458G>C	820D>H	Missense	Negative	>=99%
KIT	v-kit Hardy-Zuckerman 4 feline sarcoma viral oncogene homolog	KIT signaling	NM_000222	chr4:55294089G>A	2458G>A	820D>N	Missense	Negative	>=99%
KIT	v-kit Hardy-Zuckerman 4 feline sarcoma viral oncogene homolog	KIT signaling	NM_000222	chr4:55294090A>T	2459A>T	820D>V	Missense	Negative	>=99%
KIT	v-kit Hardy-Zuckerman 4 feline sarcoma viral oncogene homolog	KIT signaling	NM_000222	chr4:55294095A>T	2464A>T	822N>Y	Missense	Negative	>=99%
KIT	v-kit Hardy-Zuckerman 4 feline sarcoma viral oncogene homolog	KIT signaling	NM_000222	chr4:55294097T>A	2466T>A	822N>K	Missense	Negative	>=99%
KIT	v-kit Hardy-Zuckerman 4 feline sarcoma viral oncogene homolog	KIT signaling	NM_000222	chr4:55294097T>G	2466T>G	822N>K	Missense	Negative	>=99%
KIT	v-kit Hardy-Zuckerman 4 feline sarcoma viral oncogene homolog	KIT signaling	NM_000222	chr4:55294098T>G	2467T>G	823Y>D	Missense	Negative	>=99%
KIT	v-kit Hardy-Zuckerman 4 feline sarcoma viral oncogene homolog	KIT signaling	NM_000222	chr4:55294105T>C	2474T>C	825V>A	Missense	Negative	>=99%
KIT	v-kit Hardy-Zuckerman 4 feline sarcoma viral oncogene homolog	KIT signaling	NM_000222	chr4:55297421G>C	2485G>C	829A>P	Missense	Negative	>=99%
KIT	v-kit Hardy-Zuckerman 4 feline sarcoma viral oncogene homolog	KIT signaling	NM_000222	chr4:55297451G>A	2515G>A	839E>K	Missense	Negative	>=99%
KRAS	v-Ki-ras2 Kirsten rat sarcoma viral oncogene homolog	MAP kinase signaling	NM_004985	chr12:25289552C>G	34G>C	12G>R	Missense	Negative	>=99%
KRAS	v-Ki-ras2 Kirsten rat sarcoma viral oncogene homolog	MAP kinase signaling	NM_004985	chr12:25289552C>A	34G>T	12G>C	Missense	Negative	>=99%
KRAS	v-Ki-ras2 Kirsten rat sarcoma viral oncogene homolog	MAP kinase signaling	NM_004985	chr12:25289552C>T	34G>A	12G>S	Missense	Negative	>=99%
KRAS	v-Ki-ras2 Kirsten rat sarcoma viral oncogene homolog	MAP kinase signaling	NM_004985	chr12:25289552C>A	34GG>TT*	12G>F*	Missense	Negative	>=99%
KRAS	v-Ki-ras2 Kirsten rat sarcoma viral oncogene homolog	MAP kinase signaling	NM_004985	chr12:25289551C>A	34GG>TT*	12G>F*	Missense	Negative	>=99%
KRAS	v-Ki-ras2 Kirsten rat sarcoma viral oncogene homolog	MAP kinase signaling	NM_004985	chr12:25289551C>A	34GG>AT*	12G>I*	Missense	Negative	>=99%
KRAS	v-Ki-ras2 Kirsten rat sarcoma viral oncogene homolog	MAP kinase signaling	NM_004985	chr12:25289552C>T	34GG>AT*	12G>I*	Missense	Negative	>=99%
KRAS	v-Ki-ras2 Kirsten rat sarcoma viral oncogene homolog	MAP kinase signaling	NM_004985	chr12:25289552C>G	34GG>CT*	12G>L*	Missense	Negative	>=99%
KRAS	v-Ki-ras2 Kirsten rat sarcoma viral oncogene homolog	MAP kinase signaling	NM_004985	chr12:25289551C>A	34GG>CT*	12G>L*	Missense	Negative	>=99%
KRAS	v-Ki-ras2 Kirsten rat sarcoma viral oncogene homolog	MAP kinase signaling	NM_004985	chr12:25289551C>T	34GG>AA*	12G>N*	Missense	Negative	>=99%
KRAS	v-Ki-ras2 Kirsten rat sarcoma viral oncogene homolog	MAP kinase signaling	NM_004985	chr12:25289552C>T	34GG>AA*	12G>N*	Missense	Negative	>=99%
KRAS	v-Ki-ras2 Kirsten rat sarcoma viral oncogene homolog	MAP kinase signaling	NM_004985	chr12:25289552C>A	34GG>TA*	12G>Y*	Missense	Negative	>=99%
KRAS	v-Ki-ras2 Kirsten rat sarcoma viral oncogene homolog	MAP kinase signaling	NM_004985	chr12:25289551C>T	34GG>TA*	12G>Y*	Missense	Negative	>=99%
KRAS	v-Ki-ras2 Kirsten rat sarcoma viral oncogene homolog	MAP kinase signaling	NM_004985	chr12:25289552C>A	34GGT>TGG*	12G>W*	Missense	Negative	>=99%
KRAS	v-Ki-ras2 Kirsten rat sarcoma viral oncogene homolog	MAP kinase signaling	NM_004985	chr12:25289550A>C	34GGT>TGG*	12G>W*	Missense	Negative	>=99%
KRAS	v-Ki-ras2 Kirsten rat sarcoma viral oncogene homolog	MAP kinase signaling	NM_004985	chr12:25289551C>G	35G>C	12G>A	Missense	Negative	>=99%
KRAS	v-Ki-ras2 Kirsten rat sarcoma viral oncogene homolog	MAP kinase signaling	NM_004985	chr12:25289551C>T	35G>A	12G>D	Missense	Negative	>=99%
KRAS	v-Ki-ras2 Kirsten rat sarcoma viral oncogene homolog	MAP kinase signaling	NM_004985	chr12:25289551C>A	35G>T	12G>V	Missense	Negative	>=99%
KRAS	v-Ki-ras2 Kirsten rat sarcoma viral oncogene homolog	MAP kinase signaling	NM_004985	chr12:25289551C>T	35GT>AG*	12G>E*	Missense	Negative	>=99%
KRAS	v-Ki-ras2 Kirsten rat sarcoma viral oncogene homolog	MAP kinase signaling	NM_004985	chr12:25289550A>C	35GT>AG*	12G>E*	Missense	Negative	>=99%
KRAS	v-Ki-ras2 Kirsten rat sarcoma viral oncogene homolog	MAP kinase signaling	NM_004985	chr12:25289550A>T	35GT>AA*	12G>E*	Missense	Negative	>=99%
KRAS	v-Ki-ras2 Kirsten rat sarcoma viral oncogene homolog	MAP kinase signaling	NM_004985	chr12:25289551C>T	35GT>AA*	12G>E*	Missense	Negative	>=99%
KRAS	v-Ki-ras2 Kirsten rat sarcoma viral oncogene homolog	MAP kinase signaling	NM_004985	chr12:25289549C>A	37G>T	13G>C	Missense	Negative	>=99%
KRAS	v-Ki-ras2 Kirsten rat sarcoma viral oncogene homolog	MAP kinase signaling	NM_004985	chr12:25289549C>G	37G>C	13G>R	Missense	Negative	>=99%
KRAS	v-Ki-ras2 Kirsten rat sarcoma viral oncogene homolog	MAP kinase signaling	NM_004985	chr12:25289549C>T	37G>A	13G>S	Missense	Negative	>=99%
KRAS	v-Ki-ras2 Kirsten rat sarcoma viral oncogene homolog	MAP kinase signaling	NM_004985	chr12:25289549C>T	37GG>AT*	13G>I*	Missense	Negative	>=99%
KRAS	v-Ki-ras2 Kirsten rat sarcoma viral oncogene homolog	MAP kinase signaling	NM_004985	chr12:25289548C>A	37GG>AT*	13G>I*	Missense	Negative	>=99%
KRAS	v-Ki-ras2 Kirsten rat sarcoma viral oncogene homolog	MAP kinase signaling	NM_004985	chr12:25289548C>T	37GG>AA*	13G>N*	Missense	Negative	>=99%
KRAS	v-Ki-ras2 Kirsten rat sarcoma viral oncogene homolog	MAP kinase signaling	NM_004985	chr12:25289549C>T	37GG>AA*	13G>N*	Missense	Negative	>=99%
KRAS	v-Ki-ras2 Kirsten rat sarcoma viral oncogene homolog	MAP kinase signaling	NM_004985	chr12:25289548C>G	38G>C	13G>A	Missense	Negative	>=99%
KRAS	v-Ki-ras2 Kirsten rat sarcoma viral oncogene homolog	MAP kinase signaling	NM_004985	chr12:25289548C>T	38G>A	13G>D	Missense	Negative	>=99%
KRAS	v-Ki-ras2 Kirsten rat sarcoma viral oncogene homolog	MAP kinase signaling	NM_004985	chr12:25289548C>A	38G>T	13G>V	Missense	Negative	>=99%
KRAS	v-Ki-ras2 Kirsten rat sarcoma viral oncogene homolog	MAP kinase signaling	NM_004985	chr12:25289548C>T	38GC>AG*	13G>E*	Missense	Negative	>=99%
KRAS	v-Ki-ras2 Kirsten rat sarcoma viral oncogene homolog	MAP kinase signaling	NM_004985	chr12:25289547G>C	38GC>AG*	13G>E*	Missense	Negative	>=99%
KRAS	v-Ki-ras2 Kirsten rat sarcoma viral oncogene homolog	MAP kinase signaling	NM_004985	chr12:25289547G>A	38GC>TT*	13G>V*	Missense	Negative	>=99%
KRAS	v-Ki-ras2 Kirsten rat sarcoma viral oncogene homolog	MAP kinase signaling	NM_004985	chr12:25289548C>A	38GC>TT*	13G>V*	Missense	Negative	>=99%
KRAS	v-Ki-ras2 Kirsten rat sarcoma viral oncogene homolog	MAP kinase signaling	NM_004985	chr12:25271544G>C	181C>G	61Q>E	Missense	Negative	>=99%
KRAS	v-Ki-ras2 Kirsten rat sarcoma viral oncogene homolog	MAP kinase signaling	NM_004985	chr12:25271544G>T	181C>A	61Q>K	Missense	Negative	>=99%
KRAS	v-Ki-ras2 Kirsten rat sarcoma viral oncogene homolog	MAP kinase signaling	NM_004985	chr12:25271543T>A	182A>T	61Q>L	Missense	Negative	>=99%
KRAS	v-Ki-ras2 Kirsten rat sarcoma viral oncogene homolog	MAP kinase signaling	NM_004985	chr12:25271543T>G	182A>C	61Q>P	Missense	Negative	>=99%
KRAS	v-Ki-ras2 Kirsten rat sarcoma viral oncogene homolog	MAP kinase signaling	NM_004985	chr12:25271543T>C	182A>G	61Q>R	Missense	Negative	>=99%
KRAS	v-Ki-ras2 Kirsten rat sarcoma viral oncogene homolog	MAP kinase signaling	NM_004985	chr12:25271542T>G	183A>C	61Q>H	Missense	Negative	>=99%
KRAS	v-Ki-ras2 Kirsten rat sarcoma viral oncogene homolog	MAP kinase signaling	NM_004985	chr12:25271542T>A	183A>T	61Q>H	Missense	Negative	>=99%
KRAS	v-Ki-ras2 Kirsten rat sarcoma viral oncogene homolog	MAP kinase signaling	NM_004985	chr12:25269829C>G	436G>C	146A>P	Missense	Negative	>=99%
KRAS	v-Ki-ras2 Kirsten rat sarcoma viral oncogene homolog	MAP kinase signaling	NM_004985	chr12:25269829C>T	436G>A	146A>T	Missense	Negative	>=99%
KRAS	v-Ki-ras2 Kirsten rat sarcoma viral oncogene homolog	MAP kinase signaling	NM_004985	chr12:25269828G>A	437C>T	146A>V	Missense	Negative	>=99%
MET	met proto-oncogene (hepatocyte growth factor receptor)	MET signaling	NM_000245	chr7:116199159C>T	2908C>T	970R>C	Missense	Negative	>=99%
MET	met proto-oncogene (hepatocyte growth factor receptor)	MET signaling	NM_000245	chr7:116199226C>T	2975C>T	992T>I	Missense	Negative	>=99%
MET	met proto-oncogene (hepatocyte growth factor receptor)	MET signaling	NM_000245	chr7:116210650A>G	3689A>G	1230Y>C	Missense	Negative	>=99%
MET	met proto-oncogene (hepatocyte growth factor receptor)	MET signaling	NM_001127500	chr7:116210650A>G	3743A>G	1248Y>C	Missense	Negative	>=99%
MET	met proto-oncogene (hepatocyte growth factor receptor)	MET signaling	NM_000245	chr7:116210710T>C	3749T>C	1250M>T	Missense	Negative	>=99%
MET	met proto-oncogene (hepatocyte growth factor receptor)	MET signaling	NM_001127500	chr7:116210664T>G	3757T>G	1253Y>D	Missense	Negative	>=99%
NRAS	neuroblastoma RAS viral (v-ras) oncogene homolog	MAP kinase signaling	NM_002524	chr1:115060271C>A	34G>T	12G>C	Missense	Negative	>=99%
NRAS	neuroblastoma RAS viral (v-ras) oncogene homolog	MAP kinase signaling	NM_002524	chr1:115060271C>G	34G>C	12G>R	Missense	Negative	>=99%
NRAS	neuroblastoma RAS viral (v-ras) oncogene homolog	MAP kinase signaling	NM_002524	chr1:115060271C>T	34G>A	12G>S	Missense	Negative	>=99%
NRAS	neuroblastoma RAS viral (v-ras) oncogene homolog	MAP kinase signaling	NM_002524	chr1:115060271C>T	34GG>AA*	12G>N*	Missense	Negative	>=99%
NRAS	neuroblastoma RAS viral (v-ras) oncogene homolog	MAP kinase signaling	NM_002524	chr1:115060270C>T	34GG>AA*	12G>N*	Missense	Negative	>=99%
NRAS	neuroblastoma RAS viral (v-ras) oncogene homolog	MAP kinase signaling	NM_002524	chr1:115060270C>G	34GG>CC*	12G>P*	Missense	Negative	>=99%
NRAS	neuroblastoma RAS viral (v-ras) oncogene homolog	MAP kinase signaling	NM_002524	chr1:115060271C>G	34GG>CC*	12G>P*	Missense	Negative	>=99%
NRAS	neuroblastoma RAS viral (v-ras) oncogene homolog	MAP kinase signaling	NM_002524	chr1:115060271C>T	34GG>AC*	12G>T*	Missense	Negative	>=99%
NRAS	neuroblastoma RAS viral (v-ras) oncogene homolog	MAP kinase signaling	NM_002524	chr1:115060270C>G	34GG>AC*	12G>T*	Missense	Negative	>=99%
NRAS	neuroblastoma RAS viral (v-ras) oncogene homolog	MAP kinase signaling	NM_002524	chr1:115060270C>T	34GG>TA*	12G>Y*	Missense	Negative	>=99%
NRAS	neuroblastoma RAS viral (v-ras) oncogene homolog	MAP kinase signaling	NM_002524	chr1:115060271C>A	34GG>TA*	12G>Y*	Missense	Negative	>=99%
NRAS	neuroblastoma RAS viral (v-ras) oncogene homolog	MAP kinase signaling	NM_002524	chr1:115060270C>G	35G>C	12G>A	Missense	Negative	>=99%
NRAS	neuroblastoma RAS viral (v-ras) oncogene homolog	MAP kinase signaling	NM_002524	chr1:115060270C>T	35G>A	12G>D	Missense	Negative	>=99%
NRAS	neuroblastoma RAS viral (v-ras) oncogene homolog	MAP kinase signaling	NM_002524	chr1:115060270C>A	35G>T	12G>V	Missense	Negative	>=99%
NRAS	neuroblastoma RAS viral (v-ras) oncogene homolog	MAP kinase signaling	NM_002524	chr1:115060268C>A	37G>T	13G>C	Missense	Negative	>=99%
NRAS	neuroblastoma RAS viral (v-ras) oncogene homolog	MAP kinase signaling	NM_002524	chr1:115060268C>G	37G>C	13G>R	Missense	Negative	>=99%
NRAS	neuroblastoma RAS viral (v-ras) oncogene homolog	MAP kinase signaling	NM_002524	chr1:115060268C>T	37G>A	13G>S	Missense	Negative	>=99%
NRAS	neuroblastoma RAS viral (v-ras) oncogene homolog	MAP kinase signaling	NM_002524	chr1:115060268C>T	37GG>AA*	13G>N*	Missense	Negative	>=99%
NRAS	neuroblastoma RAS viral (v-ras) oncogene homolog	MAP kinase signaling	NM_002524	chr1:115060267C>T	37GG>AA*	13G>N*	Missense	Negative	>=99%
NRAS	neuroblastoma RAS viral (v-ras) oncogene homolog	MAP kinase signaling	NM_002524	chr1:115060267C>T	37GG>TA*	13G>Y*	Missense	Negative	>=99%
NRAS	neuroblastoma RAS viral (v-ras) oncogene homolog	MAP kinase signaling	NM_002524	chr1:115060268C>A	37GG>TA*	13G>Y*	Missense	Negative	>=99%
NRAS	neuroblastoma RAS viral (v-ras) oncogene homolog	MAP kinase signaling	NM_002524	chr1:115060267C>G	38G>C	13G>A	Missense	Negative	>=99%
NRAS	neuroblastoma RAS viral (v-ras) oncogene homolog	MAP kinase signaling	NM_002524	chr1:115060267C>T	38G>A	13G>D	Missense	Negative	>=99%
NRAS	neuroblastoma RAS viral (v-ras) oncogene homolog	MAP kinase signaling	NM_002524	chr1:115060267C>A	38G>T	13G>V	Missense	Negative	>=99%
NRAS	neuroblastoma RAS viral (v-ras) oncogene homolog	MAP kinase signaling	NM_002524	chr1:115060253C>T	52G>A	18A>T	Missense	Negative	>=99%
NRAS	neuroblastoma RAS viral (v-ras) oncogene homolog	MAP kinase signaling	NM_002524	chr1:115058053G>C	181C>G	61Q>E	Missense	Negative	>=99%
NRAS	neuroblastoma RAS viral (v-ras) oncogene homolog	MAP kinase signaling	NM_002524	chr1:115058053G>T	181C>A	61Q>K	Missense	Negative	>=99%
NRAS	neuroblastoma RAS viral (v-ras) oncogene homolog	MAP kinase signaling	NM_002524	chr1:115058052T>A	182A>T	61Q>L	Missense	Negative	>=99%
NRAS	neuroblastoma RAS viral (v-ras) oncogene homolog	MAP kinase signaling	NM_002524	chr1:115058052T>G	182A>C	61Q>P	Missense	Negative	>=99%
NRAS	neuroblastoma RAS viral (v-ras) oncogene homolog	MAP kinase signaling	NM_002524	chr1:115058052T>C	182A>G	61Q>R	Missense	Negative	>=99%
NRAS	neuroblastoma RAS viral (v-ras) oncogene homolog	MAP kinase signaling	NM_002524	chr1:115058051T>A	183A>T	61Q>H	Missense	Negative	>=99%
NRAS	neuroblastoma RAS viral (v-ras) oncogene homolog	MAP kinase signaling	NM_002524	chr1:115058051T>G	183A>C	61Q>H	Missense	Negative	>=99%
PDGFRa	platelet-derived growth factor receptor; alpha polypeptide	MAP kinase signaling	NM_006206	chr4:54835793T>A	1682T>A	561V>D	Missense	Negative	>=99%
PDGFRa	platelet-derived growth factor receptor; alpha polypeptide	MAP kinase signaling	NM_006206	chr4:54838903A>C	1975AA>CT*	659N>L*	Missense	Negative	>=99%
PDGFRa	platelet-derived growth factor receptor; alpha polypeptide	MAP kinase signaling	NM_006206	chr4:54838904A>T	1975AA>CT*	659N>L*	Missense	Negative	>=99%
PDGFRa	platelet-derived growth factor receptor; alpha polypeptide	MAP kinase signaling	NM_006206	chr4:54839304C>T	2021C>T	674T>I	Missense	Negative	>=99%
PDGFRa	platelet-derived growth factor receptor; alpha polypeptide	MAP kinase signaling	NM_006206	chr4:54839342C>T	2059C>T	687H>Y	Missense	Negative	>=99%
PDGFRa	platelet-derived growth factor receptor; alpha polypeptide	MAP kinase signaling	NM_006206	chr4:54846393T>C	2422T>C	808F>L	Missense	Negative	>=99%
PDGFRa	platelet-derived growth factor receptor; alpha polypeptide	MAP kinase signaling	NM_006206	chr4:54846850A>T	2525A>T	842D>V	Missense	Negative	>=99%
PDGFRa	platelet-derived growth factor receptor; alpha polypeptide	MAP kinase signaling	NM_006206	chr4:54846861G>T	2536G>T	846D>Y	Missense	Negative	>=99%
PDGFRa	platelet-derived growth factor receptor; alpha polypeptide	MAP kinase signaling	NM_006206	chr4:54848400A>G	2609A>G	870N>S	Missense	Negative	>=99%
PDGFRa	platelet-derived growth factor receptor; alpha polypeptide	MAP kinase signaling	NM_006206	chr4:54856137G>A	3211G>A	1071D>N	Missense	Negative	>=99%
PIK3CA	phosphoinositide-3-kinase; catalytic; alpha polypeptide	PI3K signaling	NM_006218.1	chr3:180399419C>T	112C>T	38R>C	Missense	Negative	>=99%
PIK3CA	phosphoinositide-3-kinase; catalytic; alpha polypeptide	PI3K signaling	NM_006218.1	chr3:180399420G>A	113G>A	38R>H	Missense	Negative	>=99%
PIK3CA	phosphoinositide-3-kinase; catalytic; alpha polypeptide	PI3K signaling	NM_006218.1	chr3:180399570G>A	263G>A	88R>Q	Missense	Negative	>=99%
PIK3CA	phosphoinositide-3-kinase; catalytic; alpha polypeptide	PI3K signaling	NM_006218.1	chr3:180399618C>G	311C>G	104P>R	Missense	Negative	>=99%
PIK3CA	phosphoinositide-3-kinase; catalytic; alpha polypeptide	PI3K signaling	NM_006218.1	chr3:180399624G>T	317G>T	106G>V	Missense	Negative	>=99%
PIK3CA	phosphoinositide-3-kinase; catalytic; alpha polypeptide	PI3K signaling	NM_006218.1	chr3:180399630G>C	323G>C	108R>P	Missense	Negative	>=99%
PIK3CA	phosphoinositide-3-kinase; catalytic; alpha polypeptide	PI3K signaling	NM_006218.1	chr3:180400172G>A	353G>A	118G>D	Missense	Negative	>=99%
PIK3CA	phosphoinositide-3-kinase; catalytic; alpha polypeptide	PI3K signaling	NM_006218.1	chr3:180400184G>A	365G>A	122G>D	Missense	Negative	>=99%
PIK3CA	phosphoinositide-3-kinase; catalytic; alpha polypeptide	PI3K signaling	NM_006218.1	chr3:180400189C>A	370C>A	124P>T	Missense	Negative	>=99%
PIK3CA	phosphoinositide-3-kinase; catalytic; alpha polypeptide	PI3K signaling	NM_006218.1	chr3:180404247T>A	1035T>A	345N>K	Missense	Negative	>=99%
PIK3CA	phosphoinositide-3-kinase; catalytic; alpha polypeptide	PI3K signaling	NM_006218.1	chr3:180404260G>C	1048G>C	350D>H	Missense	Negative	>=99%
PIK3CA	phosphoinositide-3-kinase; catalytic; alpha polypeptide	PI3K signaling	NM_006218.1	chr3:180405057T>C	1132T>C	378C>R	Missense	Negative	>=99%
PIK3CA	phosphoinositide-3-kinase; catalytic; alpha polypeptide	PI3K signaling	NM_006218.1	chr3:180410674T>C	1258T>C	420C>R	Missense	Negative	>=99%
PIK3CA	phosphoinositide-3-kinase; catalytic; alpha polypeptide	PI3K signaling	NM_006218.1	chr3:180410773G>C	1357G>C	453E>Q	Missense	Negative	>=99%
PIK3CA	phosphoinositide-3-kinase; catalytic; alpha polypeptide	PI3K signaling	NM_006218.1	chr3:180418768C>G	1616C>G	539P>R	Missense	Negative	>=99%
PIK3CA	phosphoinositide-3-kinase; catalytic; alpha polypeptide	PI3K signaling	NM_006218.1	chr3:180418776G>A	1624G>A	542E>K	Missense	Negative	>=99%
PIK3CA	phosphoinositide-3-kinase; catalytic; alpha polypeptide	PI3K signaling	NM_006218.1	chr3:180418776G>C	1624G>C	542E>Q	Missense	Negative	>=99%
PIK3CA	phosphoinositide-3-kinase; catalytic; alpha polypeptide	PI3K signaling	NM_006218.1	chr3:180418777A>G	1625A>G	542E>G	Missense	Negative	>=99%
PIK3CA	phosphoinositide-3-kinase; catalytic; alpha polypeptide	PI3K signaling	NM_006218.1	chr3:180418777A>T	1625A>T	542E>V	Missense	Negative	>=99%
PIK3CA	phosphoinositide-3-kinase; catalytic; alpha polypeptide	PI3K signaling	NM_006218.1	chr3:180418785G>A	1633G>A	545E>K	Missense	Negative	>=99%
PIK3CA	phosphoinositide-3-kinase; catalytic; alpha polypeptide	PI3K signaling	NM_006218.1	chr3:180418785G>C	1633G>C	545E>Q	Missense	Negative	>=99%
PIK3CA	phosphoinositide-3-kinase; catalytic; alpha polypeptide	PI3K signaling	NM_006218.1	chr3:180418786A>G	1634A>G	545E>G	Missense	Negative	>=99%
PIK3CA	phosphoinositide-3-kinase; catalytic; alpha polypeptide	PI3K signaling	NM_006218.1	chr3:180418786A>T	1634A>T	545E>V	Missense	Negative	>=99%
PIK3CA	phosphoinositide-3-kinase; catalytic; alpha polypeptide	PI3K signaling	NM_006218.1	chr3:180418787G>T	1635G>T	545E>D	Missense	Negative	>=99%
PIK3CA	phosphoinositide-3-kinase; catalytic; alpha polypeptide	PI3K signaling	NM_006218.1	chr3:180418787G>C	1635G>C	545E>D	Missense	Negative	>=99%
PIK3CA	phosphoinositide-3-kinase; catalytic; alpha polypeptide	PI3K signaling	NM_006218.1	chr3:180418788C>G	1636C>G	546Q>E	Missense	Negative	>=99%
PIK3CA	phosphoinositide-3-kinase; catalytic; alpha polypeptide	PI3K signaling	NM_006218.1	chr3:180418788C>A	1636C>A	546Q>K	Missense	Negative	>=99%
PIK3CA	phosphoinositide-3-kinase; catalytic; alpha polypeptide	PI3K signaling	NM_006218.1	chr3:180418789A>T	1637A>T	546Q>L	Missense	Negative	>=99%
PIK3CA	phosphoinositide-3-kinase; catalytic; alpha polypeptide	PI3K signaling	NM_006218.1	chr3:180418789A>C	1637A>C	546Q>P	Missense	Negative	>=99%
PIK3CA	phosphoinositide-3-kinase; catalytic; alpha polypeptide	PI3K signaling	NM_006218.1	chr3:180418789A>G	1637A>G	546Q>R	Missense	Negative	>=99%
PIK3CA	phosphoinositide-3-kinase; catalytic; alpha polypeptide	PI3K signaling	NM_006218.1	chr3:180418790G>T	1638G>T	546Q>H	Missense	Negative	>=99%
PIK3CA	phosphoinositide-3-kinase; catalytic; alpha polypeptide	PI3K signaling	NM_006218.1	chr3:180420500C>A	1981C>A	661Q>K	Missense	Negative	>=99%
PIK3CA	phosphoinositide-3-kinase; catalytic; alpha polypeptide	PI3K signaling	NM_006218.1	chr3:180421554A>C	2102A>C	701H>P	Missense	Negative	>=99%
PIK3CA	phosphoinositide-3-kinase; catalytic; alpha polypeptide	PI3K signaling	NM_006218.1	chr3:180430521G>T	2702G>T	901C>F	Missense	Negative	>=99%
PIK3CA	phosphoinositide-3-kinase; catalytic; alpha polypeptide	PI3K signaling	NM_006218.1	chr3:180430544T>C	2725T>C	909F>L	Missense	Negative	>=99%
PIK3CA	phosphoinositide-3-kinase; catalytic; alpha polypeptide	PI3K signaling	NM_006218.1	chr3:180434661T>C	3022T>C	1008S>P	Missense	Negative	>=99%
PIK3CA	phosphoinositide-3-kinase; catalytic; alpha polypeptide	PI3K signaling	NM_006218.1	chr3:180434712A>G	3073A>G	1025T>A	Missense	Negative	>=99%
PIK3CA	phosphoinositide-3-kinase; catalytic; alpha polypeptide	PI3K signaling	NM_006218.1	chr3:180434713C>A	3074C>A	1025T>N	Missense	Negative	>=99%
PIK3CA	phosphoinositide-3-kinase; catalytic; alpha polypeptide	PI3K signaling	NM_006218.1	chr3:180434766A>G	3127A>G	1043M>V	Missense	Negative	>=99%
PIK3CA	phosphoinositide-3-kinase; catalytic; alpha polypeptide	PI3K signaling	NM_006218.1	chr3:180434767T>C	3128T>C	1043M>T	Missense	Negative	>=99%
PIK3CA	phosphoinositide-3-kinase; catalytic; alpha polypeptide	PI3K signaling	NM_006218.1	chr3:180434768G>T	3129G>T	1043M>I	Missense	Negative	>=99%
PIK3CA	phosphoinositide-3-kinase; catalytic; alpha polypeptide	PI3K signaling	NM_006218.1	chr3:180434768G>A	3129G>A	1043M>I	Missense	Negative	>=99%
PIK3CA	phosphoinositide-3-kinase; catalytic; alpha polypeptide	PI3K signaling	NM_006218.1	chr3:180434769A>G	3130A>G	1044N>D	Missense	Negative	>=99%
PIK3CA	phosphoinositide-3-kinase; catalytic; alpha polypeptide	PI3K signaling	NM_006218.1	chr3:180434769A>T	3130A>T	1044N>Y	Missense	Negative	>=99%
PIK3CA	phosphoinositide-3-kinase; catalytic; alpha polypeptide	PI3K signaling	NM_006218.1	chr3:180434770A>G	3131A>G	1044N>S	Missense	Negative	>=99%
PIK3CA	phosphoinositide-3-kinase; catalytic; alpha polypeptide	PI3K signaling	NM_006218.1	chr3:180434771T>A	3132T>A	1044N>K	Missense	Negative	>=99%
PIK3CA	phosphoinositide-3-kinase; catalytic; alpha polypeptide	PI3K signaling	NM_006218.1	chr3:180434772G>A	3133G>A	1045D>N	Missense	Negative	>=99%
PIK3CA	phosphoinositide-3-kinase; catalytic; alpha polypeptide	PI3K signaling	NM_006218.1	chr3:180434775G>A	3136G>A	1046A>T	Missense	Negative	>=99%
PIK3CA	phosphoinositide-3-kinase; catalytic; alpha polypeptide	PI3K signaling	NM_006218.1	chr3:180434776C>A	3137C>A	1046A>E	Missense	Negative	>=99%
PIK3CA	phosphoinositide-3-kinase; catalytic; alpha polypeptide	PI3K signaling	NM_006218.1	chr3:180434776C>T	3137C>T	1046A>V	Missense	Negative	>=99%
PIK3CA	phosphoinositide-3-kinase; catalytic; alpha polypeptide	PI3K signaling	NM_006218.1	chr3:180434778C>T	3139C>T	1047H>Y	Missense	Negative	>=99%
PIK3CA	phosphoinositide-3-kinase; catalytic; alpha polypeptide	PI3K signaling	NM_006218.1	chr3:180434778C>A	3139CA>AC*	1047H>T*	Missense	Negative	>=99%
PIK3CA	phosphoinositide-3-kinase; catalytic; alpha polypeptide	PI3K signaling	NM_006218.1	chr3:180434779A>C	3139CA>AC*	1047H>T*	Missense	Negative	>=99%
PIK3CA	phosphoinositide-3-kinase; catalytic; alpha polypeptide	PI3K signaling	NM_006218.1	chr3:180434779A>T	3140A>T	1047H>L	Missense	Negative	>=99%
PIK3CA	phosphoinositide-3-kinase; catalytic; alpha polypeptide	PI3K signaling	NM_006218.1	chr3:180434779A>G	3140A>G	1047H>R	Missense	Negative	>=99%
PIK3CA	phosphoinositide-3-kinase; catalytic; alpha polypeptide	PI3K signaling	NM_006218.1	chr3:180434780T>G	3141T>G	1047H>Q	Missense	Negative	>=99%
PIK3CA	phosphoinositide-3-kinase; catalytic; alpha polypeptide	PI3K signaling	NM_006218.1	chr3:180434781C>A	3142CA>AC*	1048H>T*	Missense	Negative	>=99%
PIK3CA	phosphoinositide-3-kinase; catalytic; alpha polypeptide	PI3K signaling	NM_006218.1	chr3:180434782A>C	3142CA>AC*	1048H>T*	Missense	Negative	>=99%
PIK3CA	phosphoinositide-3-kinase; catalytic; alpha polypeptide	PI3K signaling	NM_006218.1	chr3:180434782A>T	3143A>T	1048H>L	Missense	Negative	>=99%
PIK3CA	phosphoinositide-3-kinase; catalytic; alpha polypeptide	PI3K signaling	NM_006218.1	chr3:180434782A>G	3143A>G	1048H>R	Missense	Negative	>=99%
PIK3CA	phosphoinositide-3-kinase; catalytic; alpha polypeptide	PI3K signaling	NM_006218.1	chr3:180434783T>G	3144T>G	1048H>Q	Missense	Negative	>=99%
PIK3CA	phosphoinositide-3-kinase; catalytic; alpha polypeptide	PI3K signaling	NM_006218.1	chr3:180434784G>C	3145G>C	1049G>R	Missense	Negative	>=99%
PIK3CA	phosphoinositide-3-kinase; catalytic; alpha polypeptide	PI3K signaling	NM_006218.1	chr3:180434784G>A	3145G>A	1049G>S	Missense	Negative	>=99%
PIK3CA	phosphoinositide-3-kinase; catalytic; alpha polypeptide	PI3K signaling	NM_006218.1	chr3:180434785G>C	3146G>C	1049G>A	Missense	Negative	>=99%
RET	ret proto-oncogene	MAP kinase signaling	NM_020975	chr10:42929108T>C	1858T>C	620C>R	Missense	Negative	>=99%
RET	ret proto-oncogene	MAP kinase signaling	NM_020975	chr10:42929942T>C	1888T>C	630C>R	Missense	Negative	>=99%
RET	ret proto-oncogene	MAP kinase signaling	NM_020975	chr10:42929954T>C	1900T>C	634C>R	Missense	Negative	>=99%
RET	ret proto-oncogene	MAP kinase signaling	NM_020975	chr10:42929955G>A	1901G>A	634C>Y	Missense	Negative	>=99%
RET	ret proto-oncogene	MAP kinase signaling	NM_020975	chr10:42929956C>G	1902C>G	634C>W	Missense	Negative	>=99%
RET	ret proto-oncogene	MAP kinase signaling	NM_020975	chr10:42930045C>A	1991C>A	664A>D	Missense	Negative	>=99%
RET	ret proto-oncogene	MAP kinase signaling	NM_020975	chr10:42933846G>C	2304G>C	768E>D	Missense	Negative	>=99%
RET	ret proto-oncogene	MAP kinase signaling	NM_020975	chr10:42935574G>T	2647GC>TT*	883A>F*	Missense	Negative	>=99%
RET	ret proto-oncogene	MAP kinase signaling	NM_020975	chr10:42935575C>T	2647GC>TT*	883A>F*	Missense	Negative	>=99%
RET	ret proto-oncogene	MAP kinase signaling	NM_020975	chr10:42937422T>C	2753T>C	918M>T	Missense	Negative	>=99%
$ Negative result indicates that no mutated allele was observed at the specified position and where the Assurance score was at least 95%.
$ Insufficient Data result indicates that no mutated allele was observed at the specified position but the Assurance Score was less than 95%.
$ Positive result indicates that a mutated allele was identified at the specified position.
$ Indeterminate result indicates that the sequence data at the specified position does not clearly identify a Positive or Negative result.
# The Assurance Score represents the chance of sequencing any mutated allele at the indicated position.
* Starred nucleotide and amino acid positions correspond to 2bp alterations affecting indicated and adjacent bases.
