# Supplementary material for: CoGAPS matrix factorization algorithm identifies transcriptional changes in AP-2alpha target genes in feedback from therapeutic inhibition of the EGFR network
Source: Oncotarget. 2016 Sep 16;7(45):73845–64. doi: 10.18632/oncotarget.12075 (PMC5342018; doi:10.18632/oncotarget.12075)
Supplement: Supplementary file 4 [file oncotarget-07-73845-s004.xlsx]

## Sheet: Sheet1
sum_id	pert_id	pert_iname	pert_type	pert_itime	pert_idose	mean_rankpt_2	mean_rankpt_4	mean_rankpt_6	is_expressed_4	is_expressed_6	rankpt_1	rankpt_2	rankpt_3	rankpt_4	rankpt_5	rankpt_6	rankpt_7	rankpt_8	rankpt_9	npos	nneg	ncell	nsig	norm_rankpt	norm_cs	cell_id	best4_index	best6_index	sig_id
BRD-K46419649	BRD-K46419649	U0126	trt_cp	24 h|6 h	10 ¬µM	99.9697	99.5935	98.3934	-666	-666	100	99.9393	99.359	99.0757	96.7836	95.2029	94.6188	0	-666	7	0	8	11	95.2|99.1|99.9|96.8|99.4|94.6|100|0	1.24|1.49|1.62|1.38|1.47|1.27|1.7|0	HA1E|HCC515|A375|A549|HEPG2|HT29|MCF7|PC3	7|3|5|2	7|3|5|2|4|1	CPC002_HA1E_24H:BRD-K46419649-001-01-8:10|CPC002_HA1E_6H:BRD-K46419649-001-01-8:10|CPC002_HCC515_24H:BRD-K46419649-001-01-8:10|CPC002_HCC515_6H:BRD-K46419649-001-01-8:10|CPC018_A375_6H:BRD-K46419649-001-01-8:10|CPC018_A549_6H:BRD-K46419649-001-01-8:10|CPC018_HEPG2_6H:BRD-K46419649-001-01-8:10|CPC018_HT29_6H:BRD-K46419649-001-01-8:10|CPC018_MCF7_24H:BRD-K46419649-001-01-8:10|CPC018_MCF7_6H:BRD-K46…
BRD-K41895714	BRD-K41895714	AS-605240	trt_cp	24 h|6 h	1 ¬µM|10 ¬µM|100 nM	99.8505	99.1907	93.3859	-666	-666	100	99.701	99.1505	97.9114	88.6447	74.9077	24.1859	0	-46.1521	7	1	9	20	99.2|97.9|74.9|100|88.6|99.7|24.2|0|-46.2	1.47|1.41|0.89|1.72|1.11|1.52|0.32|0|-0.75	A375|A549|HA1E|HCC515|HEPG2|HT29|MCF7|PC3|VCAP	4|6|1|2	4|6|1|2|5|3	CPC006_A375_24H:BRD-K41895714-001-02-2:10|CPC006_A375_6H:BRD-K41895714-001-02-2:10|CPC006_A549_24H:BRD-K41895714-001-02-2:10|CPC006_A549_6H:BRD-K41895714-001-02-2:10|CPC006_HA1E_6H:BRD-K41895714-001-02-2:10|CPC006_HCC515_24H:BRD-K41895714-001-02-2:10|CPC006_HCC515_6H:BRD-K41895714-001-02-2:10|CPC006_HEPG2_6H:BRD-K41895714-001-02-2:10|CPC006_HT29_24H:BRD-K41895714-001-02-2:10|CPC006_MCF7_24H:BRD-K…
BRD-K49865102	BRD-K49865102	PD-0325901	trt_cp	24 h|6 h	1 ¬µM|10 ¬µM|100 nM|500 nM	99.7868	99.053	98.4828	-666	-666	99.877	99.6966	98.5069	98.1315	97.5275	97.1571	96.4101	94.9666	83.6254	9	0	9	22	99.7|95|99.9|98.5|97.5|98.1|83.6|97.2|96.4	1.52|1.31|1.6|1.43|1.34|1.4|0.99|1.32|1.27	A375|A549|HA1E|HCC515|HEPG2|HT29|MCF7|PC3|VCAP	3|1|4|6	3|1|4|6|5|8	CPC013_A375_6H:BRD-K49865102-001-01-9:10|CPC013_A549_24H:BRD-K49865102-001-01-9:10|CPC013_A549_6H:BRD-K49865102-001-01-9:10|CPC013_HA1E_6H:BRD-K49865102-001-01-9:10|CPC013_HCC515_6H:BRD-K49865102-001-01-9:10|CPC013_HEPG2_6H:BRD-K49865102-001-01-9:10|CPC014_A375_6H:BRD-K49865102-001-02-7:10|CPC014_A549_24H:BRD-K49865102-001-02-7:10|CPC014_A549_6H:BRD-K49865102-001-02-7:10|CPC014_HA1E_6H:BRD-K49865…
BRD-K69932463	BRD-K69932463	AZD-8055	trt_cp	24 h|6 h	1 ¬µM|10 ¬µM|100 nM|500 nM	99.2493	98.6838	95.6065	-666	-666	99.9253	98.5734	98.389	97.8475	89.8079	89.0958	87.2023	82.5092	82.3422	9	0	9	24	82.3|89.8|97.8|87.2|82.5|99.9|98.6|98.4|89.1	0.99|1.17|1.35|1.12|1.01|1.62|1.37|1.4|1.11	A375|A549|HA1E|HCC515|HEPG2|HT29|MCF7|PC3|VCAP	6|7|8|3	6|7|8|3|2|9	CPC006_A375_24H:BRD-K69932463-001-03-1:10|CPC006_A375_6H:BRD-K69932463-001-03-1:10|CPC006_A549_24H:BRD-K69932463-001-03-1:10|CPC006_A549_6H:BRD-K69932463-001-03-1:10|CPC006_HA1E_24H:BRD-K69932463-001-03-1:10|CPC006_HCC515_24H:BRD-K69932463-001-03-1:10|CPC006_HCC515_6H:BRD-K69932463-001-03-1:10|CPC006_HEPG2_6H:BRD-K69932463-001-03-1:10|CPC006_HT29_24H:BRD-K69932463-001-03-1:10|CPC006_HT29_6H:BRD-K…
BRD-K03618428	BRD-K03618428	PP-110	trt_cp	24 h|6 h	1 ¬µM|10 nM|10 ¬µM|100 nM|20 ¬µM|3 ¬µM|500 nM	99.7221	98.1522	95.9632	-666	-666	99.8105	99.6337	97.5728	95.5919	93.8715	89.2989	85.114	84.5865	-39.7352	8	1	9	31	97.6|84.6|89.3|95.6|99.6|93.9|85.1|99.8|-39.7	1.36|1.09|1.1|1.29|1.51|1.25|1.01|1.6|-0.6	A375|A549|HA1E|HCC515|HEPG2|HT29|MCF7|PC3|VCAP	8|5|1|4	8|5|1|4|6|3	CPC006_A375_6H:BRD-K03618428-001-01-3:22.2|CPC006_A549_24H:BRD-K03618428-001-01-3:22.2|CPC006_HA1E_24H:BRD-K03618428-001-01-3:22.2|CPC006_HA1E_6H:BRD-K03618428-001-01-3:22.2|CPC006_HCC515_24H:BRD-K03618428-001-01-3:22.2|CPC006_HCC515_6H:BRD-K03618428-001-01-3:22.2|CPC006_HEPG2_6H:BRD-K03618428-001-01-3:22.2|CPC006_HT29_24H:BRD-K03618428-001-01-3:22.2|CPC006_HT29_6H:BRD-K03618428-001-01-3:22.2|CPC…
BRD-K05104363	BRD-K05104363	PD-184352	trt_cp	24 h|6 h	1 ¬µM|10 ¬µM|100 nM|500 nM	98.6433	98.082	81.3197	-666	-666	99.289	97.9976	97.8801	97.1612	95.5904	0	0	-58.4923	-666	5	1	8	19	98|97.9|97.2|95.6|0|99.3|-58.5|0	1.38|1.43|1.32|1.29|0|1.52|-0.9|0	A375|A549|HEPG2|HT29|MCF7|HCC515|VCAP|PC3	6|1|2|3	6|1|2|3|4|5	CPC013_A375_6H:BRD-K05104363-001-02-7:10|CPC013_A549_24H:BRD-K05104363-001-02-7:10|CPC013_HEPG2_6H:BRD-K05104363-001-02-7:10|CPC013_HT29_6H:BRD-K05104363-001-02-7:10|CPC013_MCF7_24H:BRD-K05104363-001-02-7:10|CPC014_A375_6H:BRD-K05104363-001-04-3:10|CPC014_A549_24H:BRD-K05104363-001-04-3:10|CPC014_A549_6H:BRD-K05104363-001-04-3:10|CPC014_HCC515_6H:BRD-K05104363-001-04-3:10|CPC014_HEPG2_6H:BRD-K051…
BRD-K34581968	BRD-K34581968	BMS-536924	trt_cp	24 h|6 h	1 nM|1 ¬µM|10 nM|10 ¬µM|100 nM|3 ¬µM|500 nM	99.2103	98.0242	96.0807	-666	-666	99.5734	98.8471	97.8326	95.8438	93.9114	90.4762	75.0349	-66.9733	-88.7704	7	2	9	38	98.8|95.8|93.9|99.6|90.5|97.8|75|-88.8|-67	1.44|1.34|1.21|1.57|1.13|1.37|0.83|-1.17|-0.98	A375|A549|HA1E|HCC515|HEPG2|HT29|MCF7|PC3|VCAP	4|1|6|2	4|1|6|2|3|5	CPC006_A375_24H:BRD-K34581968-001-01-2:11.1|CPC006_A375_6H:BRD-K34581968-001-01-2:11.1|CPC006_A549_24H:BRD-K34581968-001-01-2:11.1|CPC006_A549_6H:BRD-K34581968-001-01-2:11.1|CPC006_HA1E_24H:BRD-K34581968-001-01-2:11.1|CPC006_HCC515_24H:BRD-K34581968-001-01-2:11.1|CPC006_HCC515_6H:BRD-K34581968-001-01-2:11.1|CPC006_HEPG2_6H:BRD-K34581968-001-01-2:11.1|CPC006_HT29_24H:BRD-K34581968-001-01-2:11.1|CP…
BRD-M64432851	BRD-M64432851	sunitinib	trt_cp	24 h|6 h	10 ¬µM	99.3306	97.7181	78.1939	-666	-666	99.7076	98.9537	97.0696	95.1414	78.2912	0	0	-51.7952	-67.4485	5	2	9	13	0|99.7|95.1|-51.8|97.1|99|78.3|-67.4|0	0|1.6|1.24|-0.83|1.31|1.45|0.88|-0.93|0	A375|A549|HA1E|HCC515|HEPG2|HT29|MCF7|PC3|VCAP	2|6|5|3	2|6|5|3|7|1	CPC014_A375_6H:BRD-M64432851-001-01-9:10|CPC014_A549_6H:BRD-M64432851-001-01-9:10|CPC014_HA1E_6H:BRD-M64432851-001-01-9:10|CPC014_HCC515_6H:BRD-M64432851-001-01-9:10|CPC014_HEPG2_6H:BRD-M64432851-001-01-9:10|CPC014_HT29_6H:BRD-M64432851-001-01-9:10|CPC014_MCF7_24H:BRD-M64432851-001-01-9:10|CPC014_MCF7_6H:BRD-M64432851-001-01-9:10|CPC014_PC3_6H:BRD-M64432851-001-01-9:10|CPC014_VCAP_24H:BRD-M644328…
BRD-A50454580	BRD-A50454580	PD-0325901	trt_cp	24 h|6 h	10 ¬µM	99.1843	97.4428	93.868	-666	-666	99.5823	98.7864	97.2325	94.1699	92.9746	80.4621	0	0	-94.1665	6	1	9	11	98.8|99.6|97.2|94.2|0|93|80.5|0|-94.2	1.44|1.59|1.32|1.25|0|1.23|0.93|0|-1.28	A375|A549|HA1E|HCC515|HEPG2|HT29|MCF7|PC3|VCAP	2|1|3|4	2|1|3|4|6|7	CPC014_A375_6H:BRD-A50454580-001-01-1:10|CPC014_A549_24H:BRD-A50454580-001-01-1:10|CPC014_A549_6H:BRD-A50454580-001-01-1:10|CPC014_HA1E_6H:BRD-A50454580-001-01-1:10|CPC014_HCC515_6H:BRD-A50454580-001-01-1:10|CPC014_HEPG2_6H:BRD-A50454580-001-01-1:10|CPC014_HT29_6H:BRD-A50454580-001-01-1:10|CPC014_MCF7_24H:BRD-A50454580-001-01-1:10|CPC014_PC3_6H:BRD-A50454580-001-01-1:10|CPC014_MCF7_6H:BRD-A504545…
BRD-K57080016	BRD-K57080016	selumetinib	trt_cp	24 h|6 h	1 ¬µM|10 ¬µM|100 nM|500 nM|80 ¬µM	98.8543	97.4251	96.3457	-666	-666	99.5023	98.2063	96.2485	95.7435	94.4175	93.956	90.7268	65.8795	-98.2469	8	1	9	25	94.4|90.7|96.2|99.5|94|98.2|95.7|-98.2|65.9	1.23|1.19|1.27|1.52|1.2|1.4|1.25|-1.41|0.81	A375|A549|HA1E|HCC515|HEPG2|HT29|MCF7|PC3|VCAP	4|6|3|7	4|6|3|7|1|5	CPC006_A375_24H:BRD-K57080016-001-04-3:80|CPC006_A375_6H:BRD-K57080016-001-04-3:80|CPC006_A549_24H:BRD-K57080016-001-04-3:80|CPC006_A549_6H:BRD-K57080016-001-04-3:80|CPC006_HA1E_24H:BRD-K57080016-001-04-3:80|CPC006_HCC515_24H:BRD-K57080016-001-04-3:80|CPC006_HCC515_6H:BRD-K57080016-001-04-3:80|CPC006_HEPG2_6H:BRD-K57080016-001-04-3:80|CPC006_HT29_24H:BRD-K57080016-001-04-3:80|CPC006_HT29_6H:BRD-K…
CGS001-642	CGS001-642	BLMH	trt_sh.cgs	144 h|96 h	1 ¬µL|1.5 ¬µL|2 ¬µL	99.5514	97.2928	77.2869	1	1	99.7237	99.3791	99.3411	90.7273	74.5505	0	0	-68.5011	-666	5	1	8	10	99.4|99.7|0|0|99.3|90.7|74.6|-68.5	1.48|1.59|0|0|1.39|1.12|0.74|-0.86	A375|A549|HA1E|HCC515|HEPG2|HT29|MCF7|PC3	2|1|5|6	2|1|5|6|7|3	CGS001_A375_96H:BLMH:1|CGS001_A549_96H:BLMH:1|CGS001_HA1E_96H:BLMH:1.5|CGS001_HCC515_96H:BLMH:2|CGS001_HEPG2_96H:BLMH:1.5|CGS001_HT29_96H:BLMH:1|CGS001_MCF7_96H:BLMH:2|CGS001_MCF7_144H:BLMH:2|CGS001_PC3_96H:BLMH:2|CGS001_PC3_144H:BLMH:2
BRD-A11678676	BRD-A11678676	wortmannin	trt_cp	24 h|6 h	10 ¬µM	98.4826	97.2752	91.4966	-666	-666	99.9385	97.0267	96.3378	95.7978	85.3589	74.5196	0	0	-75.3663	6	1	9	19	97|99.9|0|-75.4|95.8|85.4|0|74.5|96.3	1.32|1.61|0|-1.05|1.27|1.03|0|0.94|1.31	A375|HA1E|HCC515|HEPG2|MCF7|PC3|VCAP|A549|HT29	2|1|9|5	2|1|9|5|6|8	CPC004_A375_6H:BRD-A11678676-001-03-4:10|CPC004_HA1E_24H:BRD-A11678676-001-03-4:10|CPC004_HA1E_6H:BRD-A11678676-001-03-4:10|CPC004_HCC515_24H:BRD-A11678676-001-03-4:10|CPC004_HCC515_6H:BRD-A11678676-001-03-4:10|CPC004_HEPG2_6H:BRD-A11678676-001-03-4:10|CPC004_MCF7_6H:BRD-A11678676-001-03-4:10|CPC004_PC3_24H:BRD-A11678676-001-03-4:10|CPC004_PC3_6H:BRD-A11678676-001-03-4:10|CPC004_VCAP_24H:BRD-A116…
CGS001-9520	CGS001-9520	NPEPPS	trt_sh.cgs	120 h|96 h	1 ¬µL|1.5 ¬µL|2 ¬µL|5 ¬µL	98.0156	97.0625	64.7083	1	1	98.1763	97.8549	96.4211	95.7975	0	0	0	0	0	4	0	9	9	97.9|98.2|0|96.4|0|0|0|95.8|0	1.36|1.4|0|1.32|0|0|0|1.25|0	A375|A549|HA1E|HCC515|HEPG2|HT29|MCF7|PC3|VCAP	2|1|4|8	2|1|4|8|3|5	CGS001_A375_96H:NPEPPS:1|CGS001_A549_96H:NPEPPS:1|CGS001_HA1E_96H:NPEPPS:1.5|CGS001_HCC515_96H:NPEPPS:2|CGS001_HEPG2_96H:NPEPPS:1.5|CGS001_HT29_96H:NPEPPS:1|CGS001_MCF7_96H:NPEPPS:2|CGS001_PC3_96H:NPEPPS:2|CGS001_VCAP_120H:NPEPPS:5
BRD-K99818283	BRD-K99818283	PIK-90	trt_cp	24 h|6 h	10 ¬µM	97.8862	96.795	94.6166	-666	-666	99.3274	96.4451	96.2406	95.167	93.2349	87.2849	72.7171	-50.5461	-666	7	1	8	16	-50.5|96.2|93.2|96.4|99.3|87.3|95.2|72.7	-0.72|1.35|1.2|1.32|1.48|1.05|1.25|0.85	A375|A549|HA1E|HCC515|HT29|MCF7|PC3|VCAP	5|4|2|7	5|4|2|7|3|6	CPC006_A375_24H:BRD-K99818283-001-01-8:10|CPC006_A375_6H:BRD-K99818283-001-01-8:10|CPC006_A549_24H:BRD-K99818283-001-01-8:10|CPC006_A549_6H:BRD-K99818283-001-01-8:10|CPC006_HA1E_24H:BRD-K99818283-001-01-8:10|CPC006_HA1E_6H:BRD-K99818283-001-01-8:10|CPC006_HCC515_24H:BRD-K99818283-001-01-8:10|CPC006_HCC515_6H:BRD-K99818283-001-01-8:10|CPC006_HT29_24H:BRD-K99818283-001-01-8:10|CPC006_MCF7_24H:BRD-K…
BRD-K70792160	BRD-K70792160	10-DEBC	trt_cp	24 h|6 h	20 ¬µM	99.3525	96.791	78.0064	-666	-666	100	98.7051	94.3199	94.1392	80.8745	0	0	0	-52.4344	5	1	9	16	0|98.7|0|80.9|94.1|94.3|0|100|-52.4	0|1.47|0|1.01|1.21|1.26|0|1.79|-0.83	A375|A549|HA1E|HCC515|HEPG2|HT29|MCF7|PC3|VCAP	8|2|6|5	8|2|6|5|4|1	CPC006_A375_24H:BRD-K70792160-003-02-0:24|CPC006_A375_6H:BRD-K70792160-003-02-0:24|CPC006_A549_24H:BRD-K70792160-003-02-0:24|CPC006_HA1E_24H:BRD-K70792160-003-02-0:24|CPC006_HA1E_6H:BRD-K70792160-003-02-0:24|CPC006_HCC515_6H:BRD-K70792160-003-02-0:24|CPC006_HEPG2_6H:BRD-K70792160-003-02-0:24|CPC006_HT29_24H:BRD-K70792160-003-02-0:24|CPC006_HT29_6H:BRD-K70792160-003-02-0:24|CPC006_MCF7_24H:BRD-K70…
BRD-K97365803	BRD-K97365803	PI-828	trt_cp	24 h|6 h	10 ¬µM	98.2227	96.7626	94.3807	-666	-666	99.3601	97.0852	96.433	94.172	93.9526	85.2816	78.5801	71.7949	66.8338	9	0	9	15	96.4|99.4|94.2|85.3|78.6|66.8|71.8|97.1|94	1.27|1.52|1.22|1.05|0.93|0.85|0.89|1.34|1.19	HA1E|HCC515|PC3|VCAP|A375|A549|HEPG2|HT29|MCF7	2|8|1|3	2|8|1|3|9|4	CPC001_HA1E_24H:BRD-K97365803-001-01-3:10|CPC001_HA1E_6H:BRD-K97365803-001-01-3:10|CPC001_HCC515_24H:BRD-K97365803-001-01-3:10|CPC001_HCC515_6H:BRD-K97365803-001-01-3:10|CPC001_PC3_6H:BRD-K97365803-001-01-3:10|CPC001_VCAP_24H:BRD-K97365803-001-01-3:10|CPC001_VCAP_6H:BRD-K97365803-001-01-3:10|CPC016_A375_6H:BRD-K97365803-001-01-3:10|CPC016_A549_24H:BRD-K97365803-001-01-3:10|CPC016_A549_6H:BRD-K973…
BRD-K53414658	BRD-K53414658	tivozanib	trt_cp	24 h|6 h	1 ¬µM|10 ¬µM|500 nM	98.877	96.1655	91.7084	-666	-666	99.3235	98.4305	94.3568	92.551	86.9256	78.663	-22.4608	-63.421	-666	6	2	8	17	94.4|86.9|99.3|78.7|98.4|-22.5|-63.4|92.6	1.23|1.12|1.45|0.97|1.4|-0.4|-0.89|1.17	A375|A549|HA1E|HEPG2|HT29|MCF7|PC3|VCAP	3|5|1|8	3|5|1|8|2|4	CPC006_A375_6H:BRD-K53414658-001-01-7:10|CPC006_A549_24H:BRD-K53414658-001-01-7:10|CPC006_A549_6H:BRD-K53414658-001-01-7:10|CPC006_HA1E_24H:BRD-K53414658-001-01-7:10|CPC006_HEPG2_6H:BRD-K53414658-001-01-7:10|CPC006_HT29_24H:BRD-K53414658-001-01-7:10|CPC006_HT29_6H:BRD-K53414658-001-01-7:10|CPC006_MCF7_24H:BRD-K53414658-001-01-7:10|CPC006_PC3_24H:BRD-K53414658-001-01-7:10|CPC006_PC3_6H:BRD-K534146…
BRD-K18787491	BRD-K18787491	U-0126	trt_cp	24 h|6 h	10 ¬µM|3 ¬µM	98.6617	96.1237	89.7206	-666	-666	98.9011	98.4223	97.9073	89.2641	77.4293	76.3994	0	-56.1588	-666	6	1	8	15	77.4|89.3|-56.2|0|98.9|97.9|76.4|98.4	0.92|1.14|-0.88|0|1.43|1.37|0.86|1.41	HA1E|HCC515|VCAP|A549|HEPG2|HT29|MCF7|A375	5|8|6|2	5|8|6|2|1|7	CPC002_HA1E_24H:BRD-K18787491-001-05-2:10|CPC002_HA1E_6H:BRD-K18787491-001-05-2:10|CPC002_HCC515_24H:BRD-K18787491-001-05-2:10|CPC002_HCC515_6H:BRD-K18787491-001-05-2:10|CPC002_VCAP_24H:BRD-K18787491-001-05-2:10|CPC018_A549_24H:BRD-K18787491-001-07-8:10|CPC018_HEPG2_6H:BRD-K18787491-001-07-8:10|CPC018_HT29_6H:BRD-K18787491-001-07-8:10|CPC018_MCF7_24H:BRD-K18787491-001-07-8:10|CPC018_MCF7_6H:BRD-K…
BRD-K94294671	BRD-K94294671	OSI-027	trt_cp	24 h|6 h	1 ¬µM|10 ¬µM|500 nM	98.1362	95.8297	91.7019	-666	-666	99.6683	96.6041	93.9566	93.0895	92.0049	74.8879	74.6359	69.1729	63.0037	9	0	9	18	74.6|69.2|92|94|63|74.9|96.6|99.7|93.1	0.87|0.88|1.17|1.24|0.73|0.93|1.29|1.56|1.18	A375|A549|HA1E|HCC515|HEPG2|HT29|MCF7|PC3|VCAP	8|7|4|9	8|7|4|9|3|6	CPC014_A375_6H:BRD-K94294671-003-01-3:10|CPC014_A549_24H:BRD-K94294671-003-01-3:10|CPC014_A549_6H:BRD-K94294671-003-01-3:10|CPC014_HA1E_6H:BRD-K94294671-003-01-3:10|CPC014_HCC515_6H:BRD-K94294671-003-01-3:10|CPC014_HEPG2_6H:BRD-K94294671-003-01-3:10|CPC014_HT29_6H:BRD-K94294671-003-01-3:10|CPC014_MCF7_24H:BRD-K94294671-003-01-3:10|CPC014_MCF7_6H:BRD-K94294671-003-01-3:10|CPC014_PC3_24H:BRD-K94294…
CGS001-2203	CGS001-2203	FBP1	trt_sh.cgs	120 h|144 h|96 h	1 ¬µL|1.5 ¬µL|2 ¬µL|5 ¬µL	99.6623	95.6311	91.6026	1	1	99.7198	99.6048	91.8851	91.3148	83.6972	83.3939	70.7028	0	0	7	0	9	11	70.7|83.7|0|0|91.3|83.4|99.6|99.7|91.9	0.77|1.05|0|0|1.13|0.99|1.45|1.55|1.17	A375|A549|HA1E|HCC515|HEPG2|HT29|MCF7|PC3|VCAP	8|7|9|5	8|7|9|5|2|6	CGS001_A375_96H:FBP1:1|CGS001_A549_96H:FBP1:1|CGS001_HA1E_96H:FBP1:1.5|CGS001_HCC515_96H:FBP1:2|CGS001_HEPG2_96H:FBP1:1.5|CGS001_HT29_96H:FBP1:1|CGS001_MCF7_96H:FBP1:2|CGS001_MCF7_144H:FBP1:2|CGS001_PC3_96H:FBP1:2|CGS001_PC3_144H:FBP1:2|CGS001_VCAP_120H:FBP1:5
CGS001-6443	CGS001-6443	SGCB	trt_sh.cgs	120 h|144 h|96 h	1 ¬µL|1.5 ¬µL|2 ¬µL|5 ¬µL	97.5153	95.5703	63.7135	1	1	99.8335	95.1971	94.5325	92.718	0	0	0	0	-666	4	0	8	8	92.7|94.5|99.8|0|0|0|95.2|0	1.17|1.25|1.5|0|0|0|1.23|0	A375|HA1E|HCC515|HEPG2|HT29|MCF7|PC3|VCAP	3|7|2|1	3|7|2|1|4|5	CGS001_A375_96H:SGCB:1|CGS001_HA1E_96H:SGCB:1.5|CGS001_HCC515_96H:SGCB:2|CGS001_HEPG2_96H:SGCB:1.5|CGS001_HT29_96H:SGCB:1|CGS001_MCF7_96H:SGCB:2|CGS001_PC3_144H:SGCB:2|CGS001_VCAP_120H:SGCB:5
CGS001-79143	CGS001-79143	MBOAT7	trt_sh.cgs	120 h|144 h|96 h	1 ¬µL|1.5 ¬µL|2 ¬µL|5 ¬µL	97.2062	95.5597	89.6197	1	1	98.5323	95.8801	95.134	92.6924	78.2813	77.1982	0	-76.1212	-666	6	1	8	10	98.5|78.3|95.1|92.7|-76.1|77.2|0|95.9	1.39|0.96|1.27|1.15|-1.05|0.82|0|1.28	A375|A549|HA1E|HEPG2|HT29|MCF7|PC3|VCAP	1|8|3|4	1|8|3|4|2|6	CGS001_A375_96H:MBOAT7:1|CGS001_A549_96H:MBOAT7:1|CGS001_HA1E_96H:MBOAT7:1.5|CGS001_HEPG2_96H:MBOAT7:1.5|CGS001_HT29_96H:MBOAT7:1|CGS001_MCF7_96H:MBOAT7:2|CGS001_MCF7_144H:MBOAT7:2|CGS001_PC3_96H:MBOAT7:2|CGS001_PC3_144H:MBOAT7:2|CGS001_VCAP_120H:MBOAT7:5
CGS001-2247	CGS001-2247	FGF2	trt_sh.cgs	120 h|144 h|96 h	1 ¬µL|1.5 ¬µL|2 ¬µL|5 ¬µL	99.6793	95.4704	76.7951	0	0	99.96	99.3986	95.7321	86.7909	78.8892	0	0	-40.8206	-60.0606	5	2	9	11	86.8|78.9|99.4|0|-40.8|-60.1|95.7|100|0	1.04|0.98|1.46|0|-0.78|-0.92|1.21|1.61|0	A375|A549|HA1E|HCC515|HEPG2|HT29|MCF7|PC3|VCAP	8|3|7|1	8|3|7|1|2|4	CGS001_A375_96H:FGF2:1|CGS001_A549_96H:FGF2:1|CGS001_HA1E_96H:FGF2:1.5|CGS001_HCC515_96H:FGF2:2|CGS001_HEPG2_96H:FGF2:1.5|CGS001_HT29_96H:FGF2:1|CGS001_MCF7_96H:FGF2:2|CGS001_MCF7_144H:FGF2:2|CGS001_PC3_96H:FGF2:2|CGS001_PC3_144H:FGF2:2|CGS001_VCAP_120H:FGF2:5
BRD-K87947369	BRD-K87947369	tozasertib	trt_cp	24 h|6 h	10 ¬µM	97.772	95.3164	92.1646	-666	-666	97.7861	97.7579	95.3092	90.4126	87.5769	84.145	65.1099	0	-57.2358	7	1	9	17	90.4|97.8|87.6|84.1|65.1|97.8|0|95.3|-57.2	1.14|1.4|1.07|1.06|0.78|1.37|0|1.25|-0.88	A375|A549|HA1E|HCC515|HEPG2|HT29|MCF7|PC3|VCAP	2|6|8|1	2|6|8|1|3|4	CPC006_A375_6H:BRD-K87947369-001-01-6:10|CPC006_A549_24H:BRD-K87947369-001-01-6:10|CPC006_A549_6H:BRD-K87947369-001-01-6:10|CPC006_HA1E_24H:BRD-K87947369-001-01-6:10|CPC006_HA1E_6H:BRD-K87947369-001-01-6:10|CPC006_HCC515_24H:BRD-K87947369-001-01-6:10|CPC006_HCC515_6H:BRD-K87947369-001-01-6:10|CPC006_HEPG2_6H:BRD-K87947369-001-01-6:10|CPC006_HT29_24H:BRD-K87947369-001-01-6:10|CPC006_HT29_6H:BRD-K8…
CGS001-7077	CGS001-7077	TIMP2	trt_sh.cgs	120 h|144 h|96 h	1 ¬µL|1.5 ¬µL|2 ¬µL|5 ¬µL	99.5249	95.2985	92.208	1	1	99.5579	99.492	91.2748	90.8693	88.0982	83.9557	0	0	0	6	0	9	11	99.5|99.6|90.9|88.1|0|0|84|91.3|0	1.49|1.56|1.17|1.15|0|0|0.95|1.13|0	A375|A549|HA1E|HCC515|HEPG2|HT29|MCF7|PC3|VCAP	2|1|8|3	2|1|8|3|4|7	CGS001_A375_96H:TIMP2:1|CGS001_A549_96H:TIMP2:1|CGS001_HA1E_96H:TIMP2:1.5|CGS001_HCC515_96H:TIMP2:2|CGS001_HEPG2_96H:TIMP2:1.5|CGS001_HT29_96H:TIMP2:1|CGS001_MCF7_96H:TIMP2:2|CGS001_MCF7_144H:TIMP2:2|CGS001_PC3_96H:TIMP2:2|CGS001_PC3_144H:TIMP2:2|CGS001_VCAP_120H:TIMP2:5
CGS001-944	CGS001-944	TNFSF8	trt_sh.cgs	120 h|144 h|96 h	1 ¬µL|1.5 ¬µL|2 ¬µL|5 ¬µL	98.5994	95.2943	78.4151	0	0	99.0052	98.1936	93.8826	90.0957	89.3136	0	0	0	-51.5906	5	1	9	11	98.2|99|0|90.1|0|0|-51.6|89.3|93.9	1.36|1.46|0|1.18|0|0|-0.81|1.1|1.21	A375|A549|HA1E|HCC515|HEPG2|HT29|MCF7|PC3|VCAP	2|1|9|4	2|1|9|4|8|3	CGS001_A375_96H:TNFSF8:1|CGS001_A549_96H:TNFSF8:1|CGS001_HA1E_96H:TNFSF8:1.5|CGS001_HCC515_96H:TNFSF8:2|CGS001_HEPG2_96H:TNFSF8:1.5|CGS001_HT29_96H:TNFSF8:1|CGS001_MCF7_96H:TNFSF8:2|CGS001_MCF7_144H:TNFSF8:2|CGS001_PC3_96H:TNFSF8:2|CGS001_PC3_144H:TNFSF8:2|CGS001_VCAP_120H:TNFSF8:5
CGS001-290	CGS001-290	ANPEP	trt_sh.cgs	120 h|96 h	1 ¬µL|1.5 ¬µL|2 ¬µL|5 ¬µL	97.7893	95.0128	63.3419	1	1	98.3402	97.2383	92.3793	92.0934	0	0	0	-77.6529	-666	4	1	8	8	92.4|0|0|92.1|0|98.3|97.2|-77.7	1.16|0|0|1.14|0|1.34|1.3|-0.99	A375|A549|HA1E|HEPG2|HT29|MCF7|PC3|VCAP	6|7|1|4	6|7|1|4|2|3	CGS001_A375_96H:ANPEP:1|CGS001_A549_96H:ANPEP:1|CGS001_HA1E_96H:ANPEP:1.5|CGS001_HEPG2_96H:ANPEP:1.5|CGS001_HT29_96H:ANPEP:1|CGS001_MCF7_96H:ANPEP:2|CGS001_PC3_96H:ANPEP:2|CGS001_VCAP_120H:ANPEP:5
CGS001-26020	CGS001-26020	LRP10	trt_sh.cgs	120 h|144 h|96 h	1 ¬µL|1.5 ¬µL|2 ¬µL|5 ¬µL	97.1538	94.8918	90.0243	1	1	98.8393	95.4684	92.7745	92.4848	90.5413	70.0375	55.2226	0	0	7	0	9	11	92.8|95.5|90.5|55.2|0|92.5|0|98.8|70	1.17|1.31|1.16|0.77|0|1.16|0|1.38|0.87	A375|A549|HA1E|HCC515|HEPG2|HT29|MCF7|PC3|VCAP	8|2|1|6	8|2|1|6|3|9	CGS001_A375_96H:LRP10:1|CGS001_A549_96H:LRP10:1|CGS001_HA1E_96H:LRP10:1.5|CGS001_HCC515_96H:LRP10:2|CGS001_HEPG2_96H:LRP10:1.5|CGS001_HT29_96H:LRP10:1|CGS001_MCF7_96H:LRP10:2|CGS001_MCF7_144H:LRP10:2|CGS001_PC3_96H:LRP10:2|CGS001_PC3_144H:LRP10:2|CGS001_VCAP_120H:LRP10:5
BRD-K52911425	BRD-K52911425	GDC-0941	trt_cp	24 h|6 h	1 ¬µM|10 ¬µM|100 nM|500 nM	96.9202	94.8383	93.2079	-666	-666	99.1468	94.6936	93.0222	92.4908	91.8819	88.0123	86.1044	85.944	-26.6659	8	1	9	31	86.1|85.9|91.9|99.1|92.5|93|88|-26.7|94.7	1.07|1.12|1.17|1.51|1.17|1.17|1.08|-0.42|1.27	A375|A549|HA1E|HCC515|HEPG2|MCF7|PC3|VCAP|HT29	4|9|6|5	4|9|6|5|3|7	CPC014_A375_6H:BRD-K52911425-001-02-3:10|CPC014_A375_6H:BRD-K52911425-001-01-5:10|CPC014_A549_24H:BRD-K52911425-001-02-3:10|CPC014_A549_24H:BRD-K52911425-001-01-5:10|CPC014_A549_6H:BRD-K52911425-001-02-3:10|CPC014_A549_6H:BRD-K52911425-001-01-5:10|CPC014_HA1E_6H:BRD-K52911425-001-02-3:10|CPC014_HA1E_6H:BRD-K52911425-001-01-5:10|CPC014_HCC515_6H:BRD-K52911425-001-02-3:10|CPC014_HCC515_6H:BRD-K5291…
BRD-K47598052	BRD-K47598052	PP-1	trt_cp	24 h|6 h	10 ¬µM	98.1951	94.7447	91.1227	-666	-666	98.7886	97.6015	93.8144	88.7743	84.6482	83.1091	78.1672	0	0	7	0	9	13	97.6|93.8|84.6|0|88.8|98.8|0|78.2|83.1	1.34|1.23|1.02|0|1.11|1.48|0|0.88|1.05	HA1E|HCC515|PC3|VCAP|A375|A549|HEPG2|MCF7|HT29	6|1|2|5	6|1|2|5|3|9	CPC002_HA1E_24H:BRD-K47598052-001-06-7:10|CPC002_HA1E_6H:BRD-K47598052-001-06-7:10|CPC002_HCC515_24H:BRD-K47598052-001-06-7:10|CPC002_HCC515_6H:BRD-K47598052-001-06-7:10|CPC002_PC3_24H:BRD-K47598052-001-06-7:10|CPC002_PC3_6H:BRD-K47598052-001-06-7:10|CPC002_VCAP_24H:BRD-K47598052-001-06-7:10|CPC016_A375_6H:BRD-K47598052-001-06-7:10|CPC016_A549_6H:BRD-K47598052-001-06-7:10|CPC016_HEPG2_6H:BRD-K475…
BRD-K49294207	BRD-K49294207	BIBU-1361	trt_cp	24 h|6 h	10 ¬µM	96.6757	94.6807	77.8287	-666	-666	99.2526	94.0988	92.6901	92.6814	88.2492	0	0	0	-666	5	0	8	14	0|92.7|92.7|94.1|99.3|0|88.2|0	0|1.24|1.18|1.25|1.46|0|1.08|0	A375|A549|HA1E|HCC515|HT29|MCF7|PC3|VCAP	5|4|2|3	5|4|2|3|7|1	CPC005_A375_24H:BRD-K49294207-300-01-2:10|CPC005_A375_6H:BRD-K49294207-300-01-2:10|CPC005_A549_24H:BRD-K49294207-300-01-2:10|CPC005_A549_6H:BRD-K49294207-300-01-2:10|CPC005_HA1E_6H:BRD-K49294207-300-01-2:10|CPC005_HCC515_6H:BRD-K49294207-300-01-2:10|CPC005_HT29_24H:BRD-K49294207-300-01-2:10|CPC005_HT29_6H:BRD-K49294207-300-01-2:10|CPC005_MCF7_6H:BRD-K49294207-300-01-2:10|CPC005_PC3_24H:BRD-K49294…
BRD-K29733039	BRD-K29733039	deforolimus	trt_cp	24 h|6 h	10 ¬µM	96.3515	94.6629	73.8958	-666	-666	97.417	95.2861	93.4139	92.5347	64.7235	0	0	-666	-666	5	0	7	9	0|97.4|92.5|64.7|95.3|93.4|0	0|1.33|1.21|0.78|1.23|1.19|0	A375|HA1E|HCC515|HT29|MCF7|PC3|VCAP	2|5|6|3	2|5|6|3|4|1	CPC013_A375_6H:BRD-K29733039-001-01-1:10|CPC013_HA1E_6H:BRD-K29733039-001-01-1:10|CPC013_HCC515_6H:BRD-K29733039-001-01-1:10|CPC013_HT29_6H:BRD-K29733039-001-01-1:10|CPC013_MCF7_24H:BRD-K29733039-001-01-1:10|CPC013_MCF7_6H:BRD-K29733039-001-01-1:10|CPC013_PC3_6H:BRD-K29733039-001-01-1:10|CPC013_PC3_24H:BRD-K29733039-001-01-1:10|CPC013_VCAP_24H:BRD-K29733039-001-01-1:10
CGS001-8444	CGS001-8444	DYRK3	trt_sh.cgs	120 h|144 h|96 h	1 ¬µL|1.5 ¬µL|2 ¬µL|5 ¬µL	96.2385	94.6155	75.2968	0	0	97.4709	95.0062	94.0699	91.9151	73.3188	0	0	-60.6521	-87.8788	5	2	9	11	0|-60.7|73.3|95|0|-87.9|97.5|91.9|94.1	0|-0.76|0.93|1.28|0|-1.17|1.28|1.14|1.21	A375|A549|HA1E|HCC515|HEPG2|HT29|MCF7|PC3|VCAP	7|4|9|8	7|4|9|8|3|1	CGS001_A375_96H:DYRK3:1|CGS001_A549_96H:DYRK3:1|CGS001_HA1E_96H:DYRK3:1.5|CGS001_HCC515_96H:DYRK3:2|CGS001_HEPG2_96H:DYRK3:1.5|CGS001_HT29_96H:DYRK3:1|CGS001_MCF7_96H:DYRK3:2|CGS001_MCF7_144H:DYRK3:2|CGS001_PC3_96H:DYRK3:2|CGS001_PC3_144H:DYRK3:2|CGS001_VCAP_120H:DYRK3:5
BRD-A84045418	BRD-A84045418	calpeptin	trt_cp	24 h|6 h	10 ¬µM	99.4505	94.5866	88.8267	-666	-666	99.6899	99.2112	90.4728	88.9724	84.1328	70.4809	0	-32.8102	-666	6	1	8	15	99.2|89|84.1|90.5|-32.8|99.7|70.5|0	1.48|1.16|1.02|1.17|-0.63|1.51|0.83|0	A375|A549|HA1E|HCC515|HT29|MCF7|PC3|VCAP	6|1|4|2	6|1|4|2|3|7	CPC006_A375_24H:BRD-A84045418-001-01-5:10|CPC006_A375_6H:BRD-A84045418-001-01-5:10|CPC006_A549_24H:BRD-A84045418-001-01-5:10|CPC006_A549_6H:BRD-A84045418-001-01-5:10|CPC006_HA1E_24H:BRD-A84045418-001-01-5:10|CPC006_HA1E_6H:BRD-A84045418-001-01-5:10|CPC006_HCC515_24H:BRD-A84045418-001-01-5:10|CPC006_HCC515_6H:BRD-A84045418-001-01-5:10|CPC006_HT29_24H:BRD-A84045418-001-01-5:10|CPC006_MCF7_24H:BRD-A…
BRD-K89014967	BRD-K89014967	AS-703026	trt_cp	24 h|6 h	10 ¬µM	96.8694	94.4953	91.7845	-666	-666	97.4359	96.3029	96.0512	88.1913	86.4684	86.2573	0	0	-666	6	0	8	9	86.5|86.3|0|96.3|97.4|88.2|0|96.1	1.08|1.11|0|1.32|1.33|1.13|0|1.26	A375|A549|HA1E|HCC515|HEPG2|HT29|MCF7|VCAP	5|4|8|6	5|4|8|6|1|2	CPC014_A375_6H:BRD-K89014967-001-01-9:10|CPC014_A549_24H:BRD-K89014967-001-01-9:10|CPC014_A549_6H:BRD-K89014967-001-01-9:10|CPC014_HA1E_6H:BRD-K89014967-001-01-9:10|CPC014_HCC515_6H:BRD-K89014967-001-01-9:10|CPC014_HEPG2_6H:BRD-K89014967-001-01-9:10|CPC014_HT29_6H:BRD-K89014967-001-01-9:10|CPC014_MCF7_24H:BRD-K89014967-001-01-9:10|CPC014_VCAP_6H:BRD-K89014967-001-01-9:10
BRD-K05804044	BRD-K05804044	AZ-628	trt_cp	24 h|6 h	1 ¬µM|10 ¬µM	98.1063	94.4434	89.2781	-666	-666	99.6241	96.5885	96.2454	85.3155	80.3768	77.5185	0	0	0	6	0	9	12	85.3|99.6|0|80.4|96.2|0|0|96.6|77.5	1.05|1.6|0|1|1.28|0|0|1.29|0.93	A375|A549|HA1E|HCC515|HEPG2|HT29|MCF7|PC3|VCAP	2|8|5|1	2|8|5|1|4|9	CPC014_A375_6H:BRD-K05804044-001-01-1:10|CPC014_A549_24H:BRD-K05804044-001-01-1:10|CPC014_A549_6H:BRD-K05804044-001-01-1:10|CPC014_HA1E_6H:BRD-K05804044-001-01-1:10|CPC014_HCC515_6H:BRD-K05804044-001-01-1:10|CPC014_HEPG2_6H:BRD-K05804044-001-01-1:10|CPC014_HT29_6H:BRD-K05804044-001-01-1:10|CPC014_MCF7_24H:BRD-K05804044-001-01-1:10|CPC014_MCF7_6H:BRD-K05804044-001-01-1:10|CPC014_PC3_6H:BRD-K058040…
CGS001-79135	CGS001-79135	APOO	trt_sh.cgs	120 h|96 h	1 ¬µL|1.5 ¬µL|2 ¬µL|5 ¬µL	96.4857	94.3878	62.9252	1	1	96.5736	96.3978	92.4528	92.1268	0	0	0	-666	-666	4	0	7	7	0|96.6|92.1|92.5|0|96.4|0	0|1.34|1.19|1.14|0|1.27|0	A375|A549|HA1E|HEPG2|MCF7|PC3|VCAP	2|6|4|3	2|6|4|3|1|5	CGS001_A375_96H:APOO:1|CGS001_A549_96H:APOO:1|CGS001_HA1E_96H:APOO:1.5|CGS001_HEPG2_96H:APOO:1.5|CGS001_MCF7_96H:APOO:2|CGS001_PC3_96H:APOO:2|CGS001_VCAP_120H:APOO:5
BRD-K62810658	BRD-K62810658	PD-98059	trt_cp	24 h|6 h	10 ¬µM|20 ¬µM|5 ¬µM	96.3557	94.3413	87.3928	-666	-666	96.5576	96.1538	94.8877	89.7661	88.6953	58.296	0	0	-55.289	6	1	9	22	88.7|0|94.9|89.8|96.2|58.3|96.6|0|-55.3	1.14|0|1.25|1.17|1.28|0.73|1.28|0|-0.9	HCC515|VCAP|A375|A549|HEPG2|HT29|MCF7|PC3|HA1E	7|5|3|4	7|5|3|4|1|6	CPC002_HCC515_24H:BRD-K62810658-001-06-4:10|CPC002_VCAP_24H:BRD-K62810658-001-06-4:10|CPC006_A375_24H:BRD-K62810658-001-06-4:10|CPC006_A375_6H:BRD-K62810658-001-06-4:10|CPC006_A549_24H:BRD-K62810658-001-06-4:10|CPC006_HCC515_6H:BRD-K62810658-001-06-4:10|CPC006_HEPG2_6H:BRD-K62810658-001-06-4:10|CPC006_HT29_24H:BRD-K62810658-001-06-4:10|CPC006_HT29_6H:BRD-K62810658-001-06-4:10|CPC006_MCF7_6H:BRD-K…
CGS001-57117	CGS001-57117	INTS12	trt_sh.cgs	120 h|96 h	1 ¬µL|1.5 ¬µL|2 ¬µL|5 ¬µL	96.8228	94.2938	62.8625	1	1	99.8895	93.7562	92.4549	91.0746	0	0	0	0	-666	4	0	8	8	99.9|92.5|0|0|0|93.8|91.1|0	1.63|1.2|0|0|0|1.15|1.13|0	A549|HA1E|HCC515|HEPG2|HT29|MCF7|PC3|VCAP	1|6|2|7	1|6|2|7|3|4	CGS001_A549_96H:INTS12:1|CGS001_HA1E_96H:INTS12:1.5|CGS001_HCC515_96H:INTS12:2|CGS001_HEPG2_96H:INTS12:1.5|CGS001_HT29_96H:INTS12:1|CGS001_MCF7_96H:INTS12:2|CGS001_PC3_96H:INTS12:2|CGS001_VCAP_120H:INTS12:5
CGS001-10026	CGS001-10026	PIGK	trt_sh.cgs	120 h|144 h|96 h	1 ¬µL|1.5 ¬µL|2 ¬µL|5 ¬µL	96.005	94.1828	62.7885	1	1	99.0013	93.0087	92.7829	91.9384	0	0	0	0	0	4	0	9	11	0|0|92.8|93|0|0|91.9|0|99	0|0|1.2|1.24|0|0|1.12|0|1.4	A375|A549|HA1E|HCC515|HEPG2|HT29|MCF7|PC3|VCAP	9|4|3|7	9|4|3|7|1|2	CGS001_A375_96H:PIGK:1|CGS001_A549_96H:PIGK:1|CGS001_HA1E_96H:PIGK:1.5|CGS001_HCC515_96H:PIGK:2|CGS001_HEPG2_96H:PIGK:1.5|CGS001_HT29_96H:PIGK:1|CGS001_MCF7_96H:PIGK:2|CGS001_MCF7_144H:PIGK:2|CGS001_PC3_96H:PIGK:2|CGS001_PC3_144H:PIGK:2|CGS001_VCAP_120H:PIGK:5
CGS001-1287	CGS001-1287	COL4A5	trt_sh.cgs	120 h|144 h|96 h	1 ¬µL|1.5 ¬µL|2 ¬µL|5 ¬µL	95.7777	94.1278	86.425	1	1	96.2274	95.3279	93.4796	91.4762	87.5656	54.4736	0	0	-56.367	6	1	9	11	91.5|87.6|96.2|54.5|95.3|0|93.5|0|-56.4	1.13|1.1|1.3|0.76|1.2|0|1.15|0|-0.63	A375|A549|HA1E|HCC515|HEPG2|HT29|MCF7|PC3|VCAP	3|5|7|1	3|5|7|1|2|4	CGS001_A375_96H:COL4A5:1|CGS001_A549_96H:COL4A5:1|CGS001_HA1E_96H:COL4A5:1.5|CGS001_HCC515_96H:COL4A5:2|CGS001_HEPG2_96H:COL4A5:1.5|CGS001_HT29_96H:COL4A5:1|CGS001_MCF7_96H:COL4A5:2|CGS001_MCF7_144H:COL4A5:2|CGS001_PC3_96H:COL4A5:2|CGS001_PC3_144H:COL4A5:2|CGS001_VCAP_120H:COL4A5:5
BRD-K12244279	BRD-K12244279	MEK1-2-inhibitor	trt_cp	24 h|6 h	10 ¬µM	97.2539	94.0309	90.9044	-666	-666	98.5437	95.9641	92.147	89.4689	84.8708	84.4317	0	-666	-666	6	0	7	9	84.9|0|98.5|92.1|89.5|96|84.4	1.03|0|1.41|1.23|1.12|1.3|1	HA1E|HCC515|A375|A549|HEPG2|HT29|MCF7	3|6|4|5	3|6|4|5|1|7	CPC001_HA1E_6H:BRD-K12244279-001-01-7:10|CPC001_HCC515_24H:BRD-K12244279-001-01-7:10|CPC018_A375_6H:BRD-K12244279-001-02-5:10|CPC018_A549_6H:BRD-K12244279-001-02-5:10|CPC018_HEPG2_6H:BRD-K12244279-001-02-5:10|CPC018_HT29_6H:BRD-K12244279-001-02-5:10|CPC018_MCF7_24H:BRD-K12244279-001-02-5:10|CPC018_MCF7_6H:BRD-K12244279-001-02-5:10|CPC001_HA1E_24H:BRD-K12244279-001-01-7:10
CGS001-8576	CGS001-8576	STK16	trt_sh.cgs	120 h|96 h	1 ¬µL|1.5 ¬µL|2 ¬µL|5 ¬µL	96.5702	93.8399	90.0861	1	1	97.4598	95.6807	91.5446	90.6744	84.43	80.7273	64.0449	0	-666	7	0	8	8	97.5|91.5|95.7|64|80.7|84.4|90.7|0	1.33|1.2|1.29|0.87|0.94|0.96|1.12|0	A375|A549|HA1E|HCC515|HT29|MCF7|PC3|VCAP	1|3|2|7	1|3|2|7|6|5	CGS001_A375_96H:STK16:1|CGS001_A549_96H:STK16:1|CGS001_HA1E_96H:STK16:1.5|CGS001_HCC515_96H:STK16:2|CGS001_HT29_96H:STK16:1|CGS001_MCF7_96H:STK16:2|CGS001_PC3_96H:STK16:2|CGS001_VCAP_120H:STK16:5
CGS001-2065	CGS001-2065	ERBB3	trt_sh.cgs	120 h|144 h|96 h	1 ¬µL|1.5 ¬µL|2 ¬µL|5 ¬µL	99.7904	93.6279	86.2935	1	1	100	99.5807	97.2337	77.697	73.3075	69.942	0	0	0	6	0	9	11	0|100|77.7|97.2|69.9|0|99.6|0|73.3	0|1.57|0.89|1.26|0.78|0|1.41|0|0.89	A375|HCC515|HT29|MCF7|PC3|VCAP|HEPG2|HA1E|A549	2|7|4|3	2|7|4|3|9|5	CGS001_A375_96H:ERBB3:1|CGS001_HCC515_96H:ERBB3:2|CGS001_HT29_96H:ERBB3:1|CGS001_MCF7_96H:ERBB3:2|CGS001_MCF7_144H:ERBB3:2|CGS001_PC3_96H:ERBB3:2|CGS001_PC3_144H:ERBB3:2|CGS001_VCAP_120H:ERBB3:5|CGS001_HEPG2_96H:ERBB3:1.5|CGS001_HA1E_96H:ERBB3:1.5|CGS001_A549_96H:ERBB3:1
CGS001-10398	CGS001-10398	MYL9	trt_sh.cgs	120 h|96 h	1 ¬µL|2 ¬µL|5 ¬µL	98.7724	93.4643	62.3095	0	1	99.9168	97.628	94.8067	81.5056	0	0	-80.9091	-666	-666	4	1	7	7	94.8|0|99.9|-80.9|81.5|0|97.6	1.23|0|1.51|-1.1|0.9|0|1.32	A375|A549|HCC515|HT29|MCF7|PC3|VCAP	3|7|1|5	3|7|1|5|2|6	CGS001_A375_96H:MYL9:1|CGS001_A549_96H:MYL9:1|CGS001_HCC515_96H:MYL9:2|CGS001_HT29_96H:MYL9:1|CGS001_MCF7_96H:MYL9:2|CGS001_PC3_96H:MYL9:2|CGS001_VCAP_120H:MYL9:5
CGS001-3735	CGS001-3735	KARS	trt_sh.cgs	120 h|96 h	1 ¬µL|1.5 ¬µL|2 ¬µL|5 ¬µL	98.9089	93.3887	74.0523	1	1	99.7789	98.0388	91.4945	84.2424	70.7592	0	0	0	0	5	0	9	9	70.8|99.8|0|0|91.5|84.2|0|98|0	0.77|1.62|0|0|1.13|1.01|0|1.34|0	A375|A549|HA1E|HCC515|HEPG2|HT29|MCF7|PC3|VCAP	2|8|5|6	2|8|5|6|1|3	CGS001_A375_96H:KARS:1|CGS001_A549_96H:KARS:1|CGS001_HA1E_96H:KARS:1.5|CGS001_HCC515_96H:KARS:2|CGS001_HEPG2_96H:KARS:1.5|CGS001_HT29_96H:KARS:1|CGS001_MCF7_96H:KARS:2|CGS001_PC3_96H:KARS:2|CGS001_VCAP_120H:KARS:5
BRD-K12184916	BRD-K12184916	NVP-BEZ235	trt_cp	24 h|6 h	1 nM|1 ¬µM|10 nM|10 ¬µM|100 nM|3 ¬µM|500 nM	97.6848	93.3469	88.7849	-666	-666	98.3558	97.0139	91.6145	86.4034	83.7379	75.5843	70.383	62.9121	0	8	0	9	44	83.7|91.6|75.6|97|62.9|98.4|70.4|0|86.4	1.01|1.21|0.9|1.36|0.73|1.4|0.71|0|1.07	A375|A549|HA1E|HCC515|HEPG2|HT29|MCF7|PC3|VCAP	6|4|2|9	6|4|2|9|1|3	CPC006_A375_6H:BRD-K12184916-001-03-0:0.63|CPC006_A549_24H:BRD-K12184916-001-03-0:0.63|CPC006_A549_6H:BRD-K12184916-001-03-0:0.63|CPC006_HA1E_24H:BRD-K12184916-001-03-0:0.63|CPC006_HA1E_6H:BRD-K12184916-001-03-0:0.63|CPC006_HCC515_24H:BRD-K12184916-001-03-0:0.63|CPC006_HCC515_6H:BRD-K12184916-001-03-0:0.63|CPC006_HEPG2_6H:BRD-K12184916-001-03-0:0.63|CPC006_HT29_24H:BRD-K12184916-001-03-0:0.63|CPC…
CGS001-51599	CGS001-51599	LSR	trt_sh.cgs	144 h|96 h	1 ¬µL|1.5 ¬µL|2 ¬µL	98.457	93.3433	86.2223	1	1	99.3196	97.5943	90.6859	85.7736	77.4184	66.5418	0	-39.5152	-666	6	1	8	10	90.7|0|97.6|66.5|77.4|-39.5|85.8|99.3	1.11|0|1.35|0.89|0.89|-0.68|0.99|1.47	A375|A549|HA1E|HCC515|HEPG2|HT29|MCF7|PC3	8|3|1|7	8|3|1|7|5|4	CGS001_A375_96H:LSR:1|CGS001_A549_96H:LSR:1|CGS001_HA1E_96H:LSR:1.5|CGS001_HCC515_96H:LSR:2|CGS001_HEPG2_96H:LSR:1.5|CGS001_HT29_96H:LSR:1|CGS001_MCF7_96H:LSR:2|CGS001_MCF7_144H:LSR:2|CGS001_PC3_96H:LSR:2|CGS001_PC3_144H:LSR:2
BRD-K68065987	BRD-K68065987	MK-2206	trt_cp	24 h|6 h	1 ¬µM|10 ¬µM|500 nM	93.9643	93.3216	92.7402	-666	-666	93.9825	93.9462	93.2331	92.1245	91.6809	91.4741	76.1993	0	0	7	0	9	21	0|93.2|76.2|0|92.1|93.9|91.7|94|91.5	0|1.26|0.9|0|1.16|1.25|1.16|1.21|1.15	A375|A549|HA1E|HCC515|HEPG2|HT29|MCF7|PC3|VCAP	8|6|2|5	8|6|2|5|7|9	CPC006_A375_24H:BRD-K68065987-300-03-4:10|CPC006_A375_6H:BRD-K68065987-300-03-4:10|CPC006_A549_24H:BRD-K68065987-300-03-4:10|CPC006_A549_6H:BRD-K68065987-300-03-4:10|CPC006_HA1E_24H:BRD-K68065987-300-03-4:10|CPC006_HCC515_24H:BRD-K68065987-300-03-4:10|CPC006_HEPG2_6H:BRD-K68065987-300-03-4:10|CPC006_HT29_24H:BRD-K68065987-300-03-4:10|CPC006_HT29_6H:BRD-K68065987-300-03-4:10|CPC006_MCF7_24H:BRD-K6…
CGS001-27032	CGS001-27032	ATP2C1	trt_sh.cgs	120 h|144 h|96 h	1 ¬µL|1.5 ¬µL|2 ¬µL|5 ¬µL	96.342	93.3092	73.234	1	1	99.2727	93.4112	92.1815	88.3714	66.1673	0	0	0	-71.1194	5	1	9	11	88.4|0|92.2|-71.1|93.4|99.3|0|0|66.2	1.07|0|1.19|-0.91|1.16|1.4|0|0|0.79	A375|A549|HA1E|HCC515|HEPG2|HT29|MCF7|PC3|VCAP	6|5|3|1	6|5|3|1|9|2	CGS001_A375_96H:ATP2C1:1|CGS001_A549_96H:ATP2C1:1|CGS001_HA1E_96H:ATP2C1:1.5|CGS001_HCC515_96H:ATP2C1:2|CGS001_HEPG2_96H:ATP2C1:1.5|CGS001_HT29_96H:ATP2C1:1|CGS001_MCF7_96H:ATP2C1:2|CGS001_MCF7_144H:ATP2C1:2|CGS001_PC3_96H:ATP2C1:2|CGS001_PC3_144H:ATP2C1:2|CGS001_VCAP_120H:ATP2C1:5
BRD-K20285085	BRD-K20285085	fostamatinib	trt_cp	24 h|6 h	1 ¬µM|10 ¬µM|100 nM	94.2187	93.0655	74.6513	-666	-666	96.0185	92.4189	91.9283	91.8964	75.6458	0	0	0	0	5	0	9	17	0|91.9|75.6|96|0|91.9|92.4|0|0	0|1.22|0.9|1.3|0|1.21|1.16|0|0	A375|A549|HA1E|HCC515|HEPG2|HT29|PC3|MCF7|VCAP	4|7|6|2	4|7|6|2|3|1	CPC006_A375_24H:BRD-K20285085-001-01-4:10|CPC006_A375_6H:BRD-K20285085-001-01-4:10|CPC006_A549_24H:BRD-K20285085-001-01-4:10|CPC006_A549_6H:BRD-K20285085-001-01-4:10|CPC006_HA1E_24H:BRD-K20285085-001-01-4:10|CPC006_HCC515_24H:BRD-K20285085-001-01-4:10|CPC006_HCC515_6H:BRD-K20285085-001-01-4:10|CPC006_HEPG2_6H:BRD-K20285085-001-01-4:10|CPC006_HT29_24H:BRD-K20285085-001-01-4:10|CPC006_HT29_6H:BRD-K…
BRD-K72420232	BRD-K72420232	WZ-4002	trt_cp	24 h|6 h	1 ¬µM|10 ¬µM	99.1005	93.0631	62.0421	-666	-666	99.2674	98.9335	90.6433	83.4083	0	0	-57.8773	-666	-666	4	1	7	9	90.6|98.9|99.3|-57.9|0|83.4|0	1.19|1.49|1.44|-0.84|0|0.98|0	A549|HCC515|HEPG2|PC3|VCAP|MCF7|HT29	3|2|1|6	3|2|1|6|5|7	CPC014_A549_24H:BRD-K72420232-001-02-4:10|CPC014_HCC515_6H:BRD-K72420232-001-02-4:10|CPC014_HCC515_6H:BRD-K72420232-001-01-6:10|CPC014_HEPG2_6H:BRD-K72420232-001-02-4:10|CPC014_PC3_24H:BRD-K72420232-001-02-4:10|CPC014_PC3_24H:BRD-K72420232-001-01-6:10|CPC014_VCAP_6H:BRD-K72420232-001-02-4:10|LJP001_MCF7_6H:BRD-K72420232-001-05-7:2|CPC014_HT29_6H:BRD-K72420232-001-02-4:10
CGS001-4953	CGS001-4953	ODC1	trt_sh.cgs	120 h|96 h	1 ¬µL|1.5 ¬µL|2 ¬µL|5 ¬µL	95.6174	92.9837	88.1219	1	1	95.8071	95.4276	92.373	88.3271	81.3888	75.4076	0	-80.0984	-666	6	1	8	8	95.4|75.4|-80.1|95.8|0|92.4|81.4|88.3	1.24|0.92|-1|1.22|0|1.12|0.96|1.11	A375|A549|HA1E|HEPG2|HT29|MCF7|PC3|VCAP	4|1|6|8	4|1|6|8|7|2	CGS001_A375_96H:ODC1:1|CGS001_A549_96H:ODC1:1|CGS001_HA1E_96H:ODC1:1.5|CGS001_HEPG2_96H:ODC1:1.5|CGS001_HT29_96H:ODC1:1|CGS001_MCF7_96H:ODC1:2|CGS001_PC3_96H:ODC1:2|CGS001_VCAP_120H:ODC1:5
CGS001-8985	CGS001-8985	PLOD3	trt_sh.cgs	120 h|144 h|96 h	1 ¬µL|1.5 ¬µL|2 ¬µL|5 ¬µL	98.8941	92.9186	83.4015	1	1	99.8203	97.9678	91.697	82.1893	79.0049	49.7295	0	0	0	6	0	9	11	98|0|79|49.7|99.8|91.7|0|82.2|0	1.36|0|1|0.61|1.55|1.14|0|0.98|0	A375|A549|HA1E|HCC515|HEPG2|HT29|MCF7|PC3|VCAP	5|1|6|8	5|1|6|8|3|4	CGS001_A375_96H:PLOD3:1|CGS001_A549_96H:PLOD3:1|CGS001_HA1E_96H:PLOD3:1.5|CGS001_HCC515_96H:PLOD3:2|CGS001_HEPG2_96H:PLOD3:1.5|CGS001_HT29_96H:PLOD3:1|CGS001_MCF7_96H:PLOD3:2|CGS001_MCF7_144H:PLOD3:2|CGS001_PC3_96H:PLOD3:2|CGS001_PC3_144H:PLOD3:2|CGS001_VCAP_120H:PLOD3:5
CGS001-2230	CGS001-2230	FDX1	trt_sh.cgs	120 h|144 h|96 h	1 ¬µL|1.5 ¬µL|2 ¬µL|5 ¬µL	98.9885	92.8989	61.9326	1	1	100	97.977	95.1515	78.4671	0	0	0	0	-51.6023	4	1	9	11	0|0|98|0|-51.6|95.2|100|78.5|0	0|0|1.37|0|-0.88|1.22|1.58|0.92|0	A375|A549|HA1E|HCC515|HEPG2|HT29|MCF7|PC3|VCAP	7|3|6|8	7|3|6|8|1|2	CGS001_A375_96H:FDX1:1|CGS001_A549_96H:FDX1:1|CGS001_HA1E_96H:FDX1:1.5|CGS001_HCC515_96H:FDX1:2|CGS001_HEPG2_96H:FDX1:1.5|CGS001_HT29_96H:FDX1:1|CGS001_MCF7_96H:FDX1:2|CGS001_MCF7_144H:FDX1:2|CGS001_PC3_96H:FDX1:2|CGS001_PC3_144H:FDX1:2|CGS001_VCAP_120H:FDX1:5
BRD-U82589721	BRD-U82589721	HG-5-113-01	trt_cp	24 h|6 h	10 ¬µM	97.2299	92.8892	74.1233	-666	-666	98.6547	95.8052	91.1869	85.9098	73.183	0	0	0	0	5	0	9	13	0|73.2|0|95.8|0|98.7|0|91.2|85.9	0|0.93|0|1.3|0|1.41|0|1.14|1.06	A375|A549|HA1E|HCC515|HEPG2|HT29|MCF7|PC3|VCAP	6|4|8|9	6|4|8|9|2|1	CPC013_A375_6H:BRD-U82589721-000-01-4:10|CPC013_A549_24H:BRD-U82589721-000-01-4:10|CPC013_A549_6H:BRD-U82589721-000-01-4:10|CPC013_HA1E_6H:BRD-U82589721-000-01-4:10|CPC013_HCC515_6H:BRD-U82589721-000-01-4:10|CPC013_HEPG2_6H:BRD-U82589721-000-01-4:10|CPC013_HT29_6H:BRD-U82589721-000-01-4:10|CPC013_MCF7_6H:BRD-U82589721-000-01-4:10|CPC013_PC3_24H:BRD-U82589721-000-01-4:10|CPC013_PC3_6H:BRD-U8258972…
CGS001-6611	CGS001-6611	SMS	trt_sh.cgs	120 h|96 h	1 ¬µL|1.5 ¬µL|2 ¬µL|5 ¬µL	96.9379	92.8529	76.2539	1	1	99.9447	93.9311	89.9371	87.5988	86.1117	0	0	-44.0023	-666	5	1	8	8	-44|99.9|93.9|87.6|89.9|0|86.1|0	-0.57|1.73|1.22|1.14|1.09|0|1.05|0	A375|A549|HA1E|HCC515|HEPG2|MCF7|PC3|VCAP	2|3|5|4	2|3|5|4|7|6	CGS001_A375_96H:SMS:1|CGS001_A549_96H:SMS:1|CGS001_HA1E_96H:SMS:1.5|CGS001_HCC515_96H:SMS:2|CGS001_HEPG2_96H:SMS:1.5|CGS001_MCF7_96H:SMS:2|CGS001_PC3_96H:SMS:2|CGS001_VCAP_120H:SMS:5
CGS001-2322	CGS001-2322	FLT3	trt_sh.cgs	120 h|144 h|96 h	1 ¬µL|1.5 ¬µL|2 ¬µL|5 ¬µL	95.2039	92.8433	87.132	0	0	97.8152	92.5926	92.4521	88.5131	82.0904	69.3285	0	-45.5828	-67.9606	6	2	9	11	69.3|-68|92.6|82.1|92.5|88.5|97.8|0|-45.6	0.83|-0.85|1.23|0.96|1.13|1.08|1.33|0|-0.65	A549|HA1E|HCC515|HEPG2|MCF7|PC3|VCAP|HT29|A375	7|3|5|6	7|3|5|6|4|1	CGS001_A549_96H:FLT3:1|CGS001_HA1E_96H:FLT3:1.5|CGS001_HCC515_96H:FLT3:2|CGS001_HEPG2_96H:FLT3:1.5|CGS001_MCF7_144H:FLT3:2|CGS001_PC3_96H:FLT3:2|CGS001_PC3_144H:FLT3:2|CGS001_VCAP_120H:FLT3:5|CGS001_HT29_96H:FLT3:1|CGS001_MCF7_96H:FLT3:2|CGS001_A375_96H:FLT3:1
CGS001-4316	CGS001-4316	MMP7	trt_sh.cgs	120 h|96 h	1 ¬µL|1.5 ¬µL|2 ¬µL|5 ¬µL	98.4707	92.8395	61.893	0	0	98.6223	98.319	98.1818	76.2348	0	0	0	0	-666	4	0	8	8	76.2|0|0|98.6|98.2|0|98.3|0	0.88|0|0|1.34|1.32|0|1.36|0	A375|A549|HA1E|HEPG2|HT29|MCF7|PC3|VCAP	4|7|5|1	4|7|5|1|2|3	CGS001_A375_96H:MMP7:1|CGS001_A549_96H:MMP7:1|CGS001_HA1E_96H:MMP7:1.5|CGS001_HEPG2_96H:MMP7:1.5|CGS001_HT29_96H:MMP7:1|CGS001_MCF7_96H:MMP7:2|CGS001_PC3_96H:MMP7:2|CGS001_VCAP_120H:MMP7:5
CGS001-170591	CGS001-170591	S100Z	trt_sh.cgs	120 h|96 h	1 ¬µL|1.5 ¬µL|2 ¬µL|5 ¬µL	98.4368	92.8215	88.7216	0	0	98.871	98.0025	89.7758	84.6366	83.4681	77.5758	0	0	-666	6	0	8	8	98.9|84.6|89.8|83.5|77.6|0|0|98	1.43|1.06|1.15|0.98|0.89|0|0|1.34	A375|A549|HA1E|HEPG2|HT29|MCF7|PC3|VCAP	1|8|3|2	1|8|3|2|4|5	CGS001_A375_96H:S100Z:1|CGS001_A549_96H:S100Z:1|CGS001_HA1E_96H:S100Z:1.5|CGS001_HEPG2_96H:S100Z:1.5|CGS001_HT29_96H:S100Z:1|CGS001_MCF7_96H:S100Z:2|CGS001_PC3_96H:S100Z:2|CGS001_VCAP_120H:S100Z:5
CGS001-345611	CGS001-345611	IRGM	trt_sh.cgs	120 h|144 h|96 h	1 ¬µL|1.5 ¬µL|2 ¬µL|5 ¬µL	98.6585	92.6706	61.7804	0	0	99.1799	98.1372	91.3948	81.9706	0	0	0	0	-41.3159	4	1	9	10	98.1|0|99.2|0|82|0|-41.3|91.4|0	1.36|0|1.43|0|0.96|0|-0.61|1.13|0	A375|A549|HA1E|HCC515|HEPG2|HT29|MCF7|PC3|VCAP	3|1|8|5	3|1|8|5|2|4	CGS001_A375_96H:IRGM:1|CGS001_A549_96H:IRGM:1|CGS001_HA1E_96H:IRGM:1.5|CGS001_HCC515_96H:IRGM:2|CGS001_HEPG2_96H:IRGM:1.5|CGS001_HT29_96H:IRGM:1|CGS001_MCF7_96H:IRGM:2|CGS001_MCF7_144H:IRGM:2|CGS001_PC3_96H:IRGM:2|CGS001_VCAP_120H:IRGM:5
BRD-A66559694	BRD-A66559694	naltrexone	trt_cp	24 h|6 h	1 ¬µM|10 ¬µM|3 ¬µM|500 nM	97.7207	92.6037	69.529	-666	-666	99.9526	95.4887	87.6999	87.2734	46.7592	0	0	-666	-666	5	0	7	13	87.7|87.3|100|0|95.5|0|46.8	1.07|1.12|1.71|0|1.32|0|0.59	HA1E|HCC515|PC3|A375|A549|HT29|MCF7	3|5|1|2	3|5|1|2|7|4	CPC004_HA1E_24H:BRD-A66559694-001-03-8:10|CPC004_HCC515_24H:BRD-A66559694-001-03-8:10|CPC004_HCC515_6H:BRD-A66559694-001-03-8:10|CPC004_PC3_24H:BRD-A66559694-001-03-8:10|CPC015_A375_6H:BRD-A66559694-001-03-8:10|CPC015_A549_24H:BRD-A66559694-001-03-8:10|CPC015_A549_6H:BRD-A66559694-001-03-8:10|CPC015_HT29_6H:BRD-A66559694-001-03-8:10|MUC.CP002_MCF7_24H:BRD-A66559694-001-02-0:3.3333|MUC.CP002_MCF7_…
BRD-K47983010	BRD-K47983010	BX-795	trt_cp	24 h|6 h	10 ¬µM	97.0307	92.4588	61.6392	-666	-666	99.1474	94.9139	94.3419	81.432	0	0	-72.0551	-84.127	-95.4212	4	3	9	17	81.4|-72.1|94.3|0|-95.4|0|94.9|-84.1|99.1	0.97|-0.95|1.22|0|-1.3|0|1.22|-1.1|1.43	A375|A549|HA1E|HCC515|HEPG2|HT29|MCF7|PC3|VCAP	9|7|3|1	9|7|3|1|4|6	CPC006_A375_6H:BRD-K47983010-001-02-1:10|CPC006_A549_24H:BRD-K47983010-001-02-1:10|CPC006_A549_6H:BRD-K47983010-001-02-1:10|CPC006_HA1E_24H:BRD-K47983010-001-02-1:10|CPC006_HCC515_24H:BRD-K47983010-001-02-1:10|CPC006_HCC515_6H:BRD-K47983010-001-02-1:10|CPC006_HEPG2_6H:BRD-K47983010-001-02-1:10|CPC006_HT29_24H:BRD-K47983010-001-02-1:10|CPC006_HT29_6H:BRD-K47983010-001-02-1:10|CPC006_MCF7_24H:BRD-K…
CGS001-8895	CGS001-8895	CPNE3	trt_sh.cgs	120 h|144 h|96 h	1 ¬µL|1.5 ¬µL|2 ¬µL|5 ¬µL	96.1263	92.4227	61.6151	1	1	97.5758	94.6768	91.2683	86.1699	0	0	-64.3521	-69.9311	-86.7041	4	3	9	11	86.2|91.3|-64.4|0|-69.9|97.6|0|94.7|-86.7	1.03|1.18|-0.81|0|-1.03|1.29|0|1.22|-1.1	A375|A549|HA1E|HCC515|HEPG2|HT29|MCF7|PC3|VCAP	6|8|2|1	6|8|2|1|4|7	CGS001_A375_96H:CPNE3:1|CGS001_A549_96H:CPNE3:1|CGS001_HA1E_96H:CPNE3:1.5|CGS001_HCC515_96H:CPNE3:2|CGS001_HEPG2_96H:CPNE3:1.5|CGS001_HT29_96H:CPNE3:1|CGS001_MCF7_96H:CPNE3:2|CGS001_MCF7_144H:CPNE3:2|CGS001_PC3_96H:CPNE3:2|CGS001_PC3_144H:CPNE3:2|CGS001_VCAP_120H:CPNE3:5
BRD-K32485462	BRD-K32485462	BRD-K32485462	trt_cp	24 h|6 h	10 ¬µM	95.135	92.3838	61.5892	-666	-666	97.7563	92.5136	90.2093	89.056	0	0	-666	-666	-666	4	0	6	8	89.1|0|90.2|92.5|97.8|0	1.16|0|1.18|1.16|1.34|0	A549|HA1E|HT29|PC3|VCAP|MCF7	5|4|3|1	5|4|3|1|2|6	CPC012_A549_6H:BRD-K32485462-001-01-9:10|CPC012_HA1E_6H:BRD-K32485462-001-01-9:10|CPC012_HT29_6H:BRD-K32485462-001-01-9:10|CPC012_PC3_6H:BRD-K32485462-001-01-9:10|CPC012_VCAP_24H:BRD-K32485462-001-01-9:10|CPC012_VCAP_6H:BRD-K32485462-001-01-9:10|CPC012_PC3_24H:BRD-K32485462-001-01-9:10|CPC012_MCF7_24H:BRD-K32485462-001-01-9:10
CGS001-79722	CGS001-79722	ANKRD55	trt_sh.cgs	120 h|144 h|96 h	1 ¬µL|1.5 ¬µL|2 ¬µL|5 ¬µL	95.1413	92.378	61.5853	0	0	98.1273	92.1553	91.9867	87.2424	0	0	-74.8271	-80.0606	-666	4	2	8	10	87.2|92|0|0|-80.1|-74.8|92.2|98.1	1.05|1.21|0|0|-1.09|-1.03|1.15|1.34	A375|A549|HA1E|HEPG2|HT29|MCF7|PC3|VCAP	8|7|2|1	8|7|2|1|3|4	CGS001_A375_96H:ANKRD55:1|CGS001_A549_96H:ANKRD55:1|CGS001_HA1E_96H:ANKRD55:1.5|CGS001_HEPG2_96H:ANKRD55:1.5|CGS001_HT29_96H:ANKRD55:1|CGS001_MCF7_96H:ANKRD55:2|CGS001_MCF7_144H:ANKRD55:2|CGS001_PC3_96H:ANKRD55:2|CGS001_PC3_144H:ANKRD55:2|CGS001_VCAP_120H:ANKRD55:5
CGS001-22934	CGS001-22934	RPIA	trt_sh.cgs	120 h|144 h|96 h	1 ¬µL|1.5 ¬µL|2 ¬µL|5 ¬µL	95.4459	92.3152	86.6548	1	1	95.4545	95.4373	93.3844	84.9845	80.3813	70.2871	0	-43.7661	-666	6	1	8	10	85|80.4|93.4|0|95.5|-43.8|95.4|70.3	1.01|1|1.21|0|1.22|-0.69|1.24|0.87	A375|A549|HA1E|HEPG2|HT29|MCF7|PC3|VCAP	5|7|3|1	5|7|3|1|2|8	CGS001_A375_96H:RPIA:1|CGS001_A549_96H:RPIA:1|CGS001_HA1E_96H:RPIA:1.5|CGS001_HEPG2_96H:RPIA:1.5|CGS001_HT29_96H:RPIA:1|CGS001_MCF7_96H:RPIA:2|CGS001_MCF7_144H:RPIA:2|CGS001_PC3_96H:RPIA:2|CGS001_PC3_144H:RPIA:2|CGS001_VCAP_120H:RPIA:5
BRD-A75409952	BRD-A75409952	wortmannin	trt_cp	24 h|48 h|6 h	0.04 ¬µM|0.12 ¬µM|0.37 ¬µM|1 ¬µM|1.11 ¬µM|10 nM|10 ¬µM|100 nM|20 ¬µM|3 ¬µM|3.33 ¬µM|5 ¬µM|500 nM	95.2161	92.2891	90.6712	-666	-666	95.5157	94.9165	89.505	89.2192	87.8536	87.0173	84.4317	71.6117	0	8	0	9	497	84.4|87|87.9|94.9|89.2|0|95.5|89.5|71.6	1|1.06|1.08|1.26|1.11|0|1.29|1.17|0.88	MCF7|PC3|HA1E|HCC515|VCAP|A375|HT29|A549|HEPG2	7|4|8|5	7|4|8|5|3|2	ASG001_MCF7_24H:BRD-A75409952-001-05-7:2|ASG001_MCF7_24H:BRD-A75409952-001-05-7:10|ASG001_MCF7_6H:BRD-A75409952-001-05-7:10|ASG001_PC3_24H:BRD-A75409952-001-05-7:10|ASG001_PC3_24H:BRD-A75409952-001-05-7:2|ASG001_PC3_6H:BRD-A75409952-001-05-7:10|ASG001_PC3_6H:BRD-A75409952-001-05-7:2|ASG001_PC3_6H:BRD-A75409952-001-05-7:0.4|CPC001_HA1E_24H:BRD-A75409952:10|CPC001_HA1E_6H:BRD-A75409952:10|CPC001_HC…
CGS001-9833	CGS001-9833	MELK	trt_sh.cgs	120 h|144 h|96 h	1 ¬µL|1.5 ¬µL|2 ¬µL|5 ¬µL	95.2688	92.2794	75.5507	1	1	95.4773	95.0603	92.8122	85.7678	84.1864	0	0	0	-90.3226	5	1	9	12	0|0|-90.3|84.2|92.8|0|95.1|95.5|85.8	0|0|-1.17|1.1|1.15|0|1.19|1.24|1.07	A375|A549|HA1E|HCC515|HEPG2|HT29|MCF7|PC3|VCAP	8|7|5|9	8|7|5|9|4|1	CGS001_A375_96H:MELK:1|CGS001_A549_96H:MELK:1|CGS001_HA1E_96H:MELK:1.5|CGS001_HCC515_96H:MELK:2|CGS001_HEPG2_96H:MELK:1.5|CGS001_HT29_96H:MELK:1|CGS001_MCF7_96H:MELK:2|CGS001_MCF7_144H:MELK:2|CGS001_PC3_96H:MELK:2|CGS001_PC3_144H:MELK:2|CGS001_VCAP_96H:MELK:5|CGS001_VCAP_120H:MELK:5
BRD-K68191783	BRD-K68191783	ALW-II-38-3	trt_cp	24 h|6 h	10 ¬µM	94.7948	92.2318	87.2803	-666	-666	96.3653	93.2244	90.7134	88.6242	85.2765	69.4782	66.3004	64.9123	-666	8	0	8	9	69.5|64.9|90.7|88.6|66.3|85.3|93.2|96.4	0.78|0.82|1.13|1.14|0.8|1.09|1.18|1.26	A375|A549|HA1E|HCC515|HEPG2|HT29|PC3|VCAP	8|7|3|4	8|7|3|4|6|1	CPC013_A375_6H:BRD-K68191783-001-01-2:10|CPC013_A549_6H:BRD-K68191783-001-01-2:10|CPC013_HA1E_6H:BRD-K68191783-001-01-2:10|CPC013_HCC515_6H:BRD-K68191783-001-01-2:10|CPC013_HEPG2_6H:BRD-K68191783-001-01-2:10|CPC013_HT29_6H:BRD-K68191783-001-01-2:10|CPC013_PC3_24H:BRD-K68191783-001-01-2:10|CPC013_PC3_6H:BRD-K68191783-001-01-2:10|CPC013_VCAP_24H:BRD-K68191783-001-01-2:10
CGS001-81611	CGS001-81611	ANP32E	trt_sh.cgs	120 h|96 h	1 ¬µL|1.5 ¬µL|2 ¬µL|5 ¬µL	97.2067	92.1788	74.6746	1	1	99.2213	95.192	94.3138	79.988	79.3321	0	0	0	-666	5	0	8	8	0|95.2|94.3|99.2|0|79.3|80|0	0|1.29|1.25|1.38|0|0.86|0.94|0	A375|A549|HA1E|HEPG2|HT29|MCF7|PC3|VCAP	4|2|3|7	4|2|3|7|6|1	CGS001_A375_96H:ANP32E:1|CGS001_A549_96H:ANP32E:1|CGS001_HA1E_96H:ANP32E:1.5|CGS001_HEPG2_96H:ANP32E:1.5|CGS001_HT29_96H:ANP32E:1|CGS001_MCF7_96H:ANP32E:2|CGS001_PC3_96H:ANP32E:2|CGS001_VCAP_120H:ANP32E:5
BRD-K08589866	BRD-K08589866	linsitinib	trt_cp	24 h|6 h	10 ¬µM	98.4731	92.1027	86.7915	-666	-666	99.5513	97.3949	90.518	80.9466	78.7208	73.6173	71.2454	0	0	7	0	9	13	80.9|90.5|78.7|0|71.2|73.6|97.4|0|99.6	0.96|1.18|0.94|0|0.88|0.91|1.31|0|1.48	A375|A549|HA1E|HCC515|HEPG2|HT29|MCF7|PC3|VCAP	9|7|2|1	9|7|2|1|3|6	CPC006_A375_6H:BRD-K08589866-001-01-0:10|CPC006_A549_24H:BRD-K08589866-001-01-0:10|CPC006_HA1E_24H:BRD-K08589866-001-01-0:10|CPC006_HCC515_24H:BRD-K08589866-001-01-0:10|CPC006_HEPG2_6H:BRD-K08589866-001-01-0:10|CPC006_HT29_24H:BRD-K08589866-001-01-0:10|CPC006_HT29_6H:BRD-K08589866-001-01-0:10|CPC006_MCF7_24H:BRD-K08589866-001-01-0:10|CPC006_MCF7_6H:BRD-K08589866-001-01-0:10|CPC006_PC3_24H:BRD-K08…
BRD-K67868012	BRD-K67868012	PI-103	trt_cp	24 h|6 h	1 ¬µM|10 ¬µM|100 nM|500 nM	95.4741	91.9931	86.477	-666	-666	96.2094	94.7387	93.1988	83.8253	77.9031	72.9863	59.2069	0	0	7	0	9	21	0|77.9|94.7|0|93.2|96.2|73|59.2|83.8	0|0.99|1.26|0|1.24|1.28|0.86|0.67|1.02	A375|A549|HCC515|HEPG2|HT29|PC3|VCAP|MCF7|HA1E	6|3|5|9	6|3|5|9|2|7	CPC006_A375_24H:BRD-K67868012-003-01-5:11.1|CPC006_A375_6H:BRD-K67868012-003-01-5:11.1|CPC006_A549_24H:BRD-K67868012-003-01-5:11.1|CPC006_A549_6H:BRD-K67868012-003-01-5:11.1|CPC006_HCC515_24H:BRD-K67868012-003-01-5:11.1|CPC006_HCC515_6H:BRD-K67868012-003-01-5:11.1|CPC006_HEPG2_6H:BRD-K67868012-003-01-5:11.1|CPC006_HT29_6H:BRD-K67868012-003-01-5:11.1|CPC006_PC3_24H:BRD-K67868012-003-01-5:11.1|CPC0…
CGS001-2597	CGS001-2597	GAPDH	trt_sh.cgs	120 h|144 h|96 h	1 ¬µL|1.5 ¬µL|2 ¬µL|5 ¬µL	96.4743	91.9052	74.9065	1	1	97.4313	95.5173	88.5594	86.1126	81.8182	0	0	0	0	5	0	9	11	0|81.8|86.1|0|88.6|0|97.4|95.5|0	0|1.02|1.09|0|1.07|0|1.28|1.24|0	A375|A549|HA1E|HCC515|HEPG2|HT29|MCF7|PC3|VCAP	7|8|5|3	7|8|5|3|2|1	CGS001_A375_96H:GAPDH:1|CGS001_A549_96H:GAPDH:1|CGS001_HA1E_96H:GAPDH:1.5|CGS001_HCC515_96H:GAPDH:2|CGS001_HEPG2_96H:GAPDH:1.5|CGS001_HT29_96H:GAPDH:1|CGS001_MCF7_96H:GAPDH:2|CGS001_MCF7_144H:GAPDH:2|CGS001_PC3_96H:GAPDH:2|CGS001_PC3_144H:GAPDH:2|CGS001_VCAP_120H:GAPDH:5
CGS001-2553	CGS001-2553	GABPB1	trt_sh.cgs	120 h|144 h|96 h	1 ¬µL|1.5 ¬µL|2 ¬µL|5 ¬µL	94.9994	91.7701	73.2824	1	1	97.5727	92.4261	88.8367	88.2449	72.6141	0	0	0	0	5	0	9	10	97.6|88.8|88.2|92.4|0|0|72.6|0|0	1.34|1.13|1.13|1.22|0|0|0.65|0|0	A375|A549|HA1E|HCC515|HEPG2|HT29|MCF7|PC3|VCAP	1|4|2|3	1|4|2|3|7|5	CGS001_A375_96H:GABPB1:1|CGS001_A549_96H:GABPB1:1|CGS001_HA1E_96H:GABPB1:1.5|CGS001_HCC515_96H:GABPB1:2|CGS001_HEPG2_96H:GABPB1:1.5|CGS001_HT29_96H:GABPB1:1|CGS001_MCF7_144H:GABPB1:2|CGS001_PC3_96H:GABPB1:2|CGS001_PC3_144H:GABPB1:2|CGS001_VCAP_120H:GABPB1:5
BRD-K38625260	BRD-K38625260	BRD-K38625260	trt_cp	24 h|6 h	10 ¬µM	95.1343	91.7315	74.9945	-666	-666	97.8762	92.3925	88.7454	87.9121	83.0409	0	0	-33.9312	-67.6015	5	2	9	13	83|88.7|92.4|87.9|-33.9|0|0|-67.6|97.9	1.06|1.09|1.21|1.09|-0.67|0|0|-0.99|1.37	A549|HA1E|HCC515|HEPG2|HT29|MCF7|PC3|VCAP|A375	9|3|2|4	9|3|2|4|1|6	CPC009_A549_24H:BRD-K38625260-019-01-0:10|CPC009_A549_6H:BRD-K38625260-019-01-0:10|CPC009_HA1E_6H:BRD-K38625260-019-01-0:10|CPC009_HCC515_6H:BRD-K38625260-019-01-0:10|CPC009_HEPG2_6H:BRD-K38625260-019-01-0:10|CPC009_HT29_6H:BRD-K38625260-019-01-0:10|CPC009_MCF7_24H:BRD-K38625260-019-01-0:10|CPC009_MCF7_6H:BRD-K38625260-019-01-0:10|CPC009_PC3_24H:BRD-K38625260-019-01-0:10|CPC009_PC3_6H:BRD-K386252…
CGS001-2878	CGS001-2878	GPX3	trt_sh.cgs	120 h|96 h	1 ¬µL|1.5 ¬µL|2 ¬µL|5 ¬µL	95.8506	91.524	61.016	1	1	99.9436	91.7576	91.195	83.1998	0	0	-66.9218	-79.2759	-97.3523	4	3	9	9	99.9|83.2|-66.9|-79.3|91.2|91.8|-97.4|0|0	1.67|1.04|-0.84|-1|1.12|1.14|-1.37|0|0	A375|A549|HA1E|HCC515|HEPG2|HT29|MCF7|PC3|VCAP	1|6|5|2	1|6|5|2|8|9	CGS001_A375_96H:GPX3:1|CGS001_A549_96H:GPX3:1|CGS001_HA1E_96H:GPX3:1.5|CGS001_HCC515_96H:GPX3:2|CGS001_HEPG2_96H:GPX3:1.5|CGS001_HT29_96H:GPX3:1|CGS001_MCF7_96H:GPX3:2|CGS001_PC3_96H:GPX3:2|CGS001_VCAP_120H:GPX3:5
CGS001-51375	CGS001-51375	SNX7	trt_sh.cgs	120 h|144 h|96 h	1 ¬µL|1.5 ¬µL|2 ¬µL|5 ¬µL	98.9697	91.464	60.976	1	1	99.3226	98.6169	90.7158	77.2007	0	0	-666	-666	-666	4	0	6	7	99.3|0|77.2|90.7|98.6|0	1.48|0|0.98|1.11|1.35|0	A375|A549|HA1E|HEPG2|MCF7|VCAP	1|5|4|3	1|5|4|3|2|6	CGS001_A375_96H:SNX7:1|CGS001_A549_96H:SNX7:1|CGS001_HA1E_96H:SNX7:1.5|CGS001_HEPG2_96H:SNX7:1.5|CGS001_MCF7_96H:SNX7:2|CGS001_MCF7_144H:SNX7:2|CGS001_VCAP_120H:SNX7:5
CGS001-10600	CGS001-10600	USP16	trt_sh.cgs	120 h|144 h|96 h	1 ¬µL|1.5 ¬µL|2 ¬µL|5 ¬µL	96.9009	91.4401	72.377	1	1	97.3939	96.4078	92.2909	79.6678	68.5013	0	0	0	0	5	0	9	10	68.5|96.4|92.3|0|0|97.4|0|79.7|0	0.71|1.34|1.19|0|0|1.29|0|0.94|0	A375|A549|HA1E|HCC515|HEPG2|HT29|MCF7|PC3|VCAP	6|2|3|8	6|2|3|8|1|4	CGS001_A375_96H:USP16:1|CGS001_A549_96H:USP16:1|CGS001_HA1E_96H:USP16:1.5|CGS001_HCC515_96H:USP16:2|CGS001_HEPG2_96H:USP16:1.5|CGS001_HT29_96H:USP16:1|CGS001_MCF7_144H:USP16:2|CGS001_PC3_96H:USP16:2|CGS001_PC3_144H:USP16:2|CGS001_VCAP_120H:USP16:5
CGS001-7543	CGS001-7543	ZFX	trt_sh.cgs	120 h|144 h|96 h	1 ¬µL|1.5 ¬µL|2 ¬µL|5 ¬µL	96.6147	91.3925	70.9367	1	1	98.4791	94.7502	92.947	79.3939	60.0499	0	-34.1719	-59.176	-93.5981	5	3	9	11	94.8|0|92.9|60|-34.2|79.4|-93.6|98.5|-59.2	1.22|0|1.2|0.83|-0.67|0.92|-1.27|1.36|-0.74	A375|A549|HA1E|HCC515|HEPG2|HT29|MCF7|PC3|VCAP	8|1|3|6	8|1|3|6|4|2	CGS001_A375_96H:ZFX:1|CGS001_A549_96H:ZFX:1|CGS001_HA1E_96H:ZFX:1.5|CGS001_HCC515_96H:ZFX:2|CGS001_HEPG2_96H:ZFX:1.5|CGS001_HT29_96H:ZFX:1|CGS001_MCF7_96H:ZFX:2|CGS001_MCF7_144H:ZFX:2|CGS001_PC3_96H:ZFX:2|CGS001_PC3_144H:ZFX:2|CGS001_VCAP_120H:ZFX:5
BRD-K87343924	BRD-K87343924	wortmannin	trt_cp	24 h|6 h	10 ¬µM	93.8599	91.3696	85.1224	-666	-666	94.1704	93.5494	93.0446	84.7138	77.3987	67.8571	0	0	-666	6	0	8	12	0|0|84.7|67.9|94.2|93.5|77.4|93	0|0|1.07|0.82|1.26|1.18|0.93|1.18	A375|HA1E|HCC515|HEPG2|HT29|MCF7|PC3|VCAP	5|6|8|3	5|6|8|3|7|4	CPC004_A375_6H:BRD-K87343924-001-02-4:10|CPC004_HA1E_24H:BRD-K87343924-001-02-4:10|CPC004_HA1E_6H:BRD-K87343924-001-02-4:10|CPC004_HCC515_24H:BRD-K87343924-001-02-4:10|CPC004_HCC515_6H:BRD-K87343924-001-02-4:10|CPC004_HEPG2_6H:BRD-K87343924-001-02-4:10|CPC004_HT29_6H:BRD-K87343924-001-02-4:10|CPC004_MCF7_6H:BRD-K87343924-001-02-4:10|CPC004_PC3_24H:BRD-K87343924-001-02-4:10|CPC004_PC3_6H:BRD-K8734…
CGS001-9122	CGS001-9122	SLC16A4	trt_sh.cgs	120 h|96 h	1 ¬µL|1.5 ¬µL|2 ¬µL|5 ¬µL	96.0873	91.3575	73.2642	1	1	98.6184	93.5561	90.1039	83.1515	74.1553	0	0	0	-666	5	0	8	8	0|98.6|90.1|0|83.2|74.2|93.6|0	0|1.43|1.16|0|0.99|0.72|1.19|0	A375|A549|HA1E|HEPG2|HT29|MCF7|PC3|VCAP	2|7|3|5	2|7|3|5|6|1	CGS001_A375_96H:SLC16A4:1|CGS001_A549_96H:SLC16A4:1|CGS001_HA1E_96H:SLC16A4:1.5|CGS001_HEPG2_96H:SLC16A4:1.5|CGS001_HT29_96H:SLC16A4:1|CGS001_MCF7_96H:SLC16A4:2|CGS001_PC3_96H:SLC16A4:2|CGS001_VCAP_120H:SLC16A4:5
CGS001-2896	CGS001-2896	GRN	trt_sh.cgs	120 h|144 h|96 h	1 ¬µL|1.5 ¬µL|2 ¬µL|5 ¬µL	97.874	91.2781	60.8521	1	1	99.7503	95.9976	90.3636	79.0008	0	0	0	0	-47.9485	4	1	9	11	79|0|0|99.8|-47.9|90.4|0|96|0	0.92|0|0|1.49|-0.85|1.11|0|1.25|0	A375|A549|HA1E|HCC515|HEPG2|HT29|MCF7|PC3|VCAP	4|8|6|1	4|8|6|1|2|3	CGS001_A375_96H:GRN:1|CGS001_A549_96H:GRN:1|CGS001_HA1E_96H:GRN:1.5|CGS001_HCC515_96H:GRN:2|CGS001_HEPG2_96H:GRN:1.5|CGS001_HT29_96H:GRN:1|CGS001_MCF7_96H:GRN:2|CGS001_MCF7_144H:GRN:2|CGS001_PC3_96H:GRN:2|CGS001_PC3_144H:GRN:2|CGS001_VCAP_120H:GRN:5
CGS001-5164	CGS001-5164	PDK2	trt_sh.cgs	120 h|96 h	1 ¬µL|1.5 ¬µL|2 ¬µL|5 ¬µL	92.7426	91.1653	87.3199	1	1	94.4115	91.0737	90.992	88.1842	86.058	73.2002	72.7436	0	0	7	0	9	9	94.4|91|86.1|73.2|0|0|88.2|72.7|91.1	1.21|1.18|1.09|0.97|0|0|1.04|0.84|1.15	A375|A549|HA1E|HCC515|HEPG2|HT29|MCF7|PC3|VCAP	1|9|2|7	1|9|2|7|3|4	CGS001_A375_96H:PDK2:1|CGS001_A549_96H:PDK2:1|CGS001_HA1E_96H:PDK2:1.5|CGS001_HCC515_96H:PDK2:2|CGS001_HEPG2_96H:PDK2:1.5|CGS001_HT29_96H:PDK2:1|CGS001_MCF7_96H:PDK2:2|CGS001_PC3_96H:PDK2:2|CGS001_VCAP_120H:PDK2:5
CGS001-10617	CGS001-10617	STAMBP	trt_sh.cgs	120 h|144 h|96 h	1 ¬µL|1.5 ¬µL|2 ¬µL|5 ¬µL	98.4521	91.1493	72.9836	1	1	99.2346	97.6696	90.6343	77.059	73.304	0	0	0	0	5	0	9	11	0|0|99.2|97.7|77.1|0|90.6|73.3|0	0|0|1.43|1.37|0.87|0|1.09|0.85|0	A375|A549|HA1E|HCC515|HEPG2|HT29|MCF7|PC3|VCAP	3|4|7|5	3|4|7|5|8|1	CGS001_A375_96H:STAMBP:1|CGS001_A549_96H:STAMBP:1|CGS001_HA1E_96H:STAMBP:1.5|CGS001_HCC515_96H:STAMBP:2|CGS001_HEPG2_96H:STAMBP:1.5|CGS001_HT29_96H:STAMBP:1|CGS001_MCF7_96H:STAMBP:2|CGS001_MCF7_144H:STAMBP:2|CGS001_PC3_96H:STAMBP:2|CGS001_PC3_144H:STAMBP:2|CGS001_VCAP_120H:STAMBP:5
CGS001-10513	CGS001-10513	APPBP2	trt_sh.cgs	120 h|144 h|96 h	1 ¬µL|1.5 ¬µL|2 ¬µL|5 ¬µL	94.5692	91.0347	60.6898	1	1	95.3808	93.7576	89.3384	85.6619	0	0	-48.034	-74.5786	-81.709	4	3	9	10	85.7|-74.6|89.3|0|0|93.8|-48|-81.7|95.4	1.02|-0.96|1.15|0|0|1.18|-0.77|-1.05|1.26	A375|A549|HA1E|HCC515|HEPG2|HT29|MCF7|PC3|VCAP	9|6|3|1	9|6|3|1|4|5	CGS001_A375_96H:APPBP2:1|CGS001_A549_96H:APPBP2:1|CGS001_HA1E_96H:APPBP2:1.5|CGS001_HCC515_96H:APPBP2:2|CGS001_HEPG2_96H:APPBP2:1.5|CGS001_HT29_96H:APPBP2:1|CGS001_MCF7_144H:APPBP2:2|CGS001_PC3_96H:APPBP2:2|CGS001_PC3_144H:APPBP2:2|CGS001_VCAP_120H:APPBP2:5
CGS001-7727	CGS001-7727	ZNF174	trt_sh.cgs	120 h|96 h	1 ¬µL|2 ¬µL|5 ¬µL	93.7723	91.03	74.0806	1	1	93.8104	93.7341	93.1336	83.442	80.3636	0	-666	-666	-666	5	0	6	6	93.7|93.8|80.4|83.4|0|93.1	1.19|1.26|0.93|0.94|0|1.19	A375|A549|HT29|MCF7|PC3|VCAP	2|1|6|4	2|1|6|4|3|5	CGS001_A375_96H:ZNF174:1|CGS001_A549_96H:ZNF174:1|CGS001_HT29_96H:ZNF174:1|CGS001_MCF7_96H:ZNF174:2|CGS001_PC3_96H:ZNF174:2|CGS001_VCAP_120H:ZNF174:5
CGS001-8491	CGS001-8491	MAP4K3	trt_sh.cgs	120 h|144 h|96 h	1 ¬µL|1.5 ¬µL|2 ¬µL|5 ¬µL	91.7305	90.9195	89.2571	1	1	92.3183	91.1427	90.16	90.0569	86.592	85.2727	83.291	0	0	7	0	9	11	83.3|92.3|91.1|0|90.1|85.3|90.2|86.6|0	0.98|1.22|1.17|0|1.1|1.03|1.08|1.06|0	A375|A549|HA1E|HCC515|HEPG2|HT29|MCF7|PC3|VCAP	2|3|7|5	2|3|7|5|8|6	CGS001_A375_96H:MAP4K3:1|CGS001_A549_96H:MAP4K3:1|CGS001_HA1E_96H:MAP4K3:1.5|CGS001_HCC515_96H:MAP4K3:2|CGS001_HEPG2_96H:MAP4K3:1.5|CGS001_HT29_96H:MAP4K3:1|CGS001_MCF7_96H:MAP4K3:2|CGS001_MCF7_144H:MAP4K3:2|CGS001_PC3_96H:MAP4K3:2|CGS001_PC3_144H:MAP4K3:2|CGS001_VCAP_120H:MAP4K3:5
BRD-K86930074	BRD-K86930074	cediranib	trt_cp	24 h|6 h	10 ¬µM	94.8835	90.9106	60.6071	-666	-666	96.6175	93.1495	92.037	81.8386	0	0	-47.8573	-49.2719	-55.982	4	3	9	13	-49.3|93.1|96.6|92|0|0|-56|-47.9|81.8	-0.68|1.25|1.29|1.2|0|0|-0.81|-0.77|1.04	A375|A549|HA1E|HCC515|HEPG2|MCF7|PC3|VCAP|HT29	3|2|4|9	3|2|4|9|5|6	CPC014_A375_6H:BRD-K86930074-001-01-9:10|CPC014_A549_24H:BRD-K86930074-001-01-9:10|CPC014_A549_6H:BRD-K86930074-001-01-9:10|CPC014_HA1E_6H:BRD-K86930074-001-01-9:10|CPC014_HCC515_6H:BRD-K86930074-001-01-9:10|CPC014_HEPG2_6H:BRD-K86930074-001-01-9:10|CPC014_MCF7_24H:BRD-K86930074-001-01-9:10|CPC014_MCF7_6H:BRD-K86930074-001-01-9:10|CPC014_PC3_24H:BRD-K86930074-001-01-9:10|CPC014_PC3_6H:BRD-K869300…
BRD-K77008974	BRD-K77008974	WYE-354	trt_cp	24 h|6 h	10 ¬µM	98.1839	90.7991	60.5327	-666	-666	99.5658	96.802	86.8073	80.0213	0	0	0	0	0	4	0	9	13	0|0|96.8|80|0|0|99.6|0|86.8	0|0|1.3|1|0|0|1.48|0|1.07	A375|A549|HA1E|HCC515|HEPG2|HT29|MCF7|PC3|VCAP	7|3|9|4	7|3|9|4|1|2	CPC014_A375_6H:BRD-K77008974-001-01-6:10|CPC014_A549_6H:BRD-K77008974-001-01-6:10|CPC014_HA1E_6H:BRD-K77008974-001-01-6:10|CPC014_HCC515_6H:BRD-K77008974-001-01-6:10|CPC014_HEPG2_6H:BRD-K77008974-001-01-6:10|CPC014_HT29_6H:BRD-K77008974-001-01-6:10|CPC014_MCF7_24H:BRD-K77008974-001-01-6:10|CPC014_MCF7_6H:BRD-K77008974-001-01-6:10|CPC014_PC3_24H:BRD-K77008974-001-01-6:10|CPC014_PC3_6H:BRD-K7700897…
BRD-K95785537	BRD-K95785537	PP-2	trt_cp	24 h|6 h	10 ¬µM	97.2519	90.6782	72.7719	-666	-666	97.867	96.6368	89.0529	79.1562	73.9184	0	0	-90.4762	-666	5	1	8	13	89.1|97.9|0|79.2|-90.5|96.6|73.9|0	1.1|1.39|0|1|-1.21|1.33|0.8|0	HA1E|HCC515|VCAP|A549|HEPG2|HT29|MCF7|PC3	2|6|1|4	2|6|1|4|7|3	CPC002_HA1E_24H:BRD-K95785537-001-09-0:10|CPC002_HA1E_6H:BRD-K95785537-001-09-0:10|CPC002_HCC515_24H:BRD-K95785537-001-09-0:10|CPC002_HCC515_6H:BRD-K95785537-001-09-0:10|CPC002_VCAP_24H:BRD-K95785537-001-09-0:10|CPC017_A549_24H:BRD-K95785537-001-09-0:10|CPC017_A549_6H:BRD-K95785537-001-09-0:10|CPC017_HEPG2_6H:BRD-K95785537-001-09-0:10|CPC017_HT29_6H:BRD-K95785537-001-09-0:10|CPC017_MCF7_6H:BRD-K9…
CGS001-26301	CGS001-26301	GBGT1	trt_sh.cgs	120 h|96 h	1 ¬µL|1.5 ¬µL|2 ¬µL|5 ¬µL	93.5724	90.6676	60.4451	0	0	94.9087	92.2362	88.764	86.7615	0	0	-47.5021	-58.1357	-666	4	2	8	8	-47.5|0|92.2|-58.1|94.9|86.8|0|88.8	-0.71|0|1.19|-0.68|1.19|1.01|0|1.12	A375|A549|HA1E|HCC515|HEPG2|MCF7|PC3|VCAP	5|3|8|6	5|3|8|6|2|7	CGS001_A375_96H:GBGT1:1|CGS001_A549_96H:GBGT1:1|CGS001_HA1E_96H:GBGT1:1.5|CGS001_HCC515_96H:GBGT1:2|CGS001_HEPG2_96H:GBGT1:1.5|CGS001_MCF7_96H:GBGT1:2|CGS001_PC3_96H:GBGT1:2|CGS001_VCAP_120H:GBGT1:5
BRD-K93725829	BRD-K93725829	ERK-inhibitor-11E	trt_cp	24 h|6 h	500 nM	94.1222	90.6482	46.0615	-666	-666	96.861	91.3835	91.2698	83.0786	0	-86.2239	-88.1983	-666	-666	4	2	7	11	91.4|91.3|-86.2|83.1|96.9|0|-88.2	1.16|1.2|-1.16|1.04|1.34|0|-1.19	A375|A549|HA1E|HCC515|HT29|MCF7|VCAP	5|1|2|4	5|1|2|4|6|3	CPC006_A375_24H:BRD-K93725829-001-01-2:0.5|CPC006_A375_6H:BRD-K93725829-001-01-2:0.5|CPC006_A549_24H:BRD-K93725829-001-01-2:0.5|CPC006_HA1E_24H:BRD-K93725829-001-01-2:0.5|CPC006_HCC515_24H:BRD-K93725829-001-01-2:0.5|CPC006_HT29_6H:BRD-K93725829-001-01-2:0.5|CPC006_MCF7_24H:BRD-K93725829-001-01-2:0.5|CPC006_VCAP_24H:BRD-K93725829-001-01-2:0.5|CPC006_HCC515_6H:BRD-K93725829-001-01-2:0.5|CPC006_HA1E…
CGS001-5566	CGS001-5566	PRKACA	trt_sh.cgs	120 h|144 h|96 h	1 ¬µL|1.5 ¬µL|2 ¬µL|5 ¬µL	94.68	90.6446	60.4297	1	1	98.3354	91.0246	87.7529	85.4656	0	0	0	0	0	4	0	9	11	91|85.5|87.8|98.3|0|0|0|0|0	1.11|1.08|1.12|1.39|0|0|0|0|0	A375|A549|HA1E|HCC515|HEPG2|HT29|MCF7|PC3|VCAP	4|1|3|2	4|1|3|2|5|6	CGS001_A375_96H:PRKACA:1|CGS001_A549_96H:PRKACA:1|CGS001_HA1E_96H:PRKACA:1.5|CGS001_HCC515_96H:PRKACA:2|CGS001_HEPG2_96H:PRKACA:1.5|CGS001_HT29_96H:PRKACA:1|CGS001_MCF7_96H:PRKACA:2|CGS001_MCF7_144H:PRKACA:2|CGS001_PC3_96H:PRKACA:2|CGS001_PC3_144H:PRKACA:2|CGS001_VCAP_120H:PRKACA:5
BRD-A78391468	BRD-A78391468	prednisolone	trt_cp	24 h|6 h	10 ¬µM	98.8255	90.6343	71.7629	-666	-666	99.2893	98.3616	88.8714	76.0148	68.0403	0	0	-62.8155	-666	5	1	8	10	76|-62.8|68|99.3|88.9|98.4|0|0	0.9|-0.93|0.83|1.47|1.1|1.4|0|0	HA1E|HCC515|HEPG2|PC3|VCAP|A375|A549|MCF7	4|6|5|1	4|6|5|1|3|7	CPC004_HA1E_24H:BRD-A78391468-001-01-0:10|CPC004_HCC515_24H:BRD-A78391468-001-01-0:10|CPC004_HCC515_6H:BRD-A78391468-001-01-0:10|CPC004_HEPG2_6H:BRD-A78391468-001-01-0:10|CPC004_PC3_24H:BRD-A78391468-001-01-0:10|CPC004_VCAP_6H:BRD-A78391468-001-01-0:10|CPC015_A375_6H:BRD-A78391468-001-01-0:10|CPC015_A549_24H:BRD-A78391468-001-01-0:10|CPC015_A549_6H:BRD-A78391468-001-01-0:10|CPC015_MCF7_24H:BRD-A7…
BRD-K09549677	BRD-K09549677	mibefradil	trt_cp	24 h|6 h	1 ¬µM|10 ¬µM|500 nM	98.7791	90.6227	80.9696	-666	-666	99.5262	98.032	95.8791	69.0534	65.0195	58.3072	0	0	0	6	0	9	13	98|65|99.5|69.1|0|95.9|0|0|58.3	1.36|0.79|1.52|0.77|0|1.25|0|0|0.7	HA1E|HCC515|PC3|A375|A549|HEPG2|HT29|MCF7|VCAP	3|1|6|4	3|1|6|4|2|9	CPC001_HA1E_6H:BRD-K09549677-300-01-8:10|CPC001_HCC515_24H:BRD-K09549677-300-01-8:10|CPC001_PC3_24H:BRD-K09549677-300-01-8:10|CPC017_A375_6H:BRD-K09549677-300-01-8:10|CPC017_A549_24H:BRD-K09549677-300-01-8:10|CPC017_HEPG2_6H:BRD-K09549677-300-01-8:10|CPC017_HT29_6H:BRD-K09549677-300-01-8:10|CPC017_MCF7_24H:BRD-K09549677-300-01-8:10|CPC017_MCF7_6H:BRD-K09549677-300-01-8:10|ERG011_VCAP_24H:BRD-K095…
BRD-K30836161	BRD-K30836161	BRD-K30836161	trt_cp	24 h|6 h	10 ¬µM	94.4303	90.5956	85.2201	-666	-666	97.9626	90.8981	87.533	85.989	82.4387	66.4996	0	-45.4341	-666	6	1	8	11	90.9|66.5|82.4|86|0|87.5|98|-45.4	1.15|0.84|1.03|1.06|0|1.06|1.38|-0.74	A375|A549|HCC515|HEPG2|HT29|MCF7|PC3|VCAP	7|1|6|4	7|1|6|4|3|2	CPC008_A375_24H:BRD-K30836161-019-01-1:10|CPC008_A375_6H:BRD-K30836161-019-01-1:10|CPC008_A549_6H:BRD-K30836161-019-01-1:10|CPC008_HCC515_6H:BRD-K30836161-019-01-1:10|CPC008_HEPG2_6H:BRD-K30836161-019-01-1:10|CPC008_HT29_6H:BRD-K30836161-019-01-1:10|CPC008_MCF7_24H:BRD-K30836161-019-01-1:10|CPC008_MCF7_6H:BRD-K30836161-019-01-1:10|CPC008_PC3_24H:BRD-K30836161-019-01-1:10|CPC008_VCAP_6H:BRD-K30836…
BRD-A18579359	BRD-A18579359	wiskostatin	trt_cp	24 h|6 h	10 ¬µM	95.2825	90.5934	60.3956	-666	-666	95.8763	94.6886	91.3284	80.4801	0	0	0	-80.0334	-666	4	1	8	11	91.3|95.9|0|80.5|0|-80|94.7|0	1.16|1.3|0|0.96|0|-1.04|1.23|0	HA1E|HCC515|PC3|VCAP|A375|A549|HEPG2|MCF7	2|7|1|4	2|7|1|4|3|5	CPC002_HA1E_6H:BRD-A18579359-001-02-3:10|CPC002_HCC515_24H:BRD-A18579359-001-02-3:10|CPC002_HCC515_6H:BRD-A18579359-001-02-3:10|CPC002_PC3_24H:BRD-A18579359-001-02-3:10|CPC002_VCAP_24H:BRD-A18579359-001-02-3:10|CPC016_A375_6H:BRD-A18579359-001-02-3:10|CPC016_A549_24H:BRD-A18579359-001-02-3:10|CPC016_HEPG2_6H:BRD-A18579359-001-02-3:10|CPC016_MCF7_24H:BRD-A18579359-001-02-3:10|CPC016_MCF7_6H:BRD-A1…
CGS001-7536	CGS001-7536	SF1	trt_sh.cgs	120 h|96 h	1 ¬µL|1.5 ¬µL|2 ¬µL|5 ¬µL	94.2829	90.5685	73.7513	1	1	95.8385	92.7273	89.7827	83.9256	80.2336	0	0	0	0	5	0	9	9	89.8|0|83.9|95.8|80.2|92.7|0|0|0	1.09|0|1.07|1.3|0.93|1.16|0|0|0	A375|A549|HA1E|HCC515|HEPG2|HT29|MCF7|PC3|VCAP	4|6|1|3	4|6|1|3|5|2	CGS001_A375_96H:SF1:1|CGS001_A549_96H:SF1:1|CGS001_HA1E_96H:SF1:1.5|CGS001_HCC515_96H:SF1:2|CGS001_HEPG2_96H:SF1:1.5|CGS001_HT29_96H:SF1:1|CGS001_MCF7_96H:SF1:2|CGS001_PC3_96H:SF1:2|CGS001_VCAP_120H:SF1:5
CGS001-8649	CGS001-8649	LAMTOR3	trt_sh.cgs	120 h|144 h|96 h	1 ¬µL|1.5 ¬µL|2 ¬µL|5 ¬µL	96.1288	90.5576	60.3717	1	1	98.1411	94.1165	87.1235	82.8492	0	0	0	-76.4606	-96.5044	4	2	9	11	-76.5|87.1|98.1|-96.5|0|0|82.8|94.1|0	-1.04|1.1|1.37|-1.32|0|0|0.93|1.2|0	A375|A549|HA1E|HCC515|HEPG2|HT29|MCF7|PC3|VCAP	3|8|2|7	3|8|2|7|5|6	CGS001_A375_96H:LAMTOR3:1|CGS001_A549_96H:LAMTOR3:1|CGS001_HA1E_96H:LAMTOR3:1.5|CGS001_HCC515_96H:LAMTOR3:2|CGS001_HEPG2_96H:LAMTOR3:1.5|CGS001_HT29_96H:LAMTOR3:1|CGS001_MCF7_96H:LAMTOR3:2|CGS001_MCF7_144H:LAMTOR3:2|CGS001_PC3_96H:LAMTOR3:2|CGS001_PC3_144H:LAMTOR3:2|CGS001_VCAP_120H:LAMTOR3:5
BRD-U33728988	BRD-U33728988	QL-X-138	trt_cp	24 h|6 h	10 ¬µM	97.4238	90.5332	60.3555	-666	-666	97.643	97.2045	84.9982	82.287	0	0	0	0	0	4	0	9	13	0|0|0|85|0|82.3|97.6|97.2|0	0|0|0|1.07|0|1.04|1.32|1.32|0	A375|A549|HA1E|HCC515|HEPG2|HT29|MCF7|PC3|VCAP	7|8|4|6	7|8|4|6|1|2	CPC014_A375_6H:BRD-U33728988-000-01-6:10|CPC014_A549_24H:BRD-U33728988-000-01-6:10|CPC014_A549_6H:BRD-U33728988-000-01-6:10|CPC014_HA1E_6H:BRD-U33728988-000-01-6:10|CPC014_HCC515_6H:BRD-U33728988-000-01-6:10|CPC014_HEPG2_6H:BRD-U33728988-000-01-6:10|CPC014_HT29_6H:BRD-U33728988-000-01-6:10|CPC014_MCF7_24H:BRD-U33728988-000-01-6:10|CPC014_MCF7_6H:BRD-U33728988-000-01-6:10|CPC014_PC3_6H:BRD-U337289…
CGS001-8732	CGS001-8732	RNGTT	trt_sh.cgs	120 h|96 h	1 ¬µL|1.5 ¬µL|2 ¬µL|5 ¬µL	94.0986	90.4862	72.213	1	1	95.9218	92.2754	89.1584	84.5893	71.3333	0	0	-54.3173	-81.7933	5	2	9	9	84.6|0|-81.8|95.9|89.2|71.3|-54.3|92.3|0	1|0|-1.03|1.3|1.08|0.81|-0.83|1.15|0	A375|A549|HA1E|HCC515|HEPG2|HT29|MCF7|PC3|VCAP	4|8|5|1	4|8|5|1|6|2	CGS001_A375_96H:RNGTT:1|CGS001_A549_96H:RNGTT:1|CGS001_HA1E_96H:RNGTT:1.5|CGS001_HCC515_96H:RNGTT:2|CGS001_HEPG2_96H:RNGTT:1.5|CGS001_HT29_96H:RNGTT:1|CGS001_MCF7_96H:RNGTT:2|CGS001_PC3_96H:RNGTT:2|CGS001_VCAP_120H:RNGTT:5
CGS001-23242	CGS001-23242	COBL	trt_sh.cgs	120 h|144 h|96 h	1 ¬µL|1.5 ¬µL|2 ¬µL|5 ¬µL	94.6787	90.429	60.286	1	1	99.0121	90.3454	88.8485	83.5101	0	0	0	-52.92	-57.2444	4	2	9	11	0|0|-57.2|90.3|-52.9|88.8|99|83.5|0	0|0|-0.58|1.18|-0.89|1.09|1.38|1|0	A375|A549|HA1E|HCC515|HEPG2|HT29|MCF7|PC3|VCAP	7|4|6|8	7|4|6|8|1|2	CGS001_A375_96H:COBL:1|CGS001_A549_96H:COBL:1|CGS001_HA1E_96H:COBL:1.5|CGS001_HCC515_96H:COBL:2|CGS001_HEPG2_96H:COBL:1.5|CGS001_HT29_96H:COBL:1|CGS001_MCF7_96H:COBL:2|CGS001_MCF7_144H:COBL:2|CGS001_PC3_96H:COBL:2|CGS001_PC3_144H:COBL:2|CGS001_VCAP_120H:COBL:5
CGS001-51131	CGS001-51131	PHF11	trt_sh.cgs	120 h|96 h	1 ¬µL|1.5 ¬µL|2 ¬µL|5 ¬µL	96.6533	90.4135	60.2757	1	1	99.1158	94.1909	88.0728	80.2747	0	0	0	-82.3899	-666	4	1	8	8	0|99.1|0|-82.4|0|94.2|88.1|80.3	0|1.48|0|-1.14|0|1.16|1.08|0.99	A375|A549|HCC515|HEPG2|HT29|MCF7|PC3|VCAP	2|6|7|8	2|6|7|8|1|3	CGS001_A375_96H:PHF11:1|CGS001_A549_96H:PHF11:1|CGS001_HCC515_96H:PHF11:2|CGS001_HEPG2_96H:PHF11:1.5|CGS001_HT29_96H:PHF11:1|CGS001_MCF7_96H:PHF11:2|CGS001_PC3_96H:PHF11:2|CGS001_VCAP_120H:PHF11:5
CGS001-79187	CGS001-79187	FSD1	trt_sh.cgs	120 h|144 h|96 h	1 ¬µL|1.5 ¬µL|2 ¬µL|5 ¬µL	93.4155	90.3977	85.9907	1	1	95.3764	91.4545	88.2996	86.4604	81.3358	73.0172	-37.8257	-666	-666	6	1	7	8	73|86.5|88.3|-37.8|91.5|95.4|81.3	0.81|1.09|1.13|-0.74|1.14|1.19|1.01	A375|A549|HA1E|HEPG2|HT29|MCF7|VCAP	6|5|3|2	6|5|3|2|7|1	CGS001_A375_96H:FSD1:1|CGS001_A549_96H:FSD1:1|CGS001_HA1E_96H:FSD1:1.5|CGS001_HEPG2_96H:FSD1:1.5|CGS001_HT29_96H:FSD1:1|CGS001_MCF7_96H:FSD1:2|CGS001_MCF7_144H:FSD1:2|CGS001_VCAP_120H:FSD1:5
CGS001-3373	CGS001-3373	HYAL1	trt_sh.cgs	120 h|96 h	1 ¬µL|1.5 ¬µL|2 ¬µL|5 ¬µL	93.7444	90.3702	60.2468	0	0	97.7239	89.7649	87.8634	86.1288	0	0	0	-60.016	-666	4	1	8	8	87.9|86.1|0|97.7|0|89.8|-60|0	1.06|1.09|0|1.3|0|1.07|-0.74|0	A375|A549|HA1E|HEPG2|HT29|MCF7|PC3|VCAP	4|6|1|2	4|6|1|2|3|5	CGS001_A375_96H:HYAL1:1|CGS001_A549_96H:HYAL1:1|CGS001_HA1E_96H:HYAL1:1.5|CGS001_HEPG2_96H:HYAL1:1.5|CGS001_HT29_96H:HYAL1:1|CGS001_MCF7_96H:HYAL1:2|CGS001_PC3_96H:HYAL1:2|CGS001_VCAP_120H:HYAL1:5
BRD-K70524666	BRD-K70524666	BRD-K70524666	trt_cp	6 h	10 ¬µM	97.5434	90.3611	-666	-666	-666	97.6608	97.426	91.2621	75.0954	72.556	-666	-666	-666	-666	5	0	5	5	91.3|97.7|72.6|97.4|75.1	1.16|1.4|0.9|1.31|0.9	A375|A549|HCC515|MCF7|VCAP	2|4|1|5	-666	CPC012_A375_6H:BRD-K70524666-001-01-2:10|CPC012_A549_6H:BRD-K70524666-001-01-2:10|CPC012_HCC515_6H:BRD-K70524666-001-01-2:10|CPC012_MCF7_6H:BRD-K70524666-001-01-2:10|CPC012_VCAP_6H:BRD-K70524666-001-01-2:10
CGS001-51002	CGS001-51002	TPRKB	trt_sh.cgs	120 h|96 h	1 ¬µL|1.5 ¬µL|2 ¬µL|5 ¬µL	93.3468	90.3546	85.9067	1	1	95.3147	91.3788	88.7933	85.9316	77.861	76.1605	71.1318	0	-57.3034	7	1	9	9	95.3|91.4|71.1|77.9|76.2|0|85.9|88.8|-57.3	1.24|1.19|0.9|1.02|0.86|0|0.99|1.09|-0.67	A375|A549|HA1E|HCC515|HEPG2|HT29|MCF7|PC3|VCAP	1|2|8|7	1|2|8|7|4|5	CGS001_A375_96H:TPRKB:1|CGS001_A549_96H:TPRKB:1|CGS001_HA1E_96H:TPRKB:1.5|CGS001_HCC515_96H:TPRKB:2|CGS001_HEPG2_96H:TPRKB:1.5|CGS001_HT29_96H:TPRKB:1|CGS001_MCF7_96H:TPRKB:2|CGS001_PC3_96H:TPRKB:2|CGS001_VCAP_120H:TPRKB:5
BRD-K17743697	BRD-K17743697	KB-R7943	trt_cp	24 h|6 h	10 ¬µM	96.2013	90.2241	73.182	-666	-666	98.0803	94.3223	85.6089	82.8849	78.1955	0	0	-58.1333	-666	5	1	8	12	85.6|98.1|0|-58.1|78.2|94.3|82.9|0	1.04|1.41|0|-0.89|0.99|1.22|1.05|0	HA1E|HCC515|PC3|VCAP|A549|HEPG2|HT29|MCF7	2|6|1|7	2|6|1|7|5|3	CPC002_HA1E_24H:BRD-K17743697-066-02-8:10|CPC002_HA1E_6H:BRD-K17743697-066-02-8:10|CPC002_HCC515_24H:BRD-K17743697-066-02-8:10|CPC002_PC3_24H:BRD-K17743697-066-02-8:10|CPC002_PC3_6H:BRD-K17743697-066-02-8:10|CPC002_VCAP_24H:BRD-K17743697-066-02-8:10|CPC002_VCAP_6H:BRD-K17743697-066-02-8:10|CPC017_A549_24H:BRD-K17743697-066-02-8:10|CPC017_A549_6H:BRD-K17743697-066-02-8:10|CPC017_HEPG2_6H:BRD-K1774…
CGS001-10099	CGS001-10099	TSPAN3	trt_sh.cgs	144 h|96 h	1 ¬µL|1.5 ¬µL|2 ¬µL	97.941	90.1863	83.7387	1	1	98.0833	97.7987	90.1778	74.6856	72.303	69.3838	0	-666	-666	6	0	7	8	90.2|69.4|74.7|98.1|72.3|0|97.8	1.1|0.83|0.95|1.31|0.83|0|1.33	A375|A549|HA1E|HEPG2|HT29|MCF7|PC3	4|7|1|3	4|7|1|3|5|2	CGS001_A375_96H:TSPAN3:1|CGS001_A549_96H:TSPAN3:1|CGS001_HA1E_96H:TSPAN3:1.5|CGS001_HEPG2_96H:TSPAN3:1.5|CGS001_HT29_96H:TSPAN3:1|CGS001_MCF7_144H:TSPAN3:2|CGS001_PC3_96H:TSPAN3:2|CGS001_PC3_144H:TSPAN3:2
BRD-U25771771	BRD-U25771771	WZ-4-145	trt_cp	24 h|6 h	10 ¬µM	98.8999	90.1124	60.0749	-666	-666	99.7631	98.0368	91.0994	71.5504	0	0	0	0	0	4	0	9	13	0|98|0|0|0|91.1|99.8|71.6|0	0|1.43|0|0|0|1.13|1.58|0.82|0	A375|A549|HA1E|HCC515|HEPG2|MCF7|PC3|VCAP|HT29	7|2|6|8	7|2|6|8|1|3	CPC014_A375_6H:BRD-U25771771-000-01-7:10|CPC014_A549_24H:BRD-U25771771-000-01-7:10|CPC014_A549_6H:BRD-U25771771-000-01-7:10|CPC014_HA1E_6H:BRD-U25771771-000-01-7:10|CPC014_HCC515_6H:BRD-U25771771-000-01-7:10|CPC014_HEPG2_6H:BRD-U25771771-000-01-7:10|CPC014_MCF7_24H:BRD-U25771771-000-01-7:10|CPC014_MCF7_6H:BRD-U25771771-000-01-7:10|CPC014_PC3_24H:BRD-U25771771-000-01-7:10|CPC014_PC3_6H:BRD-U257717…
CGS001-5526	CGS001-5526	PPP2R5B	trt_sh.cgs	120 h|144 h|96 h	1 ¬µL|1.5 ¬µL|2 ¬µL|5 ¬µL	95.3233	90.0144	72.279	1	1	95.8901	94.7566	85.4925	83.9182	73.6163	0	0	0	-666	5	0	8	9	85.5|83.9|0|73.6|0|95.9|0|94.8	1.02|1.05|0|0.97|0|1.21|0|1.24	A375|A549|HA1E|HCC515|HEPG2|MCF7|PC3|VCAP	6|8|1|2	6|8|1|2|4|3	CGS001_A375_96H:PPP2R5B:1|CGS001_A549_96H:PPP2R5B:1|CGS001_HA1E_96H:PPP2R5B:1.5|CGS001_HCC515_96H:PPP2R5B:2|CGS001_HEPG2_96H:PPP2R5B:1.5|CGS001_MCF7_144H:PPP2R5B:2|CGS001_PC3_96H:PPP2R5B:2|CGS001_PC3_144H:PPP2R5B:2|CGS001_VCAP_120H:PPP2R5B:5
CGS001-57121	CGS001-57121	LPAR5	trt_sh.cgs	120 h|96 h	1 ¬µL|1.5 ¬µL|2 ¬µL|5 ¬µL	92.4862	90.007	86.5364	0	0	93.8363	91.1361	91.1085	83.9473	82.7879	76.4023	0	-76.4899	-666	6	1	8	8	0|76.4|-76.5|83.9|82.8|91.1|93.8|91.1	0|0.94|-0.96|0.99|0.98|1.1|1.19|1.15	A375|A549|HA1E|HEPG2|HT29|MCF7|PC3|VCAP	7|8|6|4	7|8|6|4|5|2	CGS001_A375_96H:LPAR5:1|CGS001_A549_96H:LPAR5:1|CGS001_HA1E_96H:LPAR5:1.5|CGS001_HEPG2_96H:LPAR5:1.5|CGS001_HT29_96H:LPAR5:1|CGS001_MCF7_96H:LPAR5:2|CGS001_PC3_96H:LPAR5:2|CGS001_VCAP_120H:LPAR5:5
CGS001-5050	CGS001-5050	PAFAH1B3	trt_sh.cgs	120 h|144 h|96 h	1 ¬µL|1.5 ¬µL|2 ¬µL|5 ¬µL	98.5279	89.9295	59.953	1	1	99.8024	97.2534	85.134	77.5281	0	0	0	0	0	4	0	9	11	0|85.1|0|97.3|0|0|99.8|0|77.5	0|1.07|0|1.35|0|0|1.48|0|0.96	A375|A549|HA1E|HCC515|HEPG2|HT29|MCF7|PC3|VCAP	7|4|2|9	7|4|2|9|1|3	CGS001_A375_96H:PAFAH1B3:1|CGS001_A549_96H:PAFAH1B3:1|CGS001_HA1E_96H:PAFAH1B3:1.5|CGS001_HCC515_96H:PAFAH1B3:2|CGS001_HEPG2_96H:PAFAH1B3:1.5|CGS001_HT29_96H:PAFAH1B3:1|CGS001_MCF7_96H:PAFAH1B3:2|CGS001_MCF7_144H:PAFAH1B3:2|CGS001_PC3_96H:PAFAH1B3:2|CGS001_PC3_144H:PAFAH1B3:2|CGS001_VCAP_120H:PAFAH1B3:5
CGS001-8807	CGS001-8807	IL18RAP	trt_sh.cgs	120 h|144 h|96 h	1 ¬µL|1.5 ¬µL|2 ¬µL|5 ¬µL	96.313	89.8838	59.9225	0	0	97.1183	95.5076	93.0016	73.9076	0	0	-51.51	-61.1934	-94.5901	4	3	9	11	-51.5|0|93|-94.6|95.5|0|-61.2|97.1|73.9	-0.78|0|1.2|-1.26|1.21|0|-0.91|1.29|0.91	A375|A549|HA1E|HCC515|HEPG2|HT29|MCF7|PC3|VCAP	8|5|3|9	8|5|3|9|2|6	CGS001_A375_96H:IL18RAP:1|CGS001_A549_96H:IL18RAP:1|CGS001_HA1E_96H:IL18RAP:1.5|CGS001_HCC515_96H:IL18RAP:2|CGS001_HEPG2_96H:IL18RAP:1.5|CGS001_HT29_96H:IL18RAP:1|CGS001_MCF7_96H:IL18RAP:2|CGS001_MCF7_144H:IL18RAP:2|CGS001_PC3_96H:IL18RAP:2|CGS001_PC3_144H:IL18RAP:2|CGS001_VCAP_120H:IL18RAP:5
CGS001-8727	CGS001-8727	CTNNAL1	trt_sh.cgs	144 h|96 h	1 ¬µL|1.5 ¬µL|2 ¬µL	97.7343	89.873	83.7648	1	1	99.697	95.7716	87.9528	76.0707	73.9749	69.1219	0	0	-666	6	0	8	9	0|76.1|74|69.1|0|99.7|95.8|88	0|0.93|0.94|0.93|0|1.47|1.21|1.08	A375|A549|HA1E|HCC515|HEPG2|HT29|MCF7|PC3	6|7|8|2	6|7|8|2|3|4	CGS001_A375_96H:CTNNAL1:1|CGS001_A549_96H:CTNNAL1:1|CGS001_HA1E_96H:CTNNAL1:1.5|CGS001_HCC515_96H:CTNNAL1:2|CGS001_HEPG2_96H:CTNNAL1:1.5|CGS001_HT29_96H:CTNNAL1:1|CGS001_MCF7_144H:CTNNAL1:2|CGS001_PC3_96H:CTNNAL1:2|CGS001_PC3_144H:CTNNAL1:2
CGS001-5604	CGS001-5604	MAP2K1	trt_sh.cgs	120 h|144 h|96 h	1 ¬µL|1.5 ¬µL|2 ¬µL|5 ¬µL	93.6624	89.7621	59.8414	1	1	95.6894	91.6355	88.1356	83.5879	0	0	0	-56.8541	-76.5659	4	2	9	11	0|95.7|88.1|0|83.6|0|-76.6|-56.9|91.6	0|1.31|1.13|0|0.98|0|-1.05|-0.63|1.16	A375|A549|HA1E|HCC515|HEPG2|HT29|MCF7|PC3|VCAP	2|9|3|5	2|9|3|5|1|4	CGS001_A375_96H:MAP2K1:1|CGS001_A549_96H:MAP2K1:1|CGS001_HA1E_96H:MAP2K1:1.5|CGS001_HCC515_96H:MAP2K1:2|CGS001_HEPG2_96H:MAP2K1:1.5|CGS001_HT29_96H:MAP2K1:1|CGS001_MCF7_96H:MAP2K1:2|CGS001_MCF7_144H:MAP2K1:2|CGS001_PC3_96H:MAP2K1:2|CGS001_PC3_144H:MAP2K1:2|CGS001_VCAP_120H:MAP2K1:5
CGS001-9945	CGS001-9945	GFPT2	trt_sh.cgs	120 h|96 h	1 ¬µL|1.5 ¬µL|2 ¬µL|5 ¬µL	95.3288	89.7596	69.9313	1	1	97.1815	93.4761	87.1219	81.2588	60.5493	0	-54.5455	-57.1626	-666	5	2	8	8	81.3|97.2|0|87.1|-54.5|-57.2|93.5|60.5	0.95|1.37|0|1.04|-0.87|-0.87|1.18|0.62	A375|A549|HA1E|HEPG2|HT29|MCF7|PC3|VCAP	2|7|4|1	2|7|4|1|8|3	CGS001_A375_96H:GFPT2:1|CGS001_A549_96H:GFPT2:1|CGS001_HA1E_96H:GFPT2:1.5|CGS001_HEPG2_96H:GFPT2:1.5|CGS001_HT29_96H:GFPT2:1|CGS001_MCF7_96H:GFPT2:2|CGS001_PC3_96H:GFPT2:2|CGS001_VCAP_120H:GFPT2:5
CGS001-39	CGS001-39	ACAT2	trt_sh.cgs	120 h|144 h|96 h	1 ¬µL|1.5 ¬µL|2 ¬µL|5 ¬µL	95.5484	89.7561	59.8374	1	1	95.9576	95.1393	85.6244	82.303	0	0	0	-79.588	-666	4	1	8	10	0|0|0|85.6|82.3|95.1|96|-79.6	0|0|0|1.02|0.97|1.19|1.25|-1.01	A375|A549|HA1E|HEPG2|HT29|MCF7|PC3|VCAP	7|6|4|5	7|6|4|5|1|2	CGS001_A375_96H:ACAT2:1|CGS001_A549_96H:ACAT2:1|CGS001_HA1E_96H:ACAT2:1.5|CGS001_HEPG2_96H:ACAT2:1.5|CGS001_HT29_96H:ACAT2:1|CGS001_MCF7_96H:ACAT2:2|CGS001_MCF7_144H:ACAT2:2|CGS001_PC3_96H:ACAT2:2|CGS001_PC3_144H:ACAT2:2|CGS001_VCAP_120H:ACAT2:5
CGS001-302	CGS001-302	ANXA2	trt_sh.cgs	120 h|96 h	1 ¬µL|1.5 ¬µL|2 ¬µL|5 ¬µL	94.6006	89.6984	59.799	1	1	99.6049	89.5963	88.6193	80.9732	0	0	0	0	-666	4	0	8	8	99.6|0|81|89.6|88.6|0|0|0	1.51|0|1.03|1.17|1.07|0|0|0	A375|A549|HA1E|HCC515|HEPG2|MCF7|PC3|VCAP	1|4|5|3	1|4|5|3|2|6	CGS001_A375_96H:ANXA2:1|CGS001_A549_96H:ANXA2:1|CGS001_HA1E_96H:ANXA2:1.5|CGS001_HCC515_96H:ANXA2:2|CGS001_HEPG2_96H:ANXA2:1.5|CGS001_MCF7_96H:ANXA2:2|CGS001_PC3_96H:ANXA2:2|CGS001_VCAP_120H:ANXA2:5
CGS001-25932	CGS001-25932	CLIC4	trt_sh.cgs	120 h|144 h|96 h	1 ¬µL|1.5 ¬µL|2 ¬µL|5 ¬µL	95.4615	89.6383	59.7589	1	1	97.3473	93.5758	88.3543	79.2759	0	0	0	0	0	4	0	9	10	0|97.3|88.4|79.3|0|93.6|0|0|0	0|1.37|1.13|1.04|0|1.18|0|0|0	A375|A549|HA1E|HCC515|HEPG2|HT29|MCF7|PC3|VCAP	2|6|3|4	2|6|3|4|1|5	CGS001_A375_96H:CLIC4:1|CGS001_A549_96H:CLIC4:1|CGS001_HA1E_96H:CLIC4:1.5|CGS001_HCC515_96H:CLIC4:2|CGS001_HEPG2_96H:CLIC4:1.5|CGS001_HT29_96H:CLIC4:1|CGS001_MCF7_96H:CLIC4:2|CGS001_MCF7_144H:CLIC4:2|CGS001_PC3_144H:CLIC4:2|CGS001_VCAP_120H:CLIC4:5
BRD-K68488863	BRD-K68488863	ENMD-2076	trt_cp	24 h	0.04 ¬µM|0.12 ¬µM|0.37 ¬µM|1.11 ¬µM|10 ¬µM|3.33 ¬µM	93.5393	89.6358	86.4628	-666	-666	97.995	89.0836	87.8176	83.6468	81.6394	78.5943	0	-38.7915	-666	6	1	8	28	83.6|98|-38.8|0|78.6|87.8|89.1|81.6	1.03|1.42|-0.64|0|0.93|1.13|1.09|0.99	A375|A549|HA1E|HCC515|HEPG2|HT29|MCF7|PC3	2|7|6|1	2|7|6|1|8|5	PCLB002_A375_24H:BRD-K68488863:10|PCLB002_A375_24H:BRD-K68488863:1.11|PCLB002_A375_24H:BRD-K68488863:0.04|PCLB002_A375_24H:BRD-K68488863:3.33|PCLB002_A549_24H:BRD-K68488863:10|PCLB002_A549_24H:BRD-K68488863:3.33|PCLB002_HA1E_24H:BRD-K68488863:3.33|PCLB002_HA1E_24H:BRD-K68488863:1.11|PCLB002_HA1E_24H:BRD-K68488863:0.04|PCLB002_HCC515_24H:BRD-K68488863:10|PCLB002_HCC515_24H:BRD-K68488863:3.33|PCLB0…
BRD-A79768653	BRD-A79768653	sirolimus	trt_cp	24 h|48 h|6 h	1 nM|1 ¬µM|10 nM|10 ¬µM|100 nM|20 ¬µM|3 ¬µM|5 ¬µM|500 nM	97.23	89.6312	66.9702	-666	-666	98.7207	95.7393	87.7355	76.3294	43.2964	0	0	-38.3034	-57.5092	5	2	9	125	0|98.7|0|43.3|87.7|76.3|-57.5|-38.3|95.7	0|1.43|0|0.53|1.12|0.91|-0.91|-0.54|1.34	MCF7|PC3|A375|HA1E|HCC515|VCAP|HEPG2|HT29|A549	2|9|5|6	2|9|5|6|4|1	ASG001_MCF7_24H:BRD-A79768653-001-01-3:0.08|ASG001_MCF7_6H:BRD-A79768653-001-01-3:10|ASG001_PC3_24H:BRD-A79768653-001-01-3:10|ASG001_PC3_24H:BRD-A79768653-001-01-3:2|ASG001_PC3_24H:BRD-A79768653-001-01-3:0.4|ASG001_PC3_24H:BRD-A79768653-001-01-3:0.08|ASG001_PC3_6H:BRD-A79768653-001-01-3:10|ASG001_PC3_6H:BRD-A79768653-001-01-3:2|ASG001_PC3_6H:BRD-A79768653-001-01-3:0.4|ASG001_PC3_6H:BRD-A79768653-…
BRD-K81473043	BRD-K81473043	tanespimycin	trt_cp	24 h|6 h	500 nM	92.3795	89.6081	84.1354	-666	-666	92.6065	92.1525	91.9988	81.6748	79.026	67.3537	0	-56.0271	-666	6	1	8	15	81.7|92.6|-56|79|0|92.2|92|67.4	0.97|1.24|-0.9|0.99|0|1.21|1.14|0.78	A375|A549|HA1E|HCC515|HEPG2|HT29|MCF7|PC3	2|6|7|1	2|6|7|1|4|8	CPC006_A375_24H:BRD-K81473043-001-04-7:0.35|CPC006_A375_6H:BRD-K81473043-001-04-7:0.35|CPC006_A549_24H:BRD-K81473043-001-04-7:0.35|CPC006_A549_6H:BRD-K81473043-001-04-7:0.35|CPC006_HA1E_6H:BRD-K81473043-001-04-7:0.35|CPC006_HCC515_24H:BRD-K81473043-001-04-7:0.35|CPC006_HCC515_6H:BRD-K81473043-001-04-7:0.35|CPC006_HEPG2_6H:BRD-K81473043-001-04-7:0.35|CPC006_HT29_24H:BRD-K81473043-001-04-7:0.35|CPC…
BRD-K50140147	BRD-K50140147	NVP-TAE684	trt_cp	24 h|6 h	1 ¬µM|10 ¬µM|500 nM	94.266	89.6068	80.9944	-666	-666	95.3094	93.2226	90.9567	78.9386	64.6238	62.9151	55.2885	53.5105	0	8	0	9	34	64.6|93.2|62.9|53.5|55.3|95.3|91|78.9|0	0.8|1.3|0.76|0.67|0.68|1.27|1.27|0.95|0	A375|A549|HA1E|HCC515|HEPG2|MCF7|HT29|PC3|VCAP	6|2|7|8	6|2|7|8|1|3	CPC013_A375_6H:BRD-K50140147-001-03-6:10|CPC013_A549_24H:BRD-K50140147-001-03-6:10|CPC013_HA1E_6H:BRD-K50140147-001-03-6:10|CPC013_HCC515_6H:BRD-K50140147-001-03-6:10|CPC013_HEPG2_6H:BRD-K50140147-001-03-6:10|CPC013_MCF7_24H:BRD-K50140147-001-03-6:10|CPC013_MCF7_6H:BRD-K50140147-001-03-6:10|CPC014_A375_6H:BRD-K50140147-001-02-8:10|CPC014_A375_6H:BRD-K50140147-001-01-0:10|CPC014_A549_24H:BRD-K5014…
CGS001-1543	CGS001-1543	CYP1A1	trt_sh.cgs	120 h|96 h	1 ¬µL|1.5 ¬µL|2 ¬µL|5 ¬µL	98.9925	89.3851	48.7603	0	0	99.171	98.814	91.2121	68.3434	0	-64.979	-666	-666	-666	4	1	6	6	99.2|68.3|0|91.2|-65|98.8	1.5|0.86|0|1.13|-0.82|1.39	A549|HA1E|HCC515|HT29|PC3|VCAP	1|6|4|2	1|6|4|2|3|5	CGS001_A549_96H:CYP1A1:1|CGS001_HA1E_96H:CYP1A1:1.5|CGS001_HCC515_96H:CYP1A1:2|CGS001_HT29_96H:CYP1A1:1|CGS001_PC3_96H:CYP1A1:2|CGS001_VCAP_120H:CYP1A1:5
BRD-K97309399	BRD-K97309399	thiothixene	trt_cp	24 h|6 h	10 ¬µM	96.774	89.2937	68.8859	-666	-666	98.7085	94.8396	84.1744	79.4525	56.1404	0	0	-46.5654	-80.4005	5	2	9	11	79.5|94.8|-80.4|56.1|0|0|-46.6|98.7|84.2	0.99|1.22|-1.06|0.67|0|0|-0.81|1.39|1.02	HCC515|VCAP|A375|A549|HEPG2|HT29|MCF7|HA1E|PC3	8|2|9|1	8|2|9|1|4|5	CPC003_HCC515_24H:BRD-K97309399-001-05-2:10|CPC003_HCC515_6H:BRD-K97309399-001-05-2:10|CPC003_VCAP_24H:BRD-K97309399-001-05-2:10|CPC015_A375_6H:BRD-K97309399-001-05-2:10|CPC015_A549_24H:BRD-K97309399-001-05-2:10|CPC015_HEPG2_6H:BRD-K97309399-001-05-2:10|CPC015_HT29_6H:BRD-K97309399-001-05-2:10|CPC015_MCF7_6H:BRD-K97309399-001-05-2:10|CPC003_HA1E_24H:BRD-K97309399-001-05-2:10|CPC003_PC3_24H:BRD-K9…
CGS001-1429	CGS001-1429	CRYZ	trt_sh.cgs	120 h|144 h|96 h	1 ¬µL|1.5 ¬µL|2 ¬µL|5 ¬µL	90.808	89.2367	85.5568	1	1	91.4341	90.1818	88.0892	87.2417	82.9498	73.444	0	0	0	6	0	9	11	88.1|91.4|0|0|87.2|90.2|73.4|82.9|0	1.06|1.19|0|0|1.04|1.11|0.69|1|0	A375|A549|HA1E|HCC515|HEPG2|HT29|MCF7|PC3|VCAP	2|6|1|5	2|6|1|5|8|7	CGS001_A375_96H:CRYZ:1|CGS001_A549_96H:CRYZ:1|CGS001_HA1E_96H:CRYZ:1.5|CGS001_HCC515_96H:CRYZ:2|CGS001_HEPG2_96H:CRYZ:1.5|CGS001_HT29_96H:CRYZ:1|CGS001_MCF7_96H:CRYZ:2|CGS001_MCF7_144H:CRYZ:2|CGS001_PC3_96H:CRYZ:2|CGS001_PC3_144H:CRYZ:2|CGS001_VCAP_120H:CRYZ:5
BRD-K13646352	BRD-K13646352	midostaurin	trt_cp	24 h|6 h	10 ¬µM	96.9298	89.0657	72.1699	-666	-666	100	93.8596	84.0322	78.3711	76.7564	0	0	0	-51.0622	5	1	9	15	100|0|84|78.4|0|93.9|0|-51.1|76.8	1.61|0|1.02|0.94|0|1.28|0|-0.86|0.97	HA1E|HCC515|PC3|VCAP|A375|A549|HEPG2|MCF7|HT29	1|6|3|4	1|6|3|4|9|2	CPC002_HA1E_24H:BRD-K13646352-001-01-2:10|CPC002_HA1E_6H:BRD-K13646352-001-01-2:10|CPC002_HCC515_24H:BRD-K13646352-001-01-2:10|CPC002_HCC515_6H:BRD-K13646352-001-01-2:10|CPC002_PC3_24H:BRD-K13646352-001-01-2:10|CPC002_PC3_6H:BRD-K13646352-001-01-2:10|CPC002_VCAP_24H:BRD-K13646352-001-01-2:10|CPC002_VCAP_6H:BRD-K13646352-001-01-2:10|CPC017_A375_6H:BRD-K13646352-001-01-2:10|CPC017_A549_24H:BRD-K136…
CGS001-10180	CGS001-10180	RBM6	trt_sh.cgs	120 h|144 h|96 h	1 ¬µL|1.5 ¬µL|2 ¬µL|5 ¬µL	92.0272	89.0493	59.3662	1	1	97.2534	86.801	86.4242	85.7183	0	0	0	-62.5468	-666	4	1	8	8	85.7|0|0|-62.5|0|86.4|86.8|97.3	1.02|0|0|-0.77|0|1.05|1.01|1.31	A375|A549|HA1E|HCC515|HEPG2|HT29|MCF7|VCAP	8|7|6|1	8|7|6|1|2|3	CGS001_A375_96H:RBM6:1|CGS001_A549_96H:RBM6:1|CGS001_HA1E_96H:RBM6:1.5|CGS001_HCC515_96H:RBM6:2|CGS001_HEPG2_96H:RBM6:1.5|CGS001_HT29_96H:RBM6:1|CGS001_MCF7_144H:RBM6:2|CGS001_VCAP_120H:RBM6:5
BRD-K32330832	BRD-K32330832	VER-155008	trt_cp	24 h|6 h	10 ¬µM	95.9903	89.0428	84.4492	-666	-666	96.8864	95.0942	82.4561	81.7343	81.4649	69.0595	0	0	-51.5369	6	1	9	13	0|82.5|81.7|95.1|96.9|0|69.1|-51.5|81.5	0|1.05|0.98|1.28|1.3|0|0.81|-0.82|1.03	A375|A549|HA1E|HCC515|HEPG2|MCF7|PC3|VCAP|HT29	5|4|2|3	5|4|2|3|9|7	CPC006_A375_24H:BRD-K32330832-001-01-0:11.1|CPC006_A375_6H:BRD-K32330832-001-01-0:11.1|CPC006_A549_24H:BRD-K32330832-001-01-0:11.1|CPC006_A549_6H:BRD-K32330832-001-01-0:11.1|CPC006_HA1E_24H:BRD-K32330832-001-01-0:11.1|CPC006_HCC515_24H:BRD-K32330832-001-01-0:11.1|CPC006_HEPG2_6H:BRD-K32330832-001-01-0:11.1|CPC006_MCF7_24H:BRD-K32330832-001-01-0:11.1|CPC006_PC3_24H:BRD-K32330832-001-01-0:11.1|CPC0…
CGS001-10494	CGS001-10494	STK25	trt_sh.cgs	120 h|144 h|96 h	1 ¬µL|1.5 ¬µL|2 ¬µL|5 ¬µL	93.4689	89.0378	73.3198	1	1	94.142	92.7957	84.9437	84.2697	83.7676	0	0	0	-63.7576	5	1	9	11	0|94.1|0|84.3|83.8|-63.8|84.9|92.8|0	0|1.27|0|1.1|0.98|-0.95|0.97|1.17|0	A375|A549|HA1E|HCC515|HEPG2|HT29|MCF7|PC3|VCAP	2|8|7|4	2|8|7|4|5|1	CGS001_A375_96H:STK25:1|CGS001_A549_96H:STK25:1|CGS001_HA1E_96H:STK25:1.5|CGS001_HCC515_96H:STK25:2|CGS001_HEPG2_96H:STK25:1.5|CGS001_HT29_96H:STK25:1|CGS001_MCF7_96H:STK25:2|CGS001_MCF7_144H:STK25:2|CGS001_PC3_96H:STK25:2|CGS001_PC3_144H:STK25:2|CGS001_VCAP_120H:STK25:5
CGS001-23443	CGS001-23443	SLC35A3	trt_sh.cgs	120 h|144 h|96 h	1 ¬µL|1.5 ¬µL|2 ¬µL|5 ¬µL	93.4665	89.0285	83.3243	1	1	94.4236	92.5094	89.113	80.068	73.9577	69.8743	0	-73.9443	-95.5758	6	2	9	11	0|89.1|69.9|94.4|-73.9|-95.6|74|80.1|92.5	0|1.13|0.88|1.27|-1.07|-1.3|0.71|0.94|1.18	A375|A549|HA1E|HCC515|HEPG2|HT29|MCF7|PC3|VCAP	4|9|2|8	4|9|2|8|7|3	CGS001_A375_96H:SLC35A3:1|CGS001_A549_96H:SLC35A3:1|CGS001_HA1E_96H:SLC35A3:1.5|CGS001_HCC515_96H:SLC35A3:2|CGS001_HEPG2_96H:SLC35A3:1.5|CGS001_HT29_96H:SLC35A3:1|CGS001_MCF7_96H:SLC35A3:2|CGS001_MCF7_144H:SLC35A3:2|CGS001_PC3_96H:SLC35A3:2|CGS001_PC3_144H:SLC35A3:2|CGS001_VCAP_120H:SLC35A3:5
BRD-K12994359	BRD-K12994359	valdecoxib	trt_cp	24 h|6 h	100 ¬µM	93.1953	89.017	59.3447	-666	-666	95.4101	90.9805	90.8283	78.849	0	0	-55.4005	-57.3801	-87.1763	4	3	9	17	-55.4|-87.2|-57.4|90.8|0|78.8|95.4|0|91	-0.79|-1.13|-0.91|1.18|0|0.99|1.24|0|1.14	A375|A549|HA1E|HCC515|HEPG2|HT29|MCF7|PC3|VCAP	7|9|4|6	7|9|4|6|5|8	CPC006_A375_6H:BRD-K12994359-001-07-7:177.6|CPC006_A549_24H:BRD-K12994359-001-07-7:177.6|CPC006_A549_6H:BRD-K12994359-001-07-7:177.6|CPC006_HA1E_6H:BRD-K12994359-001-07-7:177.6|CPC006_HCC515_24H:BRD-K12994359-001-07-7:177.6|CPC006_HCC515_6H:BRD-K12994359-001-07-7:177.6|CPC006_HEPG2_6H:BRD-K12994359-001-07-7:177.6|CPC006_HT29_24H:BRD-K12994359-001-07-7:177.6|CPC006_HT29_6H:BRD-K12994359-001-07-7:1…
CGS001-7031	CGS001-7031	TFF1	trt_sh.cgs	144 h|96 h	1 ¬µL|1.5 ¬µL|2 ¬µL	97.3882	88.9881	59.3254	1	1	97.5396	97.2368	91.3939	69.7819	0	0	0	-666	-666	4	0	7	9	0|97.2|97.5|0|91.4|0|69.8	0|1.37|1.35|0|1.13|0|0.78	A375|A549|HA1E|HEPG2|HT29|MCF7|PC3	3|2|5|7	3|2|5|7|1|4	CGS001_A375_96H:TFF1:1|CGS001_A549_96H:TFF1:1|CGS001_HA1E_96H:TFF1:1.5|CGS001_HEPG2_96H:TFF1:1.5|CGS001_HT29_96H:TFF1:1|CGS001_MCF7_96H:TFF1:2|CGS001_MCF7_144H:TFF1:2|CGS001_PC3_96H:TFF1:2|CGS001_PC3_144H:TFF1:2
BRD-K84937637	BRD-K84937637	sirolimus	trt_cp	24 h|6 h	0.04 ¬µM|0.12 ¬µM|0.37 ¬µM|1.11 ¬µM|10 ¬µM|3.33 ¬µM	95.6397	88.9814	59.4107	-666	-666	97.1095	94.1699	91.0874	73.5589	47.2281	-46.6894	-52.548	-53.7546	-92.551	5	4	9	57	73.6|-52.5|97.1|94.2|-46.7|47.2|-92.6|91.1|-53.8	0.85|-0.65|1.32|1.27|-0.81|0.61|-1.25|1.19|-0.87	A375|A549|HA1E|HCC515|MCF7|PC3|VCAP|HT29|HEPG2	3|4|8|1	3|4|8|1|6|5	CPC014_A375_6H:BRD-K84937637-001-03-2:10|CPC014_A549_24H:BRD-K84937637-001-03-2:10|CPC014_A549_6H:BRD-K84937637-001-03-2:10|CPC014_HA1E_6H:BRD-K84937637-001-03-2:10|CPC014_HCC515_6H:BRD-K84937637-001-03-2:10|CPC014_MCF7_24H:BRD-K84937637-001-03-2:10|CPC014_MCF7_6H:BRD-K84937637-001-03-2:10|CPC014_PC3_6H:BRD-K84937637-001-03-2:10|CPC014_VCAP_24H:BRD-K84937637-001-03-2:10|CPC014_HT29_6H:BRD-K849376…
CGS001-55033	CGS001-55033	FKBP14	trt_sh.cgs	120 h|144 h|96 h	1 ¬µL|1.5 ¬µL|2 ¬µL|5 ¬µL	93.6386	88.9701	70.2366	1	1	93.9858	93.2914	90.9504	77.6529	65.5393	0	0	-666	-666	5	0	7	8	0|0|94|93.3|91|65.5|77.7	0|0|1.23|1.16|1.1|0.63|0.96	A375|A549|HA1E|HEPG2|MCF7|PC3|VCAP	3|4|5|7	3|4|5|7|6|1	CGS001_A375_96H:FKBP14:1|CGS001_A549_96H:FKBP14:1|CGS001_HA1E_96H:FKBP14:1.5|CGS001_HEPG2_96H:FKBP14:1.5|CGS001_MCF7_96H:FKBP14:2|CGS001_MCF7_144H:FKBP14:2|CGS001_PC3_144H:FKBP14:2|CGS001_VCAP_120H:FKBP14:5
CGS001-10237	CGS001-10237	SLC35B1	trt_sh.cgs	120 h|144 h|96 h	1 ¬µL|1.5 ¬µL|2 ¬µL|5 ¬µL	95.7947	88.9666	72.2599	1	1	98	93.5894	83.2085	81.0686	77.6927	0	0	-79.2531	-666	5	1	8	9	0|93.6|77.7|0|98|-79.3|81.1|83.2	0|1.25|0.98|0|1.31|-1.08|0.96|1.03	A375|A549|HA1E|HEPG2|HT29|MCF7|PC3|VCAP	5|2|8|7	5|2|8|7|3|1	CGS001_A375_96H:SLC35B1:1|CGS001_A549_96H:SLC35B1:1|CGS001_HA1E_96H:SLC35B1:1.5|CGS001_HEPG2_96H:SLC35B1:1.5|CGS001_HT29_96H:SLC35B1:1|CGS001_MCF7_96H:SLC35B1:2|CGS001_MCF7_144H:SLC35B1:2|CGS001_PC3_144H:SLC35B1:2|CGS001_VCAP_120H:SLC35B1:5
CGS001-8050	CGS001-8050	PDHX	trt_sh.cgs	120 h|144 h|96 h	1 ¬µL|1.5 ¬µL|2 ¬µL|5 ¬µL	93.009	88.9472	69.4868	1	1	97.5185	88.4995	87.2121	82.5588	61.1319	0	0	0	-75.905	5	1	9	11	0|-75.9|82.6|61.1|88.5|87.2|0|97.5|0	0|-0.98|1.05|0.84|1.07|1.06|0|1.31|0	A375|A549|HA1E|HCC515|HEPG2|HT29|MCF7|PC3|VCAP	8|5|6|3	8|5|6|3|4|1	CGS001_A375_96H:PDHX:1|CGS001_A549_96H:PDHX:1|CGS001_HA1E_96H:PDHX:1.5|CGS001_HCC515_96H:PDHX:2|CGS001_HEPG2_96H:PDHX:1.5|CGS001_HT29_96H:PDHX:1|CGS001_MCF7_96H:PDHX:2|CGS001_MCF7_144H:PDHX:2|CGS001_PC3_96H:PDHX:2|CGS001_PC3_144H:PDHX:2|CGS001_VCAP_120H:PDHX:5
BRD-K78431006	BRD-K78431006	crizotinib	trt_cp	24 h|6 h	0.04 ¬µM|0.12 ¬µM|0.37 ¬µM|1.11 ¬µM|10 ¬µM|3.33 ¬µM	93.849	88.9379	83.145	-666	-666	94.2189	93.4791	87.4674	80.5861	76.9114	66.2072	-40.8122	-59.8116	-61.7674	6	3	9	46	76.9|66.2|94.2|-59.8|-61.8|93.5|80.6|87.5|-40.8	0.9|0.84|1.21|-0.87|-0.94|1.24|0.94|1.07|-0.64	A375|A549|HA1E|HCC515|HEPG2|HT29|MCF7|PC3|VCAP	3|6|8|7	3|6|8|7|1|2	CPC014_A375_6H:BRD-K78431006-001-02-9:10|CPC014_A549_24H:BRD-K78431006-001-02-9:10|CPC014_A549_6H:BRD-K78431006-001-02-9:10|CPC014_HA1E_6H:BRD-K78431006-001-02-9:10|CPC014_HCC515_6H:BRD-K78431006-001-02-9:10|CPC014_HEPG2_6H:BRD-K78431006-001-02-9:10|CPC014_HT29_6H:BRD-K78431006-001-02-9:10|CPC014_MCF7_24H:BRD-K78431006-001-02-9:10|CPC014_MCF7_6H:BRD-K78431006-001-02-9:10|CPC014_PC3_24H:BRD-K78431…
CGS001-54386	CGS001-54386	TERF2IP	trt_sh.cgs	120 h|144 h|96 h	1 ¬µL|1.5 ¬µL|2 ¬µL|5 ¬µL	96.054	88.9278	69.8728	1	1	98.8764	93.2315	88.573	75.0303	63.5258	0	-45.7522	-58.0715	-60.2164	5	3	9	11	-45.8|63.5|88.6|-60.2|93.2|75|-58.1|0|98.9	-0.66|0.73|1.13|-0.73|1.16|0.86|-0.88|0|1.39	A375|A549|HA1E|HCC515|HEPG2|HT29|MCF7|PC3|VCAP	9|5|3|6	9|5|3|6|2|8	CGS001_A375_96H:TERF2IP:1|CGS001_A549_96H:TERF2IP:1|CGS001_HA1E_96H:TERF2IP:1.5|CGS001_HCC515_96H:TERF2IP:2|CGS001_HEPG2_96H:TERF2IP:1.5|CGS001_HT29_96H:TERF2IP:1|CGS001_MCF7_96H:TERF2IP:2|CGS001_MCF7_144H:TERF2IP:2|CGS001_PC3_96H:TERF2IP:2|CGS001_PC3_144H:TERF2IP:2|CGS001_VCAP_120H:TERF2IP:5
BRD-K13049116	BRD-K13049116	BMS-754807	trt_cp	24 h|6 h	10 ¬µM	94.1229	88.7382	71.555	-666	-666	95.4722	92.7736	89.4619	77.2451	74.3774	0	-69.6802	-79.1209	-81.4736	5	3	9	17	77.2|92.8|-69.7|0|-79.1|89.5|95.5|-81.5|74.4	0.91|1.25|-1.01|0|-1.08|1.16|1.24|-1.07|0.88	A375|A549|HA1E|HCC515|HEPG2|HT29|MCF7|PC3|VCAP	7|2|6|1	7|2|6|1|9|4	CPC006_A375_24H:BRD-K13049116-001-01-6:10|CPC006_A375_6H:BRD-K13049116-001-01-6:10|CPC006_A549_24H:BRD-K13049116-001-01-6:10|CPC006_A549_6H:BRD-K13049116-001-01-6:10|CPC006_HA1E_24H:BRD-K13049116-001-01-6:10|CPC006_HCC515_24H:BRD-K13049116-001-01-6:10|CPC006_HEPG2_6H:BRD-K13049116-001-01-6:10|CPC006_HT29_24H:BRD-K13049116-001-01-6:10|CPC006_HT29_6H:BRD-K13049116-001-01-6:10|CPC006_MCF7_24H:BRD-K1…
CGS001-65975	CGS001-65975	STK33	trt_sh.cgs	120 h|144 h|168 h|96 h	1 ¬µL|1.5 ¬µL|2 ¬µL|5 ¬µL	92.3614	88.7147	71.4071	0	0	93.2121	91.5106	85.0738	85.0622	73.5839	0	0	-62.7433	-666	5	1	8	11	0|73.6|85.1|-62.7|93.2|85.1|0|91.5	0|0.9|1.08|-0.97|1.17|0.97|0|1.16	A375|A549|HA1E|HEPG2|HT29|MCF7|PC3|VCAP	5|8|3|6	5|8|3|6|2|1	CGS001_A375_96H:STK33:1|CGS001_A549_96H:STK33:1|CGS001_HA1E_96H:STK33:1.5|CGS001_HEPG2_96H:STK33:1.5|CGS001_HT29_96H:STK33:1|CGS001_MCF7_96H:STK33:2|CGS001_MCF7_144H:STK33:2|CGS001_PC3_96H:STK33:2|CGS001_PC3_144H:STK33:2|CGS001_VCAP_120H:STK33:5|CGS001_VCAP_168H:STK33:5
BRD-U43867373	BRD-U43867373	WH-4025	trt_cp	24 h|6 h	10 ¬µM	94.9421	88.7137	82.881	-666	-666	98.8042	91.0801	89.1144	75.8563	72.3762	70.0549	0	0	-46.4413	6	1	9	11	91.1|75.9|89.1|0|70.1|-46.4|72.4|0|98.8	1.16|0.96|1.1|0|0.85|-0.81|0.86|0|1.43	A375|A549|HA1E|HCC515|HEPG2|MCF7|PC3|VCAP|HT29	9|1|3|2	9|1|3|2|7|5	CPC014_A375_6H:BRD-U43867373-000-01-3:10|CPC014_A549_6H:BRD-U43867373-000-01-3:10|CPC014_HA1E_6H:BRD-U43867373-000-01-3:10|CPC014_HCC515_6H:BRD-U43867373-000-01-3:10|CPC014_HEPG2_6H:BRD-U43867373-000-01-3:10|CPC014_MCF7_24H:BRD-U43867373-000-01-3:10|CPC014_MCF7_6H:BRD-U43867373-000-01-3:10|CPC014_PC3_24H:BRD-U43867373-000-01-3:10|CPC014_PC3_6H:BRD-U43867373-000-01-3:10|CPC014_VCAP_24H:BRD-U438673…
BRD-K06750613	BRD-K06750613	GSK-1059615	trt_cp	24 h|6 h	10 ¬µM	95.8941	88.7103	84.5392	-666	-666	98.281	93.5073	81.5855	81.4674	77.1748	75.2191	0	-41.2669	-666	6	1	8	11	93.5|0|-41.3|81.6|98.3|77.2|75.2|81.5	1.2|0|-0.73|1.02|1.4|0.87|0.9|0.99	A375|A549|HA1E|HCC515|HT29|MCF7|PC3|VCAP	5|1|4|8	5|1|4|8|6|7	CPC020_A375_6H:BRD-K06750613-001-01-6:10|CPC020_A549_6H:BRD-K06750613-001-01-6:10|CPC020_HA1E_6H:BRD-K06750613-001-01-6:10|CPC020_HCC515_6H:BRD-K06750613-001-01-6:10|CPC020_HT29_6H:BRD-K06750613-001-01-6:10|CPC020_MCF7_6H:BRD-K06750613-001-01-6:10|CPC020_PC3_6H:BRD-K06750613-001-01-6:10|CPC020_VCAP_24H:BRD-K06750613-001-01-6:10|CPC020_VCAP_6H:BRD-K06750613-001-01-6:10|CPC020_MCF7_24H:BRD-K0675061…
BRD-K82092559	BRD-K82092559	BRD-K82092559	trt_cp	24 h|6 h	0.04 ¬µM|0.12 ¬µM|0.37 ¬µM|1.11 ¬µM|10 ¬µM|3.33 ¬µM	92.472	88.6611	69.8495	-666	-666	93.2456	91.6985	86.4084	83.292	64.4528	0	-12.7616	-90.5236	-666	5	2	8	20	93.2|0|-12.8|83.3|91.7|64.5|86.4|-90.5	1.22|0|-0.22|0.98|1.15|0.81|1.05|-1.19	HCC515|HEPG2|HT29|MCF7|VCAP|A549|HA1E|PC3	1|5|7|4	1|5|7|4|6|2	CPC019_HCC515_6H:BRD-K82092559-001-01-6:10|CPC019_HEPG2_6H:BRD-K82092559-001-01-6:10|CPC019_HT29_6H:BRD-K82092559-001-01-6:10|CPC019_MCF7_6H:BRD-K82092559-001-01-6:10|CPC019_VCAP_6H:BRD-K82092559-001-01-6:10|CPC019_VCAP_24H:BRD-K82092559-001-01-6:10|PCLB003_A549_24H:BRD-K82092559-001-05-7:10|PCLB003_A549_24H:BRD-K82092559-001-05-7:3.33|PCLB003_HA1E_24H:BRD-K82092559-001-05-7:1.11|PCLB003_HEPG2_24…
BRD-K39520573	BRD-K39520573	GW-5074	trt_cp	24 h|6 h	10 ¬µM	95.6675	88.6492	34.8703	-666	-666	99.5146	91.8204	89.3124	73.9494	-65.8849	-79.4904	-666	-666	-666	4	2	6	8	99.5|-79.5|91.8|89.3|73.9|-65.9	1.51|-1.04|1.17|1.16|0.8|-0.91	A375|A549|HA1E|HT29|MCF7|PC3	1|3|4|5	1|3|4|5|6|2	CPC005_A375_24H:BRD-K39520573-001-01-2:10|CPC005_A375_6H:BRD-K39520573-001-01-2:10|CPC005_A549_24H:BRD-K39520573-001-01-2:10|CPC005_A549_6H:BRD-K39520573-001-01-2:10|CPC005_HA1E_24H:BRD-K39520573-001-01-2:10|CPC005_HT29_24H:BRD-K39520573-001-01-2:10|CPC005_MCF7_24H:BRD-K39520573-001-01-2:10|CPC005_PC3_24H:BRD-K39520573-001-01-2:10
BRD-K26669427	BRD-K26669427	WR-216174	trt_cp	24 h|6 h	10 ¬µM	91.5926	88.589	72.7567	-666	-666	92.1538	91.0314	87.615	83.5558	82.1843	0	0	-60.5781	-68.8589	5	2	9	14	-60.6|-68.9|82.2|87.6|83.6|0|0|91|92.2	-0.94|-0.99|0.99|1.08|1.01|0|0|1.2|1.15	HA1E|HCC515|PC3|VCAP|A375|A549|HEPG2|HT29|MCF7	9|8|4|5	9|8|4|5|3|6	CPC001_HA1E_6H:BRD-K26669427-001-01-0:10|CPC001_HCC515_24H:BRD-K26669427-001-01-0:10|CPC001_HCC515_6H:BRD-K26669427-001-01-0:10|CPC001_PC3_24H:BRD-K26669427-001-01-0:10|CPC001_PC3_6H:BRD-K26669427-001-01-0:10|CPC001_VCAP_24H:BRD-K26669427-001-01-0:10|CPC001_VCAP_6H:BRD-K26669427-001-01-0:10|CPC017_A375_6H:BRD-K26669427-001-01-0:10|CPC017_A549_24H:BRD-K26669427-001-01-0:10|CPC017_A549_6H:BRD-K2666…
CGS001-2618	CGS001-2618	GART	trt_sh.cgs	120 h|96 h	1 ¬µL|1.5 ¬µL|2 ¬µL|5 ¬µL	94.2581	88.5589	83.0097	1	1	98.5191	89.997	88.2841	77.4353	73.0737	70.749	0	0	-666	6	0	8	8	73.1|88.3|70.7|90|0|77.4|98.5|0	0.81|1.12|0.9|1.09|0|0.82|1.36|0	A375|A549|HA1E|HEPG2|HT29|MCF7|PC3|VCAP	7|4|2|6	7|4|2|6|1|3	CGS001_A375_96H:GART:1|CGS001_A549_96H:GART:1|CGS001_HA1E_96H:GART:1.5|CGS001_HEPG2_96H:GART:1.5|CGS001_HT29_96H:GART:1|CGS001_MCF7_96H:GART:2|CGS001_PC3_96H:GART:2|CGS001_VCAP_120H:GART:5
BRD-K12502280	BRD-K12502280	TG-101348	trt_cp	24 h|6 h	1 ¬µM|10 ¬µM|3 ¬µM	95.4385	88.5117	78.349	-666	-666	96.5162	94.3609	87.145	76.0246	69.6602	46.387	0	0	-53.287	6	1	9	22	69.7|94.4|0|96.5|0|87.1|46.4|76|-53.3	0.79|1.29|0|1.32|0|1.12|0.58|0.91|-0.84	A375|A549|HA1E|HCC515|HEPG2|HT29|MCF7|PC3|VCAP	4|2|6|8	4|2|6|8|1|7	CPC006_A375_6H:BRD-K12502280-001-01-5:11.1|CPC006_A549_24H:BRD-K12502280-001-01-5:11.1|CPC006_A549_6H:BRD-K12502280-001-01-5:11.1|CPC006_HA1E_6H:BRD-K12502280-001-01-5:11.1|CPC006_HCC515_24H:BRD-K12502280-001-01-5:11.1|CPC006_HEPG2_6H:BRD-K12502280-001-01-5:11.1|CPC006_HT29_24H:BRD-K12502280-001-01-5:11.1|CPC006_HT29_6H:BRD-K12502280-001-01-5:11.1|CPC006_MCF7_24H:BRD-K12502280-001-01-5:11.1|CPC00…
BRD-K09499853	BRD-K09499853	KU-0060648	trt_cp	24 h|6 h	1 nM|1 ¬µM|10 nM|10 ¬µM|100 nM|3 ¬µM|500 nM	94.3295	88.4788	76.8575	-666	-666	97.7248	90.9341	84.3985	80.8576	72.7205	34.5092	0	0	0	6	0	9	40	0|84.4|0|97.7|90.9|72.7|34.5|80.9|0	0|1.08|0|1.38|1.15|0.9|0.33|0.97|0	A375|A549|HA1E|HCC515|HEPG2|HT29|MCF7|PC3|VCAP	4|5|2|8	4|5|2|8|6|7	CPC006_A375_24H:BRD-K09499853-305-01-1:10|CPC006_A375_6H:BRD-K09499853-305-01-1:10|CPC006_A549_24H:BRD-K09499853-305-01-1:10|CPC006_HA1E_24H:BRD-K09499853-305-01-1:10|CPC006_HA1E_6H:BRD-K09499853-305-01-1:10|CPC006_HCC515_24H:BRD-K09499853-305-01-1:10|CPC006_HEPG2_6H:BRD-K09499853-305-01-1:10|CPC006_HT29_6H:BRD-K09499853-305-01-1:10|CPC006_MCF7_24H:BRD-K09499853-305-01-1:10|CPC006_MCF7_6H:BRD-K09…
CGS001-3032	CGS001-3032	HADHB	trt_sh.cgs	120 h|144 h|96 h	1 ¬µL|1.5 ¬µL|2 ¬µL|5 ¬µL	92.8658	88.4681	69.1611	1	1	95.495	90.2366	86.9922	81.1486	61.0942	0	0	0	0	5	0	9	11	0|61.1|0|0|90.2|0|95.5|87|81.1	0|0.67|0|0|1.1|0|1.19|1.06|1.01	A375|A549|HA1E|HCC515|HEPG2|HT29|MCF7|PC3|VCAP	7|5|8|9	7|5|8|9|2|1	CGS001_A375_96H:HADHB:1|CGS001_A549_96H:HADHB:1|CGS001_HA1E_96H:HADHB:1.5|CGS001_HCC515_96H:HADHB:2|CGS001_HEPG2_96H:HADHB:1.5|CGS001_HT29_96H:HADHB:1|CGS001_MCF7_96H:HADHB:2|CGS001_MCF7_144H:HADHB:2|CGS001_PC3_96H:HADHB:2|CGS001_PC3_144H:HADHB:2|CGS001_VCAP_120H:HADHB:5
BRD-K51350053	BRD-K51350053	toremifene	trt_cp	24 h|6 h	10 ¬µM	94.3136	88.4593	71.6625	-666	-666	95.4954	93.1319	82.8003	82.4097	76.1378	0	0	-666	-666	5	0	7	10	76.1|0|93.1|95.5|82.8|82.4|0	0.9|0|1.18|1.25|1|1.01|0	HA1E|HCC515|HEPG2|MCF7|PC3|VCAP|A549	4|3|5|6	4|3|5|6|1|2	CPC004_HA1E_24H:BRD-K51350053-048-06-6:10|CPC004_HA1E_6H:BRD-K51350053-048-06-6:10|CPC004_HCC515_24H:BRD-K51350053-048-06-6:10|CPC010_HEPG2_6H:BRD-K51350053-048-10-8:10|CPC010_MCF7_24H:BRD-K51350053-048-10-8:10|CPC010_PC3_24H:BRD-K51350053-048-10-8:10|CPC010_VCAP_6H:BRD-K51350053-048-10-8:10|CPC015_A549_24H:BRD-K51350053-048-06-6:10|CPC015_MCF7_24H:BRD-K51350053-048-06-6:10|CPC015_MCF7_6H:BRD-K51…
CGS001-7541	CGS001-7541	ZFP161	trt_sh.cgs	120 h|144 h|96 h	1 ¬µL|1.5 ¬µL|2 ¬µL|5 ¬µL	92.9239	88.431	71.7772	1	1	95.6135	90.2343	85.3912	82.4848	76.9392	0	0	-88.5144	-666	5	1	8	9	90.2|0|0|76.9|82.5|95.6|85.4|-88.5	1.1|0|0|0.87|0.98|1.2|1.04|-1.13	A375|A549|HA1E|HEPG2|HT29|MCF7|PC3|VCAP	6|1|7|5	6|1|7|5|4|2	CGS001_A375_96H:ZFP161:1|CGS001_A549_96H:ZFP161:1|CGS001_HA1E_96H:ZFP161:1.5|CGS001_HEPG2_96H:ZFP161:1.5|CGS001_HT29_96H:ZFP161:1|CGS001_MCF7_144H:ZFP161:2|CGS001_PC3_96H:ZFP161:2|CGS001_PC3_144H:ZFP161:2|CGS001_VCAP_120H:ZFP161:5
BRD-A45498368	BRD-A45498368	WYE-125132	trt_cp	24 h|6 h	1 ¬µM|10 ¬µM|100 nM|500 nM	94.3761	88.3983	58.9322	-666	-666	96.814	91.9382	86.6646	78.1764	0	0	0	0	0	4	0	9	21	0|91.9|0|0|0|78.2|86.7|0|96.8	0|1.23|0|0|0|0.98|1.05|0|1.28	A375|A549|HA1E|HCC515|HEPG2|HT29|MCF7|PC3|VCAP	9|2|7|6	9|2|7|6|1|3	CPC014_A375_6H:BRD-A45498368-001-02-2:10|CPC014_A549_24H:BRD-A45498368-001-02-2:10|CPC014_A549_6H:BRD-A45498368-001-02-2:10|CPC014_HA1E_6H:BRD-A45498368-001-02-2:10|CPC014_HCC515_6H:BRD-A45498368-001-02-2:10|CPC014_HEPG2_6H:BRD-A45498368-001-02-2:10|CPC014_HT29_6H:BRD-A45498368-001-02-2:10|CPC014_MCF7_24H:BRD-A45498368-001-02-2:10|CPC014_MCF7_6H:BRD-A45498368-001-02-2:10|CPC014_PC3_24H:BRD-A45498…
BRD-K77480336	BRD-K77480336	BRD-K77480336	trt_cp	24 h|6 h	10 ¬µM	95.815	88.317	70.313	-666	-666	96.778	94.8519	88.6224	73.0159	68.6099	0	-39.3763	-55.2184	-666	5	2	8	11	-55.2|73|88.6|0|94.9|96.8|-39.4|68.6	-0.78|0.92|1.09|0|1.22|1.29|-0.58|0.85	A375|A549|HA1E|HEPG2|MCF7|PC3|VCAP|HT29	6|5|3|2	6|5|3|2|8|4	CPC019_A375_6H:BRD-K77480336-001-02-8:10|CPC019_A549_24H:BRD-K77480336-001-02-8:10|CPC019_HA1E_6H:BRD-K77480336-001-02-8:10|CPC019_HEPG2_6H:BRD-K77480336-001-02-8:10|CPC019_MCF7_6H:BRD-K77480336-001-02-8:10|CPC019_PC3_24H:BRD-K77480336-001-02-8:10|CPC019_PC3_6H:BRD-K77480336-001-02-8:10|CPC019_VCAP_6H:BRD-K77480336-001-02-8:10|CPC019_HT29_6H:BRD-K77480336-001-02-8:10|CPC019_MCF7_24H:BRD-K77480336…
CGS001-11041	CGS001-11041	B3GNT1	trt_sh.cgs	120 h|144 h|96 h	1 ¬µL|1.5 ¬µL|2 ¬µL|5 ¬µL	97.658	88.2988	58.8659	1	1	98.9697	96.3462	85.5113	72.3681	0	0	-48.113	-70.0254	-72.936	4	3	9	11	-70|72.4|-72.9|0|96.3|99|-48.1|85.5|0	-0.98|0.88|-0.9|0|1.23|1.37|-0.77|1.05|0	A375|A549|HA1E|HCC515|HEPG2|HT29|MCF7|PC3|VCAP	6|5|8|2	6|5|8|2|4|9	CGS001_A375_96H:B3GNT1:1|CGS001_A549_96H:B3GNT1:1|CGS001_HA1E_96H:B3GNT1:1.5|CGS001_HCC515_96H:B3GNT1:2|CGS001_HEPG2_96H:B3GNT1:1.5|CGS001_HT29_96H:B3GNT1:1|CGS001_MCF7_96H:B3GNT1:2|CGS001_MCF7_144H:B3GNT1:2|CGS001_PC3_96H:B3GNT1:2|CGS001_PC3_144H:B3GNT1:2|CGS001_VCAP_120H:B3GNT1:5
CGS001-965	CGS001-965	CD58	trt_sh.cgs	120 h|144 h|96 h	1 ¬µL|1.5 ¬µL|2 ¬µL|5 ¬µL	92.1016	88.273	84.5284	1	1	97.0909	87.1123	84.5817	84.3071	78.6101	75.4682	0	0	-82.0984	6	1	9	11	84.3|0|84.6|78.6|0|97.1|-82.1|87.1|75.5	1|0|1.08|1.03|0|1.27|-1.11|1.07|0.94	A375|A549|HA1E|HCC515|HEPG2|HT29|MCF7|PC3|VCAP	6|8|3|1	6|8|3|1|4|9	CGS001_A375_96H:CD58:1|CGS001_A549_96H:CD58:1|CGS001_HA1E_96H:CD58:1.5|CGS001_HCC515_96H:CD58:2|CGS001_HEPG2_96H:CD58:1.5|CGS001_HT29_96H:CD58:1|CGS001_MCF7_96H:CD58:2|CGS001_MCF7_144H:CD58:2|CGS001_PC3_96H:CD58:2|CGS001_PC3_144H:CD58:2|CGS001_VCAP_120H:CD58:5
CGS001-1009	CGS001-1009	CDH11	trt_sh.cgs	120 h|96 h	1 ¬µL|1.5 ¬µL|2 ¬µL|5 ¬µL	96.4899	88.2674	58.8449	0	0	98.3065	94.6733	86.5455	73.5441	0	0	0	0	-666	4	0	8	8	98.3|0|0|94.7|86.5|0|73.5|0	1.38|0|0|1.27|1.05|0|0.85|0	A375|A549|HA1E|HCC515|HT29|MCF7|PC3|VCAP	1|4|5|7	1|4|5|7|2|3	CGS001_A375_96H:CDH11:1|CGS001_A549_96H:CDH11:1|CGS001_HA1E_96H:CDH11:1.5|CGS001_HCC515_96H:CDH11:2|CGS001_HT29_96H:CDH11:1|CGS001_MCF7_96H:CDH11:2|CGS001_PC3_96H:CDH11:2|CGS001_VCAP_120H:CDH11:5
BRD-K92428232	BRD-K92428232	GSK-461364	trt_cp	24 h|6 h	1 ¬µM|10 ¬µM|100 nM|500 nM	94.4947	88.2642	69.8315	-666	-666	97.048	91.9414	83.6323	80.4353	65.9322	0	0	-54.2607	-666	5	1	8	12	0|-54.3|97|91.9|83.6|65.9|80.4|0	0|-0.71|1.3|1.16|1.07|0.75|0.96|0	A375|A549|HA1E|HEPG2|HT29|PC3|VCAP|MCF7	3|4|5|7	3|4|5|7|6|1	CPC013_A375_6H:BRD-K92428232-001-01-5:10|CPC013_A549_6H:BRD-K92428232-001-01-5:10|CPC013_HA1E_6H:BRD-K92428232-001-01-5:10|CPC013_HEPG2_6H:BRD-K92428232-001-01-5:10|CPC013_HT29_6H:BRD-K92428232-001-01-5:10|CPC013_PC3_24H:BRD-K92428232-001-01-5:10|CPC013_VCAP_24H:BRD-K92428232-001-01-5:10|CPC013_VCAP_6H:BRD-K92428232-001-01-5:10|LJP001_MCF7_24H:BRD-K92428232-001-03-1:2|LJP001_MCF7_24H:BRD-K9242823…
BRD-K12906962	BRD-K12906962	dichlorobenzamil	trt_cp	24 h|6 h	10 ¬µM	93.6853	88.1938	84.3174	-666	-666	98.9927	88.3778	83.9312	81.4736	77.9828	75.1462	0	0	-666	6	0	8	12	78|0|81.5|88.4|75.1|99|0|83.9	0.93|0|0.98|1.1|0.95|1.42|0|1.07	HA1E|HCC515|PC3|VCAP|A549|HEPG2|MCF7|HT29	6|4|8|3	6|4|8|3|1|5	CPC001_HA1E_24H:BRD-K12906962-001-02-1:10|CPC001_HA1E_6H:BRD-K12906962-001-02-1:10|CPC001_HCC515_24H:BRD-K12906962-001-02-1:10|CPC001_PC3_24H:BRD-K12906962-001-02-1:10|CPC001_PC3_6H:BRD-K12906962-001-02-1:10|CPC001_VCAP_24H:BRD-K12906962-001-02-1:10|CPC001_VCAP_6H:BRD-K12906962-001-02-1:10|CPC017_A549_6H:BRD-K12906962-001-02-1:10|CPC017_HEPG2_6H:BRD-K12906962-001-02-1:10|CPC017_MCF7_24H:BRD-K1290…
CGS001-9531	CGS001-9531	BAG3	trt_sh.cgs	120 h|144 h|96 h	1 ¬µL|1.5 ¬µL|2 ¬µL|5 ¬µL	91.7703	88.1879	71.4895	1	1	96.9697	86.5709	86.222	82.9889	76.1857	0	0	0	-85.2684	5	1	9	10	0|86.6|86.2|0|83|97|0|76.2|-85.3	0|1.09|1.09|0|0.98|1.26|0|0.89|-1.09	A375|A549|HA1E|HCC515|HEPG2|HT29|MCF7|PC3|VCAP	6|2|3|5	6|2|3|5|8|1	CGS001_A375_96H:BAG3:1|CGS001_A549_96H:BAG3:1|CGS001_HA1E_96H:BAG3:1.5|CGS001_HCC515_96H:BAG3:2|CGS001_HEPG2_96H:BAG3:1.5|CGS001_HT29_96H:BAG3:1|CGS001_MCF7_144H:BAG3:2|CGS001_PC3_96H:BAG3:2|CGS001_PC3_144H:BAG3:2|CGS001_VCAP_120H:BAG3:5
CGS001-54438	CGS001-54438	GFOD1	trt_sh.cgs	120 h|144 h|96 h	1 ¬µL|1.5 ¬µL|2 ¬µL|5 ¬µL	90.0645	88.1847	58.7898	1	1	90.6783	89.4507	86.8801	85.7299	0	0	0	0	0	4	0	9	10	0|0|85.7|90.7|0|0|86.9|0|89.5	0|0|1.09|1.2|0|0|1.01|0|1.13	A375|A549|HA1E|HCC515|HEPG2|HT29|MCF7|PC3|VCAP	4|9|7|3	4|9|7|3|1|2	CGS001_A375_96H:GFOD1:1|CGS001_A549_96H:GFOD1:1|CGS001_HA1E_96H:GFOD1:1.5|CGS001_HCC515_96H:GFOD1:2|CGS001_HEPG2_96H:GFOD1:1.5|CGS001_HT29_96H:GFOD1:1|CGS001_MCF7_96H:GFOD1:2|CGS001_MCF7_144H:GFOD1:2|CGS001_PC3_144H:GFOD1:2|CGS001_VCAP_120H:GFOD1:5
CGS001-5073	CGS001-5073	PARN	trt_sh.cgs	120 h|144 h|96 h	1 ¬µL|1.5 ¬µL|2 ¬µL|5 ¬µL	95.0868	88.1692	71.5573	1	1	95.4224	94.7512	82.2097	80.2935	76.6667	0	0	0	0	5	0	9	10	0|0|94.8|95.4|80.3|76.7|0|0|82.2	0|0|1.26|1.29|0.93|0.88|0|0|1.02	A375|A549|HA1E|HCC515|HEPG2|HT29|MCF7|PC3|VCAP	4|3|9|5	4|3|9|5|6|1	CGS001_A375_96H:PARN:1|CGS001_A549_96H:PARN:1|CGS001_HA1E_96H:PARN:1.5|CGS001_HCC515_96H:PARN:2|CGS001_HEPG2_96H:PARN:1.5|CGS001_HT29_96H:PARN:1|CGS001_MCF7_144H:PARN:2|CGS001_PC3_96H:PARN:2|CGS001_PC3_144H:PARN:2|CGS001_VCAP_120H:PARN:5
CGS001-2277	CGS001-2277	FIGF	trt_sh.cgs	120 h|96 h	1 ¬µL|1.5 ¬µL|2 ¬µL|5 ¬µL	98.4572	88.1187	70.2013	0	0	99.7629	97.1515	78.2942	77.2664	68.7332	0	0	0	-83.9735	5	1	9	9	0|-84|78.3|0|68.7|97.2|99.8|77.3|0	0|-1.07|0.99|0|0.65|1.27|1.47|0.9|0	A375|A549|HA1E|HCC515|HEPG2|HT29|MCF7|PC3|VCAP	7|6|3|8	7|6|3|8|5|1	CGS001_A375_96H:FIGF:1|CGS001_A549_96H:FIGF:1|CGS001_HA1E_96H:FIGF:1.5|CGS001_HCC515_96H:FIGF:2|CGS001_HEPG2_96H:FIGF:1.5|CGS001_HT29_96H:FIGF:1|CGS001_MCF7_96H:FIGF:2|CGS001_PC3_96H:FIGF:2|CGS001_VCAP_120H:FIGF:5
CGS001-6829	CGS001-6829	SUPT5H	trt_sh.cgs	120 h|96 h	1 ¬µL|1.5 ¬µL|2 ¬µL|5 ¬µL	92.0295	88.1133	67.6408	1	1	93.1473	90.9117	88.273	80.1212	53.3916	0	0	0	0	5	0	9	9	90.9|93.1|0|53.4|0|80.1|0|88.3|0	1.11|1.24|0|0.75|0|0.93|0|1.08|0	A375|A549|HA1E|HCC515|HEPG2|HT29|MCF7|PC3|VCAP	2|1|8|6	2|1|8|6|4|3	CGS001_A375_96H:SUPT5H:1|CGS001_A549_96H:SUPT5H:1|CGS001_HA1E_96H:SUPT5H:1.5|CGS001_HCC515_96H:SUPT5H:2|CGS001_HEPG2_96H:SUPT5H:1.5|CGS001_HT29_96H:SUPT5H:1|CGS001_MCF7_96H:SUPT5H:2|CGS001_PC3_96H:SUPT5H:2|CGS001_VCAP_120H:SUPT5H:5
BRD-K02265150	BRD-K02265150	amoxapine	trt_cp	24 h|6 h	10 ¬µM	90.7065	88.0511	72.7377	-666	-666	92.0777	89.3352	86.0806	84.7108	84.2217	0	-666	-666	-666	5	0	6	9	89.3|92.1|84.2|0|86.1|84.7	1.15|1.21|1.02|0|1.07|1	HCC515|HT29|PC3|A549|HEPG2|MCF7	2|1|5|6	2|1|5|6|3|4	CPC004_HCC515_24H:BRD-K02265150-001-15-8:10|CPC004_HCC515_6H:BRD-K02265150-001-15-8:10|CPC004_HT29_6H:BRD-K02265150-001-15-8:10|CPC004_PC3_24H:BRD-K02265150-001-15-8:10|CPC004_PC3_6H:BRD-K02265150-001-15-8:10|CPC017_A549_24H:BRD-K02265150-001-15-8:10|CPC017_A549_6H:BRD-K02265150-001-15-8:10|CPC017_HEPG2_6H:BRD-K02265150-001-15-8:10|CPC017_MCF7_6H:BRD-K02265150-001-15-8:10
CGS001-2115	CGS001-2115	ETV1	trt_sh.cgs	120 h|144 h|96 h	1 ¬µL|1.5 ¬µL|2 ¬µL|5 ¬µL	93.0538	88.0417	84.2046	0	1	97.3159	88.7917	83.31	82.7493	81.6063	71.4545	67.5048	0	-50.2075	7	1	9	11	0|67.5|88.8|81.6|82.7|71.5|-50.2|83.3|97.3	0|0.8|1.14|1.07|0.97|0.82|-0.79|1|1.31	A375|A549|HA1E|HCC515|HEPG2|HT29|MCF7|PC3|VCAP	9|3|8|5	9|3|8|5|4|6	CGS001_A375_96H:ETV1:1|CGS001_A549_96H:ETV1:1|CGS001_HA1E_96H:ETV1:1.5|CGS001_HCC515_96H:ETV1:2|CGS001_HEPG2_96H:ETV1:1.5|CGS001_HT29_96H:ETV1:1|CGS001_MCF7_96H:ETV1:2|CGS001_MCF7_144H:ETV1:2|CGS001_PC3_96H:ETV1:2|CGS001_PC3_144H:ETV1:2|CGS001_VCAP_120H:ETV1:5
BRD-K67566344	BRD-K67566344	KU-0063794	trt_cp	24 h|6 h	10 ¬µM	96.2198	88.0258	81.1207	-666	-666	98.8835	93.556	87.8924	71.7712	70.5183	64.1026	0	0	0	6	0	9	17	0|0|71.8|0|64.1|87.9|98.9|93.6|70.5	0|0|0.82|0|0.76|1.13|1.39|1.19|0.81	A375|A549|HA1E|HCC515|HEPG2|HT29|MCF7|PC3|VCAP	7|8|6|3	7|8|6|3|9|5	CPC006_A375_6H:BRD-K67566344-001-01-8:10|CPC006_A549_24H:BRD-K67566344-001-01-8:10|CPC006_A549_6H:BRD-K67566344-001-01-8:10|CPC006_HA1E_24H:BRD-K67566344-001-01-8:10|CPC006_HA1E_6H:BRD-K67566344-001-01-8:10|CPC006_HCC515_24H:BRD-K67566344-001-01-8:10|CPC006_HCC515_6H:BRD-K67566344-001-01-8:10|CPC006_HEPG2_6H:BRD-K67566344-001-01-8:10|CPC006_HT29_24H:BRD-K67566344-001-01-8:10|CPC006_HT29_6H:BRD-K6…
BRD-K50168500	BRD-K50168500	canertinib	trt_cp	24 h|6 h	10 ¬µM	91.6215	88.0249	58.6833	-666	-666	92.6483	90.5947	86.3469	82.5098	0	0	-51.7613	-76.1194	-666	4	2	8	10	90.6|92.6|86.3|82.5|0|-76.1|-51.8|0	1.14|1.24|1.05|1.03|0|-1.01|-0.82|0	A375|A549|HA1E|HCC515|HEPG2|PC3|VCAP|HT29	2|1|3|4	2|1|3|4|5|8	CPC014_A375_6H:BRD-K50168500-001-01-2:10|CPC014_A549_24H:BRD-K50168500-001-01-2:10|CPC014_A549_6H:BRD-K50168500-001-01-2:10|CPC014_HA1E_6H:BRD-K50168500-001-01-2:10|CPC014_HCC515_6H:BRD-K50168500-001-01-2:10|CPC014_HEPG2_6H:BRD-K50168500-001-01-2:10|CPC014_PC3_6H:BRD-K50168500-001-01-2:10|CPC014_VCAP_24H:BRD-K50168500-001-01-2:10|CPC014_HT29_6H:BRD-K50168500-001-01-2:10|CPC014_PC3_24H:BRD-K501685…
CGS001-1633	CGS001-1633	DCK	trt_sh.cgs	120 h|144 h|96 h	1 ¬µL|1.5 ¬µL|2 ¬µL|5 ¬µL	95.594	88.0219	82.6236	1	1	99.0909	92.0971	83.2884	77.6113	77.3647	66.289	0	0	0	6	0	9	11	92.1|66.3|77.4|77.6|83.3|99.1|0|0|0	1.15|0.78|0.98|1.02|0.98|1.38|0|0|0	A375|A549|HA1E|HCC515|HEPG2|HT29|MCF7|PC3|VCAP	6|1|5|4	6|1|5|4|3|2	CGS001_A375_96H:DCK:1|CGS001_A549_96H:DCK:1|CGS001_HA1E_96H:DCK:1.5|CGS001_HCC515_96H:DCK:2|CGS001_HEPG2_96H:DCK:1.5|CGS001_HT29_96H:DCK:1|CGS001_MCF7_96H:DCK:2|CGS001_MCF7_144H:DCK:2|CGS001_PC3_96H:DCK:2|CGS001_PC3_144H:DCK:2|CGS001_VCAP_120H:DCK:5
CGS001-25825	CGS001-25825	BACE2	trt_sh.cgs	144 h|96 h	1 ¬µL|1.5 ¬µL|2 ¬µL	96.4608	88.0155	58.677	1	1	98.4983	94.4232	83.4701	75.6703	0	0	-666	-666	-666	4	0	6	8	75.7|0|94.4|0|98.5|83.5	0.87|0|1.25|0|1.34|1	A375|A549|HA1E|HEPG2|MCF7|PC3	5|3|6|1	5|3|6|1|2|4	CGS001_A375_96H:BACE2:1|CGS001_A549_96H:BACE2:1|CGS001_HA1E_96H:BACE2:1.5|CGS001_HEPG2_96H:BACE2:1.5|CGS001_MCF7_96H:BACE2:2|CGS001_MCF7_144H:BACE2:2|CGS001_PC3_96H:BACE2:2|CGS001_PC3_144H:BACE2:2
CGS001-7386	CGS001-7386	UQCRFS1	trt_sh.cgs	144 h|96 h	1 ¬µL|1.5 ¬µL|2 ¬µL	96.7502	87.9628	58.6418	1	1	98.3636	95.1368	82.5495	75.8011	0	0	0	0	-666	4	0	8	9	0|95.1|0|0|75.8|98.4|0|82.5	0|1.29|0|0|0.85|1.32|0|0.99	A375|A549|HA1E|HCC515|HEPG2|HT29|MCF7|PC3	6|2|8|5	6|2|8|5|1|3	CGS001_A375_96H:UQCRFS1:1|CGS001_A549_96H:UQCRFS1:1|CGS001_HA1E_96H:UQCRFS1:1.5|CGS001_HCC515_96H:UQCRFS1:2|CGS001_HEPG2_96H:UQCRFS1:1.5|CGS001_HT29_96H:UQCRFS1:1|CGS001_MCF7_144H:UQCRFS1:2|CGS001_PC3_96H:UQCRFS1:2|CGS001_PC3_144H:UQCRFS1:2
BRD-A19500257	BRD-A19500257	geldanamycin	trt_cp	24 h|48 h|6 h	0.04 ¬µM|0.12 ¬µM|0.37 ¬µM|1 nM|1 ¬µM|1.11 ¬µM|10 nM|10 ¬µM|100 nM|20 ¬µM|3 ¬µM|3.33 ¬µM|5 ¬µM|500 nM	93.4703	87.9619	82.4976	-666	-666	96.7314	90.2093	88.213	76.6941	74.3389	68.7989	-54.3415	-63.9324	-72.9115	6	3	9	588	-63.9|68.8|74.3|-72.9|-54.3|88.2|76.7|90.2|96.7	-0.98|0.8|0.87|-1.03|-0.85|1.1|0.95|1.17|1.38	MCF7|PC3|HA1E|HCC515|VCAP|A375|HEPG2|HT29|A549	9|8|6|7	9|8|6|7|3|2	ASG001_MCF7_6H:BRD-A19500257-001-04-7:2|ASG001_PC3_24H:BRD-A19500257-001-04-7:0.4|ASG001_PC3_24H:BRD-A19500257-001-04-7:10|ASG001_PC3_24H:BRD-A19500257-001-04-7:2|ASG001_PC3_6H:BRD-A19500257-001-04-7:2|CPC001_HA1E_24H:BRD-A19500257:10|CPC001_HA1E_6H:BRD-A19500257:10|CPC001_HCC515_24H:BRD-A19500257:10|CPC001_PC3_24H:BRD-A19500257:10|CPC001_PC3_6H:BRD-A19500257:10|CPC001_VCAP_24H:BRD-A19500257:10|C…
CGS001-1155	CGS001-1155	TBCB	trt_sh.cgs	144 h|96 h	1 ¬µL|1.5 ¬µL|2 ¬µL	99.0117	87.9483	58.6322	1	1	100	98.0234	91.5152	62.2548	0	0	-61.9772	-85.5181	-666	4	2	8	9	100|62.3|0|-85.5|98|91.5|0|-62	1.82|0.7|0|-1.08|1.31|1.14|0|-0.78	A375|A549|HA1E|HCC515|HEPG2|HT29|MCF7|PC3	1|5|6|2	1|5|6|2|3|7	CGS001_A375_96H:TBCB:1|CGS001_A549_96H:TBCB:1|CGS001_HA1E_96H:TBCB:1.5|CGS001_HCC515_96H:TBCB:2|CGS001_HEPG2_96H:TBCB:1.5|CGS001_HT29_96H:TBCB:1|CGS001_MCF7_144H:TBCB:2|CGS001_PC3_96H:TBCB:2|CGS001_PC3_144H:TBCB:2
BRD-K86048057	BRD-K86048057	BRD-K86048057	trt_cp	24 h	10 ¬µM|5 ¬µM	94.7612	87.9118	-666	-666	-666	98.3416	91.1809	85.5472	76.5777	0	-666	-666	-666	-666	4	0	5	6	91.2|0|98.3|76.6|85.5	1.2|0|1.4|0.9|1.1	HT29|MCF7|PC3|A375|A549	3|1|5|4	-666	DOS057_HT29_24H:BRD-K86048057-001-01-1:5|DOS057_MCF7_24H:BRD-K86048057-001-01-1:5|DOSBIO001_PC3_24H:BRD-K86048057:9.96184|DOSBIO001_MCF7_24H:BRD-K86048057:9.96184|DOSBIO001_A375_24H:BRD-K86048057:9.96184|DOSBIO001_A549_24H:BRD-K86048057:9.96184
CGS001-3600	CGS001-3600	IL15	trt_sh.cgs	120 h|96 h	1 ¬µL|1.5 ¬µL|2 ¬µL|5 ¬µL	99.6051	87.8804	58.5869	1	1	99.8182	99.3921	83.7703	68.5411	0	0	0	0	-666	4	0	8	8	0|99.4|0|0|99.8|0|68.5|83.8	0|1.54|0|0|1.56|0|0.75|1.04	A375|A549|HA1E|HCC515|HT29|MCF7|PC3|VCAP	5|2|8|7	5|2|8|7|1|3	CGS001_A375_96H:IL15:1|CGS001_A549_96H:IL15:1|CGS001_HA1E_96H:IL15:1.5|CGS001_HCC515_96H:IL15:2|CGS001_HT29_96H:IL15:1|CGS001_MCF7_96H:IL15:2|CGS001_PC3_96H:IL15:2|CGS001_VCAP_120H:IL15:5
CGS001-4522	CGS001-4522	MTHFD1	trt_sh.cgs	120 h|144 h|96 h	1 ¬µL|1.5 ¬µL|2 ¬µL|5 ¬µL	93.7627	87.8645	80.1584	1	1	99.8127	87.7126	85.549	78.3837	71.9394	57.5531	0	-30.6379	-69.5462	6	2	9	11	85.5|0|-69.5|57.6|-30.6|71.9|78.4|87.7|99.8	1.02|0|-0.87|0.8|-0.48|0.83|0.85|1.07|1.55	A375|A549|HA1E|HCC515|HEPG2|HT29|MCF7|PC3|VCAP	9|8|1|7	9|8|1|7|6|4	CGS001_A375_96H:MTHFD1:1|CGS001_A549_96H:MTHFD1:1|CGS001_HA1E_96H:MTHFD1:1.5|CGS001_HCC515_96H:MTHFD1:2|CGS001_HEPG2_96H:MTHFD1:1.5|CGS001_HT29_96H:MTHFD1:1|CGS001_MCF7_96H:MTHFD1:2|CGS001_MCF7_144H:MTHFD1:2|CGS001_PC3_96H:MTHFD1:2|CGS001_PC3_144H:MTHFD1:2|CGS001_VCAP_120H:MTHFD1:5
CGS001-8028	CGS001-8028	MLLT10	trt_sh.cgs	120 h|96 h	1 ¬µL|1.5 ¬µL|2 ¬µL|5 ¬µL	91.1735	87.8574	58.5716	1	1	93.3333	89.0137	86.0316	83.0508	0	0	0	0	0	4	0	9	9	0|0|83.1|0|0|93.3|0|86|89	0|0|1.06|0|0|1.17|0|1.05|1.12	A375|A549|HA1E|HCC515|HEPG2|HT29|MCF7|PC3|VCAP	6|9|8|3	6|9|8|3|1|2	CGS001_A375_96H:MLLT10:1|CGS001_A549_96H:MLLT10:1|CGS001_HA1E_96H:MLLT10:1.5|CGS001_HCC515_96H:MLLT10:2|CGS001_HEPG2_96H:MLLT10:1.5|CGS001_HT29_96H:MLLT10:1|CGS001_MCF7_96H:MLLT10:2|CGS001_PC3_96H:MLLT10:2|CGS001_VCAP_120H:MLLT10:5
ccsbBroad304_07616	ccsbBroad304_07616	ZNF238	trt_oe	96 h	1 ¬µL|2 ¬µL|4 ¬µL	93.1694	87.8295	58.553	1	1	99.6132	86.7257	86.0317	78.9474	0	0	0	-40.2062	-666	4	1	8	8	99.6|0|78.9|86|0|-40.2|0|86.7	1.57|0|0.8|1.09|0|-0.68|0|0.96	A375|A549|HA1E|HCC515|HEPG2|HT29|PC3|MCF7	1|8|4|3	1|8|4|3|2|5	OEB005_A375_96H:BRDN0000410310:-666|OEB005_A549_96H:BRDN0000410310:-666|OEB005_HA1E_96H:BRDN0000410310:-666|OEB005_HCC515_96H:BRDN0000410310:-666|OEB005_HEPG2_96H:BRDN0000410310:-666|OEB005_HT29_96H:BRDN0000410310:-666|OEB005_PC3_96H:BRDN0000410310:-666|OEB005_MCF7_96H:BRDN0000410310:-666
BRD-K49049886	BRD-K49049886	CGS-15943	trt_cp	24 h|6 h	10 ¬µM|20 ¬µM|3 ¬µM|40 ¬µM	93.7236	87.803	70.691	-666	-666	97.7564	89.6907	86.6505	77.1144	72.9338	0	0	-48.0935	-666	5	1	8	49	86.7|-48.1|89.7|0|72.9|77.1|0|97.8	1.08|-0.82|1.16|0|0.77|0.92|0|1.37	A375|HA1E|HCC515|HT29|MCF7|PC3|A549|HEPG2	8|3|1|6	8|3|1|6|5|4	CPC005_A375_24H:BRD-K49049886-001-03-8:10|CPC005_A375_6H:BRD-K49049886-001-03-8:10|CPC005_HA1E_24H:BRD-K49049886-001-03-8:10|CPC005_HCC515_6H:BRD-K49049886-001-03-8:10|CPC005_HT29_24H:BRD-K49049886-001-03-8:10|CPC005_MCF7_24H:BRD-K49049886-001-03-8:10|CPC005_MCF7_6H:BRD-K49049886-001-03-8:10|CPC005_PC3_24H:BRD-K49049886-001-03-8:10|CPC011_A549_24H:BRD-K49049886-001-05-3:10|CPC011_A549_6H:BRD-K490…
CGS001-10797	CGS001-10797	MTHFD2	trt_sh.cgs	120 h|144 h|96 h	1 ¬µL|1.5 ¬µL|2 ¬µL|5 ¬µL	89.9162	87.7577	81.5476	1	1	91.1515	88.6808	87.5124	83.6861	69.8812	68.3738	0	0	0	6	0	9	11	83.7|69.9|0|88.7|68.4|91.2|87.5|0|0	0.99|0.84|0|1.16|0.61|1.13|1.03|0|0	A375|A549|HA1E|HCC515|HEPG2|HT29|MCF7|PC3|VCAP	6|4|7|1	6|4|7|1|2|5	CGS001_A375_96H:MTHFD2:1|CGS001_A549_96H:MTHFD2:1|CGS001_HA1E_96H:MTHFD2:1.5|CGS001_HCC515_96H:MTHFD2:2|CGS001_HEPG2_96H:MTHFD2:1.5|CGS001_HT29_96H:MTHFD2:1|CGS001_MCF7_96H:MTHFD2:2|CGS001_MCF7_144H:MTHFD2:2|CGS001_PC3_96H:MTHFD2:2|CGS001_PC3_144H:MTHFD2:2|CGS001_VCAP_120H:MTHFD2:5
CGS001-344387	CGS001-344387	CDKL4	trt_sh.cgs	120 h|168 h|96 h	1 ¬µL|1.5 ¬µL|2 ¬µL|5 ¬µL	95.2313	87.7426	48.3201	0	0	98.6822	91.7803	82.8697	77.6381	0	-61.05	-78.2772	-85.0788	-666	4	3	8	9	-61|-85.1|77.6|0|98.7|91.8|82.9|-78.3	-0.88|-1.09|0.98|0|1.34|1.12|0.99|-1	A375|A549|HA1E|HCC515|HEPG2|MCF7|PC3|VCAP	5|6|7|3	5|6|7|3|4|1	CGS001_A375_96H:CDKL4:1|CGS001_A549_96H:CDKL4:1|CGS001_HA1E_96H:CDKL4:1.5|CGS001_HCC515_96H:CDKL4:2|CGS001_HEPG2_96H:CDKL4:1.5|CGS001_MCF7_96H:CDKL4:2|CGS001_PC3_96H:CDKL4:2|CGS001_VCAP_120H:CDKL4:5|CGS001_VCAP_168H:CDKL4:5
CGS001-1209	CGS001-1209	CLPTM1	trt_sh.cgs	120 h|96 h	1 ¬µL|1.5 ¬µL|2 ¬µL|5 ¬µL	90.9408	87.727	69.8092	1	1	94.5693	87.3124	85.0191	84.0072	67.9469	0	0	-666	-666	5	0	7	7	0|67.9|85|84|0|87.3|94.6	0|0.8|1.08|0.99|0|1.07|1.23	A375|A549|HA1E|HEPG2|MCF7|PC3|VCAP	7|6|3|4	7|6|3|4|2|1	CGS001_A375_96H:CLPTM1:1|CGS001_A549_96H:CLPTM1:1|CGS001_HA1E_96H:CLPTM1:1.5|CGS001_HEPG2_96H:CLPTM1:1.5|CGS001_MCF7_96H:CLPTM1:2|CGS001_PC3_96H:CLPTM1:2|CGS001_VCAP_120H:CLPTM1:5
BRD-A37432947	BRD-A37432947	ipratropium	trt_cp	24 h|6 h	10 ¬µM	96.3384	87.7217	-666	-666	-666	98.2323	94.4444	82.8102	75.3999	-81.25	-666	-666	-666	-666	4	1	5	7	-81.3|94.4|75.4|82.8|98.2	-1.07|1.29|0.94|1.05|1.34	A375|A549|HCC515|HT29|MCF7	5|2|4|3	-666	CPC005_A375_24H:BRD-A37432947-004-02-5:10|CPC005_A375_6H:BRD-A37432947-004-02-5:10|CPC005_A549_24H:BRD-A37432947-004-02-5:10|CPC005_A549_6H:BRD-A37432947-004-02-5:10|CPC005_HCC515_6H:BRD-A37432947-004-02-5:10|CPC005_HT29_6H:BRD-A37432947-004-02-5:10|CPC005_MCF7_6H:BRD-A37432947-004-02-5:10
CGS001-57541	CGS001-57541	ZNF398	trt_sh.cgs	120 h|96 h	1 ¬µL|1.5 ¬µL|2 ¬µL|5 ¬µL	91.676	87.6492	58.4328	1	1	94.9022	88.4498	87.5525	79.692	0	0	-57.2727	-666	-666	4	1	7	7	88.4|0|79.7|-57.3|94.9|87.6|0	1.12|0|1.05|-0.89|1.18|1.07|0	A549|HA1E|HCC515|HT29|MCF7|PC3|VCAP	5|1|6|3	5|1|6|3|2|7	CGS001_A549_96H:ZNF398:1|CGS001_HA1E_96H:ZNF398:1.5|CGS001_HCC515_96H:ZNF398:2|CGS001_HT29_96H:ZNF398:1|CGS001_MCF7_96H:ZNF398:2|CGS001_PC3_96H:ZNF398:2|CGS001_VCAP_120H:ZNF398:5
CGS001-2000	CGS001-2000	ELF4	trt_sh.cgs	120 h|144 h|96 h	1 ¬µL|1.5 ¬µL|2 ¬µL|5 ¬µL	99.6405	87.6463	58.4309	1	1	99.8814	99.3996	76.8194	74.4849	0	0	0	0	0	4	0	9	11	74.5|0|0|0|76.8|0|99.9|99.4|0	0.83|0|0|0|0.87|0|1.53|1.49|0	A375|A549|HA1E|HCC515|HEPG2|HT29|MCF7|PC3|VCAP	7|8|5|1	7|8|5|1|2|3	CGS001_A375_96H:ELF4:1|CGS001_A549_96H:ELF4:1|CGS001_HA1E_96H:ELF4:1.5|CGS001_HCC515_96H:ELF4:2|CGS001_HEPG2_96H:ELF4:1.5|CGS001_HT29_96H:ELF4:1|CGS001_MCF7_96H:ELF4:2|CGS001_MCF7_144H:ELF4:2|CGS001_PC3_96H:ELF4:2|CGS001_PC3_144H:ELF4:2|CGS001_VCAP_120H:ELF4:5
BRD-A95937159	BRD-A95937159	BRD-A95937159	trt_cp	24 h|6 h	10 ¬µM	94.0987	87.6279	58.4186	-666	-666	97.1599	91.0374	88.6919	73.6225	0	0	0	-58.8664	-666	4	1	8	11	0|0|97.2|91|-58.9|88.7|0|73.6	0|0|1.34|1.13|-0.77|1.1|0|0.91	A375|HEPG2|HT29|MCF7|PC3|VCAP|A549|HCC515	3|4|6|8	3|4|6|8|1|2	CPC008_A375_6H:BRD-A95937159-001-02-1:10|CPC008_HEPG2_6H:BRD-A95937159-001-02-1:10|CPC008_HT29_6H:BRD-A95937159-001-02-1:10|CPC008_MCF7_24H:BRD-A95937159-001-02-1:10|CPC008_PC3_24H:BRD-A95937159-001-02-1:10|CPC008_VCAP_6H:BRD-A95937159-001-02-1:10|CPC014_A549_24H:BRD-A95937159-001-01-3:10|CPC014_PC3_24H:BRD-A95937159-001-01-3:10|CPC014_PC3_6H:BRD-A95937159-001-01-3:10|CPC014_VCAP_24H:BRD-A9593715…
CGS001-3778	CGS001-3778	KCNMA1	trt_sh.cgs	144 h|96 h	1 ¬µL|1.5 ¬µL|2 ¬µL	93.6802	87.6276	58.4184	1	1	96.2458	91.1147	82.1056	81.0445	0	0	-41.6364	-666	-666	4	1	7	9	82.1|81|0|0|-41.6|96.2|91.1	0.97|1.01|0|0|-0.72|1.22|1.13	A375|A549|HA1E|HEPG2|HT29|MCF7|PC3	6|7|1|2	6|7|1|2|3|4	CGS001_A375_96H:KCNMA1:1|CGS001_A549_96H:KCNMA1:1|CGS001_HA1E_96H:KCNMA1:1.5|CGS001_HEPG2_96H:KCNMA1:1.5|CGS001_HT29_96H:KCNMA1:1|CGS001_MCF7_96H:KCNMA1:2|CGS001_MCF7_144H:KCNMA1:2|CGS001_PC3_96H:KCNMA1:2|CGS001_PC3_144H:KCNMA1:2
CGS001-390148	CGS001-390148	OR5W2	trt_sh.cgs	120 h|96 h	1 ¬µL|1.5 ¬µL|2 ¬µL|5 ¬µL	94.1907	87.5933	69.7323	0	0	95.1788	93.2025	84.8458	77.146	68.0208	0	0	0	-60.3829	5	1	9	9	0|93.2|77.1|-60.4|84.8|0|95.2|68|0	0|1.24|0.98|-0.73|1|0|1.19|0.75|0	A375|A549|HA1E|HCC515|HEPG2|HT29|MCF7|PC3|VCAP	7|2|5|3	7|2|5|3|8|1	CGS001_A375_96H:OR5W2:1|CGS001_A549_96H:OR5W2:1|CGS001_HA1E_96H:OR5W2:1.5|CGS001_HCC515_96H:OR5W2:2|CGS001_HEPG2_96H:OR5W2:1.5|CGS001_HT29_96H:OR5W2:1|CGS001_MCF7_96H:OR5W2:2|CGS001_PC3_96H:OR5W2:2|CGS001_VCAP_120H:OR5W2:5
CGS001-23499	CGS001-23499	MACF1	trt_sh.cgs	120 h|144 h|96 h	1 ¬µL|1.5 ¬µL|2 ¬µL|5 ¬µL	91.9215	87.5705	69.6438	1	1	94.3885	89.4545	83.4603	82.9787	67.5806	0	0	0	0	5	0	9	10	83.5|83|0|0|0|89.5|94.4|67.6|0	0.99|1.04|0|0|0|1.1|1.17|0.73|0	A375|A549|HA1E|HCC515|HEPG2|HT29|MCF7|PC3|VCAP	7|6|1|2	7|6|1|2|8|3	CGS001_A375_96H:MACF1:1|CGS001_A549_96H:MACF1:1|CGS001_HA1E_96H:MACF1:1.5|CGS001_HCC515_96H:MACF1:2|CGS001_HEPG2_96H:MACF1:1.5|CGS001_HT29_96H:MACF1:1|CGS001_MCF7_96H:MACF1:2|CGS001_MCF7_144H:MACF1:2|CGS001_PC3_144H:MACF1:2|CGS001_VCAP_120H:MACF1:5
CGS001-C14ORF181	CGS001-C14ORF181	C14ORF181	trt_sh.cgs	144 h|96 h	1 ¬µL|1.5 ¬µL|2 ¬µL	92.0084	87.5557	69.9706	1	1	99.4355	84.5814	83.9367	82.2694	69.6009	0	0	-70.243	-666	5	1	8	9	99.4|84.6|69.6|83.9|0|0|-70.2|82.3	1.49|1.06|0.88|1.1|0|0|-0.99|0.98	A375|A549|HA1E|HCC515|HEPG2|HT29|MCF7|PC3	1|2|4|8	1|2|4|8|3|5	CGS001_A375_96H:C14ORF181:1|CGS001_A549_96H:C14ORF181:1|CGS001_HA1E_96H:C14ORF181:1.5|CGS001_HCC515_96H:C14ORF181:2|CGS001_HEPG2_96H:C14ORF181:1.5|CGS001_HT29_96H:C14ORF181:1|CGS001_MCF7_96H:C14ORF181:2|CGS001_MCF7_144H:C14ORF181:2|CGS001_PC3_96H:C14ORF181:2
BRD-K46056750	BRD-K46056750	AZD-7762	trt_cp	24 h|6 h	1 ¬µM|10 ¬µM|100 nM	92.052	87.5242	82.1463	-666	-666	95.9064	88.1977	87.2197	78.7728	74.0843	68.6967	0	0	-72.5376	6	1	9	14	0|95.9|0|88.2|74.1|87.2|78.8|-72.5|68.7	0|1.34|0|1.13|0.92|1.12|0.95|-1.03|0.85	A375|A549|HA1E|HCC515|HEPG2|HT29|PC3|VCAP|MCF7	2|4|6|7	2|4|6|7|5|9	CPC013_A375_6H:BRD-K46056750-001-01-3:10|CPC013_A549_24H:BRD-K46056750-001-01-3:10|CPC013_A549_6H:BRD-K46056750-001-01-3:10|CPC013_HA1E_6H:BRD-K46056750-001-01-3:10|CPC013_HCC515_6H:BRD-K46056750-001-01-3:10|CPC013_HEPG2_6H:BRD-K46056750-001-01-3:10|CPC013_HT29_6H:BRD-K46056750-001-01-3:10|CPC013_PC3_6H:BRD-K46056750-001-01-3:10|CPC013_VCAP_24H:BRD-K46056750-001-01-3:10|CPC013_VCAP_6H:BRD-K460567…
CGS001-8409	CGS001-8409	UXT	trt_sh.cgs	144 h|96 h	1 ¬µL|1.5 ¬µL|2 ¬µL	92.0714	87.5094	58.3396	1	1	93.4005	90.7423	83.6523	82.2424	0	0	0	-666	-666	4	0	7	8	90.7|0|83.7|0|82.2|93.4|0	1.11|0|1.07|0|0.97|1.14|0	A375|A549|HA1E|HEPG2|HT29|MCF7|PC3	6|1|3|5	6|1|3|5|2|4	CGS001_A375_96H:UXT:1|CGS001_A549_96H:UXT:1|CGS001_HA1E_96H:UXT:1.5|CGS001_HEPG2_96H:UXT:1.5|CGS001_HT29_96H:UXT:1|CGS001_MCF7_144H:UXT:2|CGS001_PC3_96H:UXT:2|CGS001_PC3_144H:UXT:2
BRD-K32164935	BRD-K32164935	tolazamide	trt_cp	24 h|6 h	1 ¬µM|10 ¬µM|3 ¬µM	92.0385	87.4738	57.096	-666	-666	92.748	91.3291	84.8908	80.9273	55.0125	-62.3318	-69.0652	-666	-666	5	2	7	14	92.7|91.3|55|-69.1|-62.3|84.9|80.9	1.35|1.14|0.63|-1.01|-0.85|1.04|0.94	HCC515|PC3|A549|HA1E|HT29|A375|MCF7	1|2|6|7	1|2|6|7|3|5	CPC003_HCC515_24H:BRD-K32164935-001-17-5:10|CPC003_PC3_6H:BRD-K32164935-001-17-5:10|CPC006_A549_6H:BRD-K32164935-001-17-5:10|CPC006_HA1E_24H:BRD-K32164935-001-17-5:10|CPC006_HA1E_6H:BRD-K32164935-001-17-5:10|CPC006_HCC515_24H:BRD-K32164935-001-17-5:10|CPC006_HCC515_6H:BRD-K32164935-001-17-5:10|CPC006_HT29_24H:BRD-K32164935-001-17-5:10|CPC018_A375_6H:BRD-K32164935-001-17-5:10|CPC018_A549_6H:BRD-K3…
BRD-K30677119	BRD-K30677119	PP-30	trt_cp	24 h|6 h	10 ¬µM	-98.66	87.4722	58.3148	-666	-666	96.7405	95.4039	87.4156	70.3288	0	0	-87.7193	-98.3517	-98.9684	4	3	9	17	-99|-87.7|96.7|87.4|-98.4|70.3|0|95.4|0	-1.42|-1.14|1.3|1.12|-1.41|0.87|0|1.26|0	A375|A549|HA1E|HCC515|HEPG2|HT29|MCF7|PC3|VCAP	3|8|4|6	3|8|4|6|7|9	CPC006_A375_6H:BRD-K30677119-001-01-0:11.1|CPC006_A549_24H:BRD-K30677119-001-01-0:11.1|CPC006_A549_6H:BRD-K30677119-001-01-0:11.1|CPC006_HA1E_24H:BRD-K30677119-001-01-0:11.1|CPC006_HA1E_6H:BRD-K30677119-001-01-0:11.1|CPC006_HCC515_24H:BRD-K30677119-001-01-0:11.1|CPC006_HCC515_6H:BRD-K30677119-001-01-0:11.1|CPC006_HEPG2_6H:BRD-K30677119-001-01-0:11.1|CPC006_HT29_24H:BRD-K30677119-001-01-0:11.1|CPC…
BRD-K51018020	BRD-K51018020	VAMA-37	trt_cp	24 h|6 h	10 ¬µM	96.5553	87.4661	70.7209	-666	-666	98.8789	94.2317	78.6593	78.0947	74.461	0	0	-97.7026	-666	5	1	8	13	78.1|-97.7|78.7|0|98.9|94.2|74.5|0	0.92|-1.37|0.94|0|1.44|1.2|0.89|0	A375|A549|HA1E|HCC515|HT29|MCF7|PC3|VCAP	5|6|3|1	5|6|3|1|7|4	CPC005_A375_24H:BRD-K51018020-001-01-9:10|CPC005_A375_6H:BRD-K51018020-001-01-9:10|CPC005_A549_24H:BRD-K51018020-001-01-9:10|CPC005_A549_6H:BRD-K51018020-001-01-9:10|CPC005_HA1E_24H:BRD-K51018020-001-01-9:10|CPC005_HA1E_6H:BRD-K51018020-001-01-9:10|CPC005_HCC515_6H:BRD-K51018020-001-01-9:10|CPC005_HT29_24H:BRD-K51018020-001-01-9:10|CPC005_MCF7_24H:BRD-K51018020-001-01-9:10|CPC005_MCF7_6H:BRD-K510…
CGS001-5446	CGS001-5446	PON3	trt_sh.cgs	120 h|96 h	1 ¬µL|1.5 ¬µL|2 ¬µL|5 ¬µL	98.4161	87.4125	58.275	0	0	98.7516	98.0807	83.9162	68.9013	0	0	-61.5637	-62.9838	-666	4	2	8	8	98.1|0|-61.6|98.8|0|83.9|68.9|-63	1.36|0|-0.75|1.42|0|0.95|0.76|-0.8	A375|A549|HA1E|HCC515|HT29|MCF7|PC3|VCAP	4|1|6|7	4|1|6|7|2|5	CGS001_A375_96H:PON3:1|CGS001_A549_96H:PON3:1|CGS001_HA1E_96H:PON3:1.5|CGS001_HCC515_96H:PON3:2|CGS001_HT29_96H:PON3:1|CGS001_MCF7_96H:PON3:2|CGS001_PC3_96H:PON3:2|CGS001_VCAP_120H:PON3:5
BRD-K29622226	BRD-K29622226	BRD-K29622226	trt_cp	24 h|6 h	10 ¬µM	93.3112	87.3494	-666	-666	-666	96.2379	90.3846	82.5809	80.1943	-83.2174	-666	-666	-666	-666	4	1	5	5	96.2|82.6|90.4|80.2|-83.2	1.3|1.04|1.13|0.96|-1.14	A375|HCC515|HEPG2|PC3|VCAP	1|3|2|4	-666	CPC013_A375_6H:BRD-K29622226-001-01-9:10|CPC013_HCC515_6H:BRD-K29622226-001-01-9:10|CPC013_HEPG2_6H:BRD-K29622226-001-01-9:10|CPC013_PC3_24H:BRD-K29622226-001-01-9:10|CPC013_VCAP_6H:BRD-K29622226-001-01-9:10
BRD-K91701654	BRD-K91701654	U-0126	trt_cp	24 h|6 h	10 ¬µM	91.0249	87.1844	70.5009	-666	-666	96.8367	85.213	84.9515	81.7366	74.2674	0	0	-80.1943	-666	5	1	8	12	85|85.2|0|74.3|0|96.8|81.7|-80.2	1.04|1.1|0|0.92|0|1.29|0.99|-1.05	A375|A549|HCC515|HEPG2|HT29|MCF7|VCAP|PC3	6|2|1|7	6|2|1|7|4|3	CPC014_A375_6H:BRD-K91701654-001-01-5:10|CPC014_A549_24H:BRD-K91701654-001-01-5:10|CPC014_A549_6H:BRD-K91701654-001-01-5:10|CPC014_HCC515_6H:BRD-K91701654-001-01-5:10|CPC014_HEPG2_6H:BRD-K91701654-001-01-5:10|CPC014_HT29_6H:BRD-K91701654-001-01-5:10|CPC014_MCF7_24H:BRD-K91701654-001-01-5:10|CPC014_MCF7_6H:BRD-K91701654-001-01-5:10|CPC014_VCAP_24H:BRD-K91701654-001-01-5:10|CPC014_PC3_24H:BRD-K9170…
BRD-K49328571	BRD-K49328571	dasatinib	trt_cp	24 h|6 h	1 ¬µM|10 ¬µM|100 nM|500 nM	95.1308	87.1671	58.1114	-666	-666	95.6652	94.5965	83.3773	75.0296	0	0	0	0	-42.4725	4	1	9	14	0|0|0|94.6|0|75|-42.5|83.4|95.7	0|0|0|1.26|0|0.89|-0.68|0.98|1.29	A375|A549|HA1E|HCC515|HEPG2|PC3|VCAP|MCF7|HT29	9|4|8|6	9|4|8|6|1|2	CPC013_A375_6H:BRD-K49328571-001-04-4:10|CPC013_A549_24H:BRD-K49328571-001-04-4:10|CPC013_HA1E_6H:BRD-K49328571-001-04-4:10|CPC013_HCC515_6H:BRD-K49328571-001-04-4:10|CPC013_HEPG2_6H:BRD-K49328571-001-04-4:10|CPC013_PC3_24H:BRD-K49328571-001-04-4:10|CPC013_PC3_6H:BRD-K49328571-001-04-4:10|CPC013_VCAP_24H:BRD-K49328571-001-04-4:10|CPC013_VCAP_6H:BRD-K49328571-001-04-4:10|LJP001_MCF7_24H:BRD-K49328…
CGS001-29775	CGS001-29775	CARD10	trt_sh.cgs	120 h|96 h	1 ¬µL|1.5 ¬µL|2 ¬µL|5 ¬µL	93.974	87.1397	58.0931	1	1	94.3566	93.5913	81.5152	79.0955	0	0	0	0	0	4	0	9	9	0|0|0|93.6|79.1|81.5|0|94.4|0	0|0|0|1.25|0.92|0.96|0|1.21|0	A375|A549|HA1E|HCC515|HEPG2|HT29|MCF7|PC3|VCAP	8|4|6|5	8|4|6|5|1|2	CGS001_A375_96H:CARD10:1|CGS001_A549_96H:CARD10:1|CGS001_HA1E_96H:CARD10:1.5|CGS001_HCC515_96H:CARD10:2|CGS001_HEPG2_96H:CARD10:1.5|CGS001_HT29_96H:CARD10:1|CGS001_MCF7_96H:CARD10:2|CGS001_PC3_96H:CARD10:2|CGS001_VCAP_120H:CARD10:5
CGS001-5357	CGS001-5357	PLS1	trt_sh.cgs	144 h|96 h	1 ¬µL|1.5 ¬µL|2 ¬µL	97.9566	87.1164	58.0776	1	1	98.7017	97.2116	78.7472	73.8049	0	0	0	-57.5531	-666	4	1	8	10	98.7|73.8|97.2|-57.6|0|0|0|78.7	1.41|0.9|1.33|-0.66|0|0|0|0.92	A375|A549|HA1E|HCC515|HEPG2|HT29|MCF7|PC3	1|3|8|2	1|3|8|2|5|6	CGS001_A375_96H:PLS1:1|CGS001_A549_96H:PLS1:1|CGS001_HA1E_96H:PLS1:1.5|CGS001_HCC515_96H:PLS1:2|CGS001_HEPG2_96H:PLS1:1.5|CGS001_HT29_96H:PLS1:1|CGS001_MCF7_96H:PLS1:2|CGS001_MCF7_144H:PLS1:2|CGS001_PC3_96H:PLS1:2|CGS001_PC3_144H:PLS1:2
BRD-K37270826	BRD-K37270826	mifepristone	trt_cp	24 h|6 h	10 ¬µM	97.0016	87.1078	58.0719	-666	-666	98.8722	95.131	86.2688	68.1592	0	0	0	-666	-666	4	0	7	9	0|0|98.9|68.2|86.3|0|95.1	0|0|1.48|0.79|1.06|0|1.23	HA1E|A375|A549|PC3|VCAP|HT29|MCF7	3|7|5|4	3|7|5|4|1|2	CPC002_HA1E_24H:BRD-K37270826-001-03-7:10|CPC002_HA1E_6H:BRD-K37270826-001-03-7:10|CPC011_A375_6H:BRD-K37270826-001-20-1:10|CPC011_A549_24H:BRD-K37270826-001-20-1:10|CPC011_PC3_24H:BRD-K37270826-001-20-1:10|CPC011_VCAP_6H:BRD-K37270826-001-20-1:10|CPC018_HT29_6H:BRD-K37270826-001-16-9:10|CPC018_MCF7_24H:BRD-K37270826-001-16-9:10|CPC018_MCF7_6H:BRD-K37270826-001-16-9:10
BRD-K89097220	BRD-K89097220	BRD-K89097220	trt_cp	24 h	0.04 ¬µM|0.12 ¬µM|0.37 ¬µM|1.11 ¬µM|10 ¬µM|3.33 ¬µM	96.845	87.1057	68.7841	-666	-666	97.6937	95.9962	86.9674	67.7656	64.2819	0	0	-51.9417	-666	5	1	8	22	-51.9|87|97.7|64.3|67.8|0|0|96	-0.74|1.12|1.37|0.81|0.82|0|0|1.28	A375|A549|HA1E|HCC515|HEPG2|HT29|MCF7|PC3	3|8|2|5	3|8|2|5|4|6	PCLB002_A375_24H:BRD-K89097220:10|PCLB002_A375_24H:BRD-K89097220:3.33|PCLB002_A375_24H:BRD-K89097220:1.11|PCLB002_A375_24H:BRD-K89097220:0.37|PCLB002_A375_24H:BRD-K89097220:0.12|PCLB002_A375_24H:BRD-K89097220:0.04|PCLB002_A549_24H:BRD-K89097220:1.11|PCLB002_HA1E_24H:BRD-K89097220:3.33|PCLB002_HA1E_24H:BRD-K89097220:1.11|PCLB002_HA1E_24H:BRD-K89097220:0.12|PCLB002_HCC515_24H:BRD-K89097220:3.33|PCL…
BRD-K89626439	BRD-K89626439	sirolimus	trt_cp	24 h|6 h	10 ¬µM	94.7166	87.0656	81.1919	-666	-666	97.5355	91.8977	84.6786	74.1505	72.4477	66.4415	0	-42.7508	-666	6	1	8	11	74.2|97.5|72.4|66.4|84.7|-42.8|91.9|0	0.86|1.4|0.84|0.82|1.08|-0.76|1.15|0	A375|A549|HA1E|HCC515|HT29|MCF7|PC3|VCAP	2|7|5|1	2|7|5|1|3|4	CPC012_A375_6H:BRD-K89626439-001-01-0:10|CPC012_A549_24H:BRD-K89626439-001-01-0:10|CPC012_A549_6H:BRD-K89626439-001-01-0:10|CPC012_HA1E_6H:BRD-K89626439-001-01-0:10|CPC012_HCC515_6H:BRD-K89626439-001-01-0:10|CPC012_HT29_6H:BRD-K89626439-001-01-0:10|CPC012_MCF7_6H:BRD-K89626439-001-01-0:10|CPC012_PC3_24H:BRD-K89626439-001-01-0:10|CPC012_PC3_6H:BRD-K89626439-001-01-0:10|CPC012_VCAP_24H:BRD-K8962643…
CGS001-4780	CGS001-4780	NFE2L2	trt_sh.cgs	120 h|144 h|96 h	1 ¬µL|1.5 ¬µL|2 ¬µL|5 ¬µL	91.6681	87.0589	69.4695	1	1	95.2559	88.0803	84.3636	80.5358	68.5811	0	0	-48.4687	-82.1889	5	2	9	11	0|0|80.5|-82.2|88.1|84.4|-48.5|68.6|95.3	0|0|1.02|-1.03|1.05|1.01|-0.77|0.76|1.26	A375|A549|HA1E|HCC515|HEPG2|HT29|MCF7|PC3|VCAP	9|5|6|3	9|5|6|3|8|1	CGS001_A375_96H:NFE2L2:1|CGS001_A549_96H:NFE2L2:1|CGS001_HA1E_96H:NFE2L2:1.5|CGS001_HCC515_96H:NFE2L2:2|CGS001_HEPG2_96H:NFE2L2:1.5|CGS001_HT29_96H:NFE2L2:1|CGS001_MCF7_96H:NFE2L2:2|CGS001_MCF7_144H:NFE2L2:2|CGS001_PC3_96H:NFE2L2:2|CGS001_PC3_144H:NFE2L2:2|CGS001_VCAP_120H:NFE2L2:5
CGS001-10776	CGS001-10776	ARPP19	trt_sh.cgs	144 h|96 h	1 ¬µL|1.5 ¬µL|2 ¬µL	96.2846	87.0159	45.3142	1	1	99.8799	92.6892	86.2767	69.218	0	-76.1784	-666	-666	-666	4	1	6	6	-76.2|69.2|86.3|0|92.7|99.9	-1.04|0.83|1.09|0|1.13|1.6	A375|A549|HA1E|HEPG2|MCF7|PC3	6|5|3|2	6|5|3|2|4|1	CGS001_A375_96H:ARPP19:1|CGS001_A549_96H:ARPP19:1|CGS001_HA1E_96H:ARPP19:1.5|CGS001_HEPG2_96H:ARPP19:1.5|CGS001_MCF7_144H:ARPP19:2|CGS001_PC3_144H:ARPP19:2
CGS001-8493	CGS001-8493	PPM1D	trt_sh.cgs	120 h|144 h|96 h	1 ¬µL|1.5 ¬µL|2 ¬µL|5 ¬µL	96.1339	86.9795	57.9863	1	1	97.7186	94.5493	84.3321	71.318	0	0	0	0	0	4	0	9	11	0|71.3|0|0|94.5|0|0|97.7|84.3	0|0.86|0|0|1.18|0|0|1.33|1.05	A375|A549|HA1E|HCC515|HEPG2|HT29|MCF7|PC3|VCAP	8|5|9|2	8|5|9|2|1|3	CGS001_A375_96H:PPM1D:1|CGS001_A549_96H:PPM1D:1|CGS001_HA1E_96H:PPM1D:1.5|CGS001_HCC515_96H:PPM1D:2|CGS001_HEPG2_96H:PPM1D:1.5|CGS001_HT29_96H:PPM1D:1|CGS001_MCF7_96H:PPM1D:2|CGS001_MCF7_144H:PPM1D:2|CGS001_PC3_96H:PPM1D:2|CGS001_PC3_144H:PPM1D:2|CGS001_VCAP_120H:PPM1D:5
BRD-K56343971	BRD-K56343971	vemurafenib	trt_cp	24 h|6 h	1 ¬µM|10 ¬µM|100 nM	96.8262	86.954	68.2553	-666	-666	99.3325	94.3199	87.9981	66.1656	61.7159	0	0	-85.0693	-666	5	1	8	21	99.3|0|61.7|-85.1|94.3|88|0|66.2	1.49|0|0.74|-1.15|1.26|1.07|0|0.69	A375|A549|HA1E|HCC515|HT29|MCF7|PC3|VCAP	1|5|6|8	1|5|6|8|3|2	CPC006_A375_24H:BRD-K56343971-001-02-3:10|CPC006_A375_6H:BRD-K56343971-001-02-3:10|CPC006_A549_24H:BRD-K56343971-001-02-3:10|CPC006_HA1E_6H:BRD-K56343971-001-02-3:10|CPC006_HCC515_24H:BRD-K56343971-001-02-3:10|CPC006_HCC515_6H:BRD-K56343971-001-02-3:10|CPC006_HT29_24H:BRD-K56343971-001-02-3:10|CPC006_MCF7_24H:BRD-K56343971-001-02-3:10|CPC014_A375_6H:BRD-K56343971-001-01-5:10|CPC014_A549_24H:BRD-K…
BRD-K52620403	BRD-K52620403	STO-609	trt_cp	24 h|6 h	10 ¬µM	96.088	86.9022	57.9348	-666	-666	97.7671	94.4089	92.233	63.1997	0	0	0	0	-666	4	0	8	11	0|0|92.2|63.2|97.8|94.4|0|0	0|0|1.17|0.8|1.32|1.22|0|0	HA1E|HCC515|A375|A549|MCF7|PC3|HEPG2|VCAP	5|6|3|4	5|6|3|4|1|2	CPC002_HA1E_24H:BRD-K52620403-015-02-6:10|CPC002_HA1E_6H:BRD-K52620403-015-02-6:10|CPC002_HCC515_6H:BRD-K52620403-015-02-6:10|CPC017_A375_6H:BRD-K52620403-015-02-6:10|CPC017_A549_6H:BRD-K52620403-015-02-6:10|CPC017_MCF7_24H:BRD-K52620403-015-02-6:10|CPC017_MCF7_6H:BRD-K52620403-015-02-6:10|CPC002_PC3_24H:BRD-K52620403-015-02-6:10|CPC002_PC3_6H:BRD-K52620403-015-02-6:10|CPC017_HEPG2_6H:BRD-K526204…
BRD-K59332007	BRD-K59332007	linopirdine	trt_cp	24 h|6 h	10 ¬µM	95.3881	86.8654	57.9103	-666	-666	99.8168	90.9594	89.4338	67.2515	0	0	-94.0534	-666	-666	4	1	7	9	-94.1|67.3|91|0|99.8|0|89.4	-1.25|0.85|1.14|0|1.57|0|1.1	A375|A549|HA1E|VCAP|HEPG2|HT29|PC3	5|3|7|2	5|3|7|2|4|6	CPC005_A375_24H:BRD-K59332007-300-01-9:10|CPC005_A375_6H:BRD-K59332007-300-01-9:10|CPC005_A549_24H:BRD-K59332007-300-01-9:10|CPC005_HA1E_6H:BRD-K59332007-300-01-9:10|CPC005_VCAP_6H:BRD-K59332007-300-01-9:10|CPC010_HEPG2_6H:BRD-K59332007-311-03-2:10|CPC010_HT29_6H:BRD-K59332007-311-03-2:10|CPC010_PC3_24H:BRD-K59332007-311-03-2:10|CPC010_VCAP_24H:BRD-K59332007-311-03-2:10
BRD-K16290432	BRD-K16290432	BRD-K16290432	trt_cp	24 h|6 h	10 ¬µM	88.0587	86.7368	61.44	-666	-666	90.3241	85.7934	85.4537	85.3762	72.1973	-50.5048	-666	-666	-666	5	1	6	6	85.4|85.8|85.5|-50.5|72.2|90.3	1.05|1.04|1.03|-0.81|0.89|1.11	A375|HA1E|PC3|VCAP|HT29|MCF7	6|2|3|1	6|2|3|1|5|4	CPC012_A375_6H:BRD-K16290432-001-01-0:10|CPC012_HA1E_6H:BRD-K16290432-001-01-0:10|CPC012_PC3_6H:BRD-K16290432-001-01-0:10|CPC012_VCAP_24H:BRD-K16290432-001-01-0:10|CPC012_HT29_6H:BRD-K16290432-001-01-0:10|CPC012_MCF7_24H:BRD-K16290432-001-01-0:10
CGS001-11257	CGS001-11257	TP53TG1	trt_sh.cgs	120 h|144 h|96 h	1 ¬µL|1.5 ¬µL|2 ¬µL|5 ¬µL	93.1604	86.6992	70.7847	1	1	95.2183	91.1025	81.0237	79.4524	77.9114	0	0	-666	-666	5	0	7	8	79.5|91.1|77.9|0|0|95.2|81	0.93|1.18|0.99|0|0|1.19|1	A375|A549|HA1E|HEPG2|HT29|MCF7|VCAP	6|2|7|1	6|2|7|1|3|4	CGS001_A375_96H:TP53TG1:1|CGS001_A549_96H:TP53TG1:1|CGS001_HA1E_96H:TP53TG1:1.5|CGS001_HEPG2_96H:TP53TG1:1.5|CGS001_HT29_96H:TP53TG1:1|CGS001_MCF7_96H:TP53TG1:2|CGS001_MCF7_144H:TP53TG1:2|CGS001_VCAP_120H:TP53TG1:5
BRD-K32944375	BRD-K32944375	BRD-K32944375	trt_cp	24 h|6 h	10 ¬µM	96.5281	86.6746	57.783	-666	-666	99.384	93.6722	78.7621	74.8798	0	0	0	-69.2618	-666	4	1	8	11	78.8|0|93.7|0|0|74.9|99.4|-69.3	0.93|0|1.23|0|0|0.83|1.49|-1	A375|A549|HCC515|HEPG2|HT29|MCF7|PC3|VCAP	7|3|1|6	7|3|1|6|2|4	CPC008_A375_24H:BRD-K32944375-019-01-3:10|CPC008_A549_6H:BRD-K32944375-019-01-3:10|CPC008_HCC515_6H:BRD-K32944375-019-01-3:10|CPC008_HEPG2_6H:BRD-K32944375-019-01-3:10|CPC008_HT29_6H:BRD-K32944375-019-01-3:10|CPC008_MCF7_6H:BRD-K32944375-019-01-3:10|CPC008_PC3_24H:BRD-K32944375-019-01-3:10|CPC008_VCAP_24H:BRD-K32944375-019-01-3:10|CPC008_A375_6H:BRD-K32944375-019-01-3:10|CPC008_PC3_6H:BRD-K329443…
BRD-K73293050	BRD-K73293050	WZ-3146	trt_cp	24 h|6 h	10 ¬µM	91.2401	86.6716	57.781	-666	-666	91.7197	90.7605	85.2966	78.9096	0	0	0	-64.3204	-666	4	1	8	12	-64.3|85.3|0|0|0|91.7|90.8|78.9	-0.9|1.1|0|0|0|1.14|1.13|0.94	A375|A549|HA1E|HEPG2|HT29|MCF7|PC3|VCAP	6|7|2|8	6|7|2|8|3|4	CPC014_A375_6H:BRD-K73293050-001-01-5:10|CPC014_A549_24H:BRD-K73293050-001-01-5:10|CPC014_A549_6H:BRD-K73293050-001-01-5:10|CPC014_HA1E_6H:BRD-K73293050-001-01-5:10|CPC014_HEPG2_6H:BRD-K73293050-001-01-5:10|CPC014_HT29_6H:BRD-K73293050-001-01-5:10|CPC014_MCF7_24H:BRD-K73293050-001-01-5:10|CPC014_MCF7_6H:BRD-K73293050-001-01-5:10|CPC014_PC3_24H:BRD-K73293050-001-01-5:10|CPC014_PC3_6H:BRD-K73293050…
CGS001-23013	CGS001-23013	SPEN	trt_sh.cgs	120 h|144 h|96 h	1 ¬µL|1.5 ¬µL|2 ¬µL|5 ¬µL	90.7783	86.6711	81.0212	1	1	91.9628	89.5938	88.799	76.3288	72.5891	66.8539	0	0	-666	6	0	8	10	0|72.6|92|88.8|0|76.3|89.6|66.9	0|0.88|1.19|1.07|0|0.8|1.1|0.81	A375|A549|HA1E|HEPG2|HT29|MCF7|PC3|VCAP	3|7|4|6	3|7|4|6|2|8	CGS001_A375_96H:SPEN:1|CGS001_A549_96H:SPEN:1|CGS001_HA1E_96H:SPEN:1.5|CGS001_HEPG2_96H:SPEN:1.5|CGS001_HT29_96H:SPEN:1|CGS001_MCF7_96H:SPEN:2|CGS001_MCF7_144H:SPEN:2|CGS001_PC3_96H:SPEN:2|CGS001_PC3_144H:SPEN:2|CGS001_VCAP_120H:SPEN:5
CGS001-8239	CGS001-8239	USP9X	trt_sh.cgs	120 h|96 h	1 ¬µL|1.5 ¬µL|2 ¬µL|5 ¬µL	91.042	86.6589	79.8068	1	1	93.9394	88.1446	83.528	81.0237	72.2799	59.9251	0	0	-666	6	0	8	8	0|72.3|81|83.5|93.9|88.1|0|59.9	0|0.92|1.06|0.98|1.19|1.04|0|0.53	A549|HA1E|HCC515|HEPG2|HT29|MCF7|PC3|VCAP	5|6|4|3	5|6|4|3|2|8	CGS001_A549_96H:USP9X:1|CGS001_HA1E_96H:USP9X:1.5|CGS001_HCC515_96H:USP9X:2|CGS001_HEPG2_96H:USP9X:1.5|CGS001_HT29_96H:USP9X:1|CGS001_MCF7_96H:USP9X:2|CGS001_PC3_96H:USP9X:2|CGS001_VCAP_120H:USP9X:5
BRD-K30351863	BRD-K30351863	BRD-K30351863	trt_cp	24 h|6 h	10 ¬µM	95.2515	86.629	69.0514	-666	-666	96.6626	93.8403	79.7798	76.2332	67.7924	0	0	-79.3134	-666	5	1	8	12	96.7|67.8|0|76.2|79.8|93.8|-79.3|0	1.32|0.84|0|0.95|0.91|1.2|-1.1|0	A375|HCC515|HEPG2|HT29|MCF7|PC3|VCAP|A549	1|6|5|4	1|6|5|4|2|3	CPC008_A375_24H:BRD-K30351863-019-01-2:10|CPC008_HCC515_6H:BRD-K30351863-019-01-2:10|CPC008_HEPG2_6H:BRD-K30351863-019-01-2:10|CPC008_HT29_6H:BRD-K30351863-019-01-2:10|CPC008_MCF7_24H:BRD-K30351863-019-01-2:10|CPC008_MCF7_6H:BRD-K30351863-019-01-2:10|CPC008_PC3_24H:BRD-K30351863-019-01-2:10|CPC008_PC3_6H:BRD-K30351863-019-01-2:10|CPC008_VCAP_24H:BRD-K30351863-019-01-2:10|CPC008_VCAP_6H:BRD-K30351…
CGS001-10929	CGS001-10929	SRSF8	trt_sh.cgs	120 h|144 h|96 h	1 ¬µL|1.5 ¬µL|2 ¬µL|5 ¬µL	90.627	86.5256	57.6837	1	1	91.2521	90.002	86.0716	78.7765	0	0	0	-40.2815	-63.6364	4	2	9	11	0|0|91.3|78.8|-40.3|-63.6|90|86.1|0	0|0|1.17|1.03|-0.77|-0.95|1.07|1.05|0	A375|A549|HA1E|HCC515|HEPG2|HT29|MCF7|PC3|VCAP	3|7|8|4	3|7|8|4|1|2	CGS001_A375_96H:SRSF8:1|CGS001_A549_96H:SRSF8:1|CGS001_HA1E_96H:SRSF8:1.5|CGS001_HCC515_96H:SRSF8:2|CGS001_HEPG2_96H:SRSF8:1.5|CGS001_HT29_96H:SRSF8:1|CGS001_MCF7_96H:SRSF8:2|CGS001_MCF7_144H:SRSF8:2|CGS001_PC3_96H:SRSF8:2|CGS001_PC3_144H:SRSF8:2|CGS001_VCAP_120H:SRSF8:5
CGS001-27125	CGS001-27125	AFF4	trt_sh.cgs	120 h|96 h	1 ¬µL|1.5 ¬µL|2 ¬µL|5 ¬µL	96.322	86.505	57.67	1	1	96.5259	96.1181	82.3346	71.0415	0	0	0	0	-666	4	0	8	8	71|0|96.1|0|96.5|0|0|82.3	0.77|0|1.3|0|1.24|0|0|1.02	A375|A549|HA1E|HCC515|HEPG2|MCF7|PC3|VCAP	5|3|8|1	5|3|8|1|2|4	CGS001_A375_96H:AFF4:1|CGS001_A549_96H:AFF4:1|CGS001_HA1E_96H:AFF4:1.5|CGS001_HCC515_96H:AFF4:2|CGS001_HEPG2_96H:AFF4:1.5|CGS001_MCF7_96H:AFF4:2|CGS001_PC3_96H:AFF4:2|CGS001_VCAP_120H:AFF4:5
CGS001-1859	CGS001-1859	DYRK1A	trt_sh.cgs	120 h|144 h|96 h	1 ¬µL|1.5 ¬µL|2 ¬µL|5 ¬µL	93.2715	86.4903	57.6602	1	1	99.2096	87.3333	81.4316	77.9868	0	0	0	0	-666	4	0	8	10	0|0|0|81.4|87.3|99.2|78|0	0|0|0|0.96|1.06|1.4|0.91|0	A375|A549|HA1E|HEPG2|HT29|MCF7|PC3|VCAP	6|5|4|7	6|5|4|7|1|2	CGS001_A375_96H:DYRK1A:1|CGS001_A549_96H:DYRK1A:1|CGS001_HA1E_96H:DYRK1A:1.5|CGS001_HEPG2_96H:DYRK1A:1.5|CGS001_HT29_96H:DYRK1A:1|CGS001_MCF7_96H:DYRK1A:2|CGS001_MCF7_144H:DYRK1A:2|CGS001_PC3_96H:DYRK1A:2|CGS001_PC3_144H:DYRK1A:2|CGS001_VCAP_120H:DYRK1A:5
CGS001-54442	CGS001-54442	KCTD5	trt_sh.cgs	120 h|144 h|96 h	1 ¬µL|1.5 ¬µL|2 ¬µL|5 ¬µL	89.0868	86.3975	70.7087	1	1	90.1586	88.015	86.0182	81.3983	78.6622	0	0	-46.5708	-666	5	1	8	9	78.7|86|90.2|88|-46.6|0|0|81.4	0.92|1.09|1.16|1.15|-0.84|0|0|1.01	A375|A549|HA1E|HCC515|HEPG2|MCF7|PC3|VCAP	3|4|2|8	3|4|2|8|1|6	CGS001_A375_96H:KCTD5:1|CGS001_A549_96H:KCTD5:1|CGS001_HA1E_96H:KCTD5:1.5|CGS001_HCC515_96H:KCTD5:2|CGS001_HEPG2_96H:KCTD5:1.5|CGS001_MCF7_144H:KCTD5:2|CGS001_PC3_96H:KCTD5:2|CGS001_PC3_144H:KCTD5:2|CGS001_VCAP_120H:KCTD5:5
BRD-A33833419	BRD-A33833419	TER-14687	trt_cp	24 h|6 h	10 ¬µM	90.1222	86.3784	-666	-666	-666	91.9296	88.3149	87.594	77.6751	0	-666	-666	-666	-666	4	0	5	5	88.3|77.7|91.9|87.6|0	1.09|0.97|1.16|1.13|0	HA1E|HCC515|A375|A549|HEPG2	3|1|4|2	-666	CPC003_HA1E_24H:BRD-A33833419-003-01-1:10|CPC003_HCC515_24H:BRD-A33833419-003-01-1:10|CPC016_A375_6H:BRD-A33833419-003-01-1:10|CPC016_A549_6H:BRD-A33833419-003-01-1:10|CPC016_HEPG2_6H:BRD-A33833419-003-01-1:10
CGS001-2673	CGS001-2673	GFPT1	trt_sh.cgs	120 h|144 h|96 h	1 ¬µL|1.5 ¬µL|2 ¬µL|5 ¬µL	94.2077	86.3643	79.4542	1	1	95.8447	92.5706	88.9188	68.1232	67.8527	63.4153	0	0	-95.5405	6	1	9	11	-95.5|63.4|95.8|68.1|88.9|0|92.6|0|67.9	-1.3|0.73|1.29|0.91|1.07|0|1.13|0|0.83	A375|A549|HA1E|HCC515|HEPG2|HT29|MCF7|PC3|VCAP	3|7|5|4	3|7|5|4|9|2	CGS001_A375_96H:GFPT1:1|CGS001_A549_96H:GFPT1:1|CGS001_HA1E_96H:GFPT1:1.5|CGS001_HCC515_96H:GFPT1:2|CGS001_HEPG2_96H:GFPT1:1.5|CGS001_HT29_96H:GFPT1:1|CGS001_MCF7_96H:GFPT1:2|CGS001_MCF7_144H:GFPT1:2|CGS001_PC3_96H:GFPT1:2|CGS001_PC3_144H:GFPT1:2|CGS001_VCAP_120H:GFPT1:5
BRD-K80431395	BRD-K80431395	triciribine	trt_cp	24 h|6 h	1 ¬µM|10 ¬µM|3 ¬µM|500 nM	95.4033	86.3148	56.5715	-666	-666	95.7393	95.0673	88.96	65.4925	53.8572	-59.6872	-80.9348	-84.7985	-85.6189	5	4	9	26	-85.6|-80.9|-59.7|-84.8|53.9|89|65.5|95.7|95.1	-1.12|-1.11|-0.91|-1.14|0.56|1.09|0.67|1.33|1.27	A375|HA1E|HCC515|HEPG2|MCF7|PC3|VCAP|A549|HT29	8|9|6|7	8|9|6|7|5|3	CPC004_A375_6H:BRD-K80431395-001-02-4:10|CPC004_HA1E_24H:BRD-K80431395-001-02-4:10|CPC004_HA1E_6H:BRD-K80431395-001-02-4:10|CPC004_HCC515_24H:BRD-K80431395-001-02-4:10|CPC004_HEPG2_6H:BRD-K80431395-001-02-4:10|CPC004_MCF7_6H:BRD-K80431395-001-02-4:10|CPC004_PC3_6H:BRD-K80431395-001-02-4:10|CPC004_VCAP_24H:BRD-K80431395-001-02-4:10|CPC004_VCAP_6H:BRD-K80431395-001-02-4:10|CPC018_A375_6H:BRD-K80431…
BRD-K41859756	BRD-K41859756	NVP-AUY922	trt_cp	24 h|6 h	1 nM|1 ¬µM|10 nM|10 ¬µM|100 nM|3 ¬µM|500 nM	95.8664	86.3004	46.9555	-666	-666	96.6479	95.085	80.5241	72.9447	0	-63.4684	-85.5508	-90.8425	-94.952	4	4	9	44	95.1|96.6|0|-95|-90.8|72.9|80.5|-63.5|-85.6	1.25|1.36|0|-1.31|-1.22|0.9|0.93|-0.89|-1.16	A375|A549|HA1E|HCC515|HEPG2|HT29|MCF7|PC3|VCAP	2|1|7|6	2|1|7|6|3|8	CPC006_A375_24H:BRD-K41859756-001-01-9:10|CPC006_A375_6H:BRD-K41859756-001-01-9:10|CPC006_A549_24H:BRD-K41859756-001-01-9:10|CPC006_HA1E_24H:BRD-K41859756-001-01-9:10|CPC006_HA1E_6H:BRD-K41859756-001-01-9:10|CPC006_HCC515_24H:BRD-K41859756-001-01-9:10|CPC006_HEPG2_6H:BRD-K41859756-001-01-9:10|CPC006_HT29_24H:BRD-K41859756-001-01-9:10|CPC006_HT29_6H:BRD-K41859756-001-01-9:10|CPC006_MCF7_24H:BRD-K4…
BRD-K60298136	BRD-K60298136	ITE	trt_cp	24 h|6 h	10 ¬µM	90.2754	86.2895	-666	-666	-666	90.9443	89.6064	85.2115	79.3956	0	-666	-666	-666	-666	4	0	5	6	89.6|85.2|0|79.4|90.9	1.11|1.07|0|0.98|1.13	HA1E|HCC515|VCAP|HEPG2|MCF7	5|1|2|4	-666	CPC002_HA1E_24H:BRD-K60298136-001-01-7:10|CPC002_HCC515_24H:BRD-K60298136-001-01-7:10|CPC002_VCAP_24H:BRD-K60298136-001-01-7:10|CPC017_HEPG2_6H:BRD-K60298136-001-01-7:10|CPC017_MCF7_24H:BRD-K60298136-001-01-7:10|CPC017_MCF7_6H:BRD-K60298136-001-01-7:10
CGS001-55437	CGS001-55437	STRADB	trt_sh.cgs	120 h|96 h	1 ¬µL|1.5 ¬µL|2 ¬µL|5 ¬µL	94.9445	86.217	57.478	1	1	96.8373	93.0518	88.7132	66.2657	0	0	0	0	-89.8315	4	1	9	9	0|-89.8|66.3|96.8|93.1|0|0|88.7|0	0|-1.17|0.83|1.33|1.15|0|0|1.09|0	A375|A549|HA1E|HCC515|HEPG2|HT29|MCF7|PC3|VCAP	4|5|8|3	4|5|8|3|1|6	CGS001_A375_96H:STRADB:1|CGS001_A549_96H:STRADB:1|CGS001_HA1E_96H:STRADB:1.5|CGS001_HCC515_96H:STRADB:2|CGS001_HEPG2_96H:STRADB:1.5|CGS001_HT29_96H:STRADB:1|CGS001_MCF7_96H:STRADB:2|CGS001_PC3_96H:STRADB:2|CGS001_VCAP_120H:STRADB:5
BRD-K94390040	BRD-K94390040	BRD-K94390040	trt_cp	24 h|6 h	10 ¬µM	89.584	86.1747	57.4498	-666	-666	93.6508	85.5171	84.7985	80.7323	0	0	0	-82.9898	-88.6529	4	2	9	13	93.7|0|80.7|84.8|0|85.5|-83|0|-88.7	1.27|0|1.01|1.04|0|1.02|-1.09|0|-1.17	A549|HA1E|HCC515|HEPG2|HT29|MCF7|PC3|VCAP|A375	1|6|4|3	1|6|4|3|2|5	CPC009_A549_24H:BRD-K94390040-019-01-9:10|CPC009_A549_6H:BRD-K94390040-019-01-9:10|CPC009_HA1E_6H:BRD-K94390040-019-01-9:10|CPC009_HCC515_6H:BRD-K94390040-019-01-9:10|CPC009_HEPG2_6H:BRD-K94390040-019-01-9:10|CPC009_HT29_6H:BRD-K94390040-019-01-9:10|CPC009_MCF7_24H:BRD-K94390040-019-01-9:10|CPC009_MCF7_6H:BRD-K94390040-019-01-9:10|CPC009_PC3_6H:BRD-K94390040-019-01-9:10|CPC009_VCAP_24H:BRD-K94390…
CGS001-23321	CGS001-23321	TRIM2	trt_sh.cgs	120 h|144 h|96 h	1 ¬µL|1.5 ¬µL|2 ¬µL|5 ¬µL	89.3165	86.0614	70.808	1	1	91.5544	87.0787	84.3114	81.3013	80.6024	0	0	0	-67.5005	5	1	9	11	0|80.6|81.3|0|91.6|0|84.3|-67.5|87.1	0|1|1.03|0|1.13|0|0.96|-0.85|1.09	A375|A549|HA1E|HCC515|HEPG2|HT29|MCF7|PC3|VCAP	5|9|7|3	5|9|7|3|2|1	CGS001_A375_96H:TRIM2:1|CGS001_A549_96H:TRIM2:1|CGS001_HA1E_96H:TRIM2:1.5|CGS001_HCC515_96H:TRIM2:2|CGS001_HEPG2_96H:TRIM2:1.5|CGS001_HT29_96H:TRIM2:1|CGS001_MCF7_96H:TRIM2:2|CGS001_MCF7_144H:TRIM2:2|CGS001_PC3_96H:TRIM2:2|CGS001_PC3_144H:TRIM2:2|CGS001_VCAP_120H:TRIM2:5
BRD-K64366758	BRD-K64366758	BRD-K64366758	trt_cp	24 h|6 h	10 ¬µM	88.616	86.0498	68.2745	-666	-666	90.9705	86.2614	83.8828	83.0846	65.4476	0	0	-45.441	-51.8797	5	2	9	11	0|-51.9|0|91|83.9|-45.4|86.3|83.1|65.4	0|-0.6|0|1.18|1.03|-0.83|1.04|1|0.67	A375|A549|HA1E|HCC515|HEPG2|HT29|MCF7|PC3|VCAP	4|7|5|8	4|7|5|8|9|1	CPC019_A375_6H:BRD-K64366758-001-01-5:10|CPC019_A549_24H:BRD-K64366758-001-01-5:10|CPC019_HA1E_6H:BRD-K64366758-001-01-5:10|CPC019_HCC515_6H:BRD-K64366758-001-01-5:10|CPC019_HEPG2_6H:BRD-K64366758-001-01-5:10|CPC019_HT29_6H:BRD-K64366758-001-01-5:10|CPC019_MCF7_24H:BRD-K64366758-001-01-5:10|CPC019_MCF7_6H:BRD-K64366758-001-01-5:10|CPC019_PC3_6H:BRD-K64366758-001-01-5:10|CPC019_VCAP_24H:BRD-K64366…
CGS001-1831	CGS001-1831	TSC22D3	trt_sh.cgs	120 h|144 h|96 h	1 ¬µL|1.5 ¬µL|2 ¬µL|5 ¬µL	91.6174	86.0119	57.3413	1	1	94.4184	88.8164	84.6911	76.1219	0	0	0	0	0	4	0	9	11	76.1|94.4|84.7|0|0|0|88.8|0|0	0.87|1.28|1.08|0|0|0|1.05|0|0	A375|A549|HA1E|HCC515|HEPG2|HT29|MCF7|PC3|VCAP	2|7|3|1	2|7|3|1|4|5	CGS001_A375_96H:TSC22D3:1|CGS001_A549_96H:TSC22D3:1|CGS001_HA1E_96H:TSC22D3:1.5|CGS001_HCC515_96H:TSC22D3:2|CGS001_HEPG2_96H:TSC22D3:1.5|CGS001_HT29_96H:TSC22D3:1|CGS001_MCF7_96H:TSC22D3:2|CGS001_MCF7_144H:TSC22D3:2|CGS001_PC3_96H:TSC22D3:2|CGS001_PC3_144H:TSC22D3:2|CGS001_VCAP_120H:TSC22D3:5
CGS001-9958	CGS001-9958	USP15	trt_sh.cgs	120 h|96 h	1 ¬µL|1.5 ¬µL|2 ¬µL|5 ¬µL	89.5587	86.0113	47.9938	1	1	90.8147	88.3027	86.1917	78.7361	0	-56.0824	-66.7311	-91.5152	-666	4	3	8	8	-56.1|-66.7|90.8|78.7|-91.5|88.3|86.2|0	-0.83|-0.85|1.17|0.91|-1.23|1.04|1.06|0	A375|A549|HA1E|HEPG2|HT29|MCF7|PC3|VCAP	3|6|7|4	3|6|7|4|8|1	CGS001_A375_96H:USP15:1|CGS001_A549_96H:USP15:1|CGS001_HA1E_96H:USP15:1.5|CGS001_HEPG2_96H:USP15:1.5|CGS001_HT29_96H:USP15:1|CGS001_MCF7_96H:USP15:2|CGS001_PC3_96H:USP15:2|CGS001_VCAP_120H:USP15:5
CGS001-7185	CGS001-7185	TRAF1	trt_sh.cgs	96 h	1 ¬µL|1.5 ¬µL|2 ¬µL	90.9404	86.0034	57.3356	0	0	91.9268	89.954	81.5514	80.5814	0	0	0	-77.7287	-666	4	1	8	8	80.6|-77.7|0|91.9|81.6|0|0|90	0.94|-0.99|0|1.22|0.96|0|0|1.11	A375|A549|HA1E|HCC515|HEPG2|HT29|MCF7|PC3	4|8|5|1	4|8|5|1|3|6	CGS001_A375_96H:TRAF1:1|CGS001_A549_96H:TRAF1:1|CGS001_HA1E_96H:TRAF1:1.5|CGS001_HCC515_96H:TRAF1:2|CGS001_HEPG2_96H:TRAF1:1.5|CGS001_HT29_96H:TRAF1:1|CGS001_MCF7_96H:TRAF1:2|CGS001_PC3_96H:TRAF1:2
CGS001-22850	CGS001-22850	ADNP2	trt_sh.cgs	120 h|144 h|96 h	1 ¬µL|1.5 ¬µL|2 ¬µL|5 ¬µL	88.78	85.9785	57.319	1	1	90.9554	86.6047	85.1436	81.2103	0	0	-48.8243	-666	-666	4	1	7	8	0|81.2|86.6|91|-48.8|0|85.1	0|1.02|1.1|1.12|-0.77|0|1.06	A375|A549|HA1E|HEPG2|MCF7|PC3|VCAP	4|3|7|2	4|3|7|2|1|6	CGS001_A375_96H:ADNP2:1|CGS001_A549_96H:ADNP2:1|CGS001_HA1E_96H:ADNP2:1.5|CGS001_HEPG2_96H:ADNP2:1.5|CGS001_MCF7_96H:ADNP2:2|CGS001_MCF7_144H:ADNP2:2|CGS001_PC3_144H:ADNP2:2|CGS001_VCAP_120H:ADNP2:5
CGS001-120892	CGS001-120892	LRRK2	trt_sh.cgs	120 h|144 h|96 h	1 ¬µL|1.5 ¬µL|2 ¬µL|5 ¬µL	91.6564	85.9724	69.022	1	0	98.1589	85.1538	81.3559	79.2208	70.2424	0	0	-80.162	-84.8523	5	2	9	11	85.2|79.2|81.4|-84.9|0|70.2|-80.2|98.2|0	1.01|0.98|1.03|-1.08|0|0.79|-1.09|1.34|0	A375|A549|HA1E|HCC515|HEPG2|HT29|MCF7|PC3|VCAP	8|1|3|2	8|1|3|2|6|5	CGS001_A375_96H:LRRK2:1|CGS001_A549_96H:LRRK2:1|CGS001_HA1E_96H:LRRK2:1.5|CGS001_HCC515_96H:LRRK2:2|CGS001_HEPG2_96H:LRRK2:1.5|CGS001_HT29_96H:LRRK2:1|CGS001_MCF7_96H:LRRK2:2|CGS001_MCF7_144H:LRRK2:2|CGS001_PC3_96H:LRRK2:2|CGS001_PC3_144H:LRRK2:2|CGS001_VCAP_120H:LRRK2:5
CGS001-2188	CGS001-2188	FANCF	trt_sh.cgs	120 h|144 h|96 h	1 ¬µL|1.5 ¬µL|2 ¬µL|5 ¬µL	93.7524	85.9451	68.3371	1	1	93.847	93.6577	87.8419	68.4337	66.2424	0	0	0	-83.35	5	1	9	11	93.8|87.8|93.7|0|68.4|66.2|0|-83.4|0	1.19|1.11|1.22|0|0.61|0.59|0|-1.07|0	A375|A549|HA1E|HCC515|HEPG2|HT29|MCF7|PC3|VCAP	1|3|2|5	1|3|2|5|6|4	CGS001_A375_96H:FANCF:1|CGS001_A549_96H:FANCF:1|CGS001_HA1E_96H:FANCF:1.5|CGS001_HCC515_96H:FANCF:2|CGS001_HEPG2_96H:FANCF:1.5|CGS001_HT29_96H:FANCF:1|CGS001_MCF7_96H:FANCF:2|CGS001_MCF7_144H:FANCF:2|CGS001_PC3_96H:FANCF:2|CGS001_PC3_144H:FANCF:2|CGS001_VCAP_120H:FANCF:5
CGS001-11254	CGS001-11254	SLC6A14	trt_sh.cgs	120 h|96 h	1 ¬µL|1.5 ¬µL|2 ¬µL|5 ¬µL	90.7597	85.8803	57.2536	1	0	91.5254	89.994	86.9196	75.0824	0	0	0	-92.7879	-666	4	1	8	8	0|0|91.5|75.1|-92.8|86.9|90|0	0|0|1.18|0.83|-1.24|1.01|1.11|0	A375|A549|HA1E|HEPG2|HT29|MCF7|PC3|VCAP	3|7|6|4	3|7|6|4|1|2	CGS001_A375_96H:SLC6A14:1|CGS001_A549_96H:SLC6A14:1|CGS001_HA1E_96H:SLC6A14:1.5|CGS001_HEPG2_96H:SLC6A14:1.5|CGS001_HT29_96H:SLC6A14:1|CGS001_MCF7_96H:SLC6A14:2|CGS001_PC3_96H:SLC6A14:2|CGS001_VCAP_120H:SLC6A14:5
CGS001-1462	CGS001-1462	VCAN	trt_sh.cgs	120 h|96 h	1 ¬µL|1.5 ¬µL|2 ¬µL|5 ¬µL	90.8025	85.6969	68.6654	1	1	95.3572	86.2478	86.2234	74.959	69.2052	0	0	-49.9394	-91.9867	5	2	9	9	0|-92|75|69.2|86.2|-49.9|86.2|95.4|0	0|-1.22|0.95|0.93|1.02|-0.84|0.99|1.23|0	A375|A549|HA1E|HCC515|HEPG2|HT29|MCF7|PC3|VCAP	8|7|5|3	8|7|5|3|4|1	CGS001_A375_96H:VCAN:1|CGS001_A549_96H:VCAN:1|CGS001_HA1E_96H:VCAN:1.5|CGS001_HCC515_96H:VCAN:2|CGS001_HEPG2_96H:VCAN:1.5|CGS001_HT29_96H:VCAN:1|CGS001_MCF7_96H:VCAN:2|CGS001_PC3_96H:VCAN:2|CGS001_VCAP_120H:VCAN:5
CGS001-64943	CGS001-64943	NT5DC2	trt_sh.cgs	144 h|96 h	1 ¬µL|1.5 ¬µL|2 ¬µL	97.9581	85.6764	57.1176	1	1	98.918	96.9982	86.303	60.4863	0	0	0	0	-666	4	0	8	8	0|60.5|0|98.9|0|86.3|0|97	0|0.64|0|1.44|0|1.04|0|1.29	A375|A549|HA1E|HCC515|HEPG2|HT29|MCF7|PC3	4|8|6|2	4|8|6|2|1|3	CGS001_A375_96H:NT5DC2:1|CGS001_A549_96H:NT5DC2:1|CGS001_HA1E_96H:NT5DC2:1.5|CGS001_HCC515_96H:NT5DC2:2|CGS001_HEPG2_96H:NT5DC2:1.5|CGS001_HT29_96H:NT5DC2:1|CGS001_MCF7_144H:NT5DC2:2|CGS001_PC3_144H:NT5DC2:2
CGS001-53836	CGS001-53836	GPR87	trt_sh.cgs	120 h|96 h	1 ¬µL|1.5 ¬µL|2 ¬µL|5 ¬µL	90.5341	85.6581	57.1054	0	0	92.6736	88.3946	88.1402	73.4241	0	0	0	0	-666	4	0	8	8	0|88.4|92.7|88.1|0|0|73.4|0	0|1.12|1.2|1.06|0|0|0.85|0	A375|A549|HA1E|HEPG2|HT29|MCF7|PC3|VCAP	3|2|4|7	3|2|4|7|1|5	CGS001_A375_96H:GPR87:1|CGS001_A549_96H:GPR87:1|CGS001_HA1E_96H:GPR87:1.5|CGS001_HEPG2_96H:GPR87:1.5|CGS001_HT29_96H:GPR87:1|CGS001_MCF7_96H:GPR87:2|CGS001_PC3_96H:GPR87:2|CGS001_VCAP_120H:GPR87:5
CGS001-5595	CGS001-5595	MAPK3	trt_sh.cgs	120 h|144 h|96 h	1 ¬µL|1.5 ¬µL|2 ¬µL|5 ¬µL	92.0093	85.6162	57.0774	1	1	92.7682	91.2504	84.5818	73.8643	0	0	0	-666	-666	4	0	7	8	91.3|0|0|0|92.8|73.9|84.6	1.13|0|0|0|1.13|0.85|1.05	A375|HA1E|HEPG2|HT29|MCF7|PC3|VCAP	5|1|7|6	5|1|7|6|2|3	CGS001_A375_96H:MAPK3:1|CGS001_HA1E_96H:MAPK3:1.5|CGS001_HEPG2_96H:MAPK3:1.5|CGS001_HT29_96H:MAPK3:1|CGS001_MCF7_96H:MAPK3:2|CGS001_PC3_96H:MAPK3:2|CGS001_PC3_144H:MAPK3:2|CGS001_VCAP_120H:MAPK3:5
CGS001-51021	CGS001-51021	MRPS16	trt_sh.cgs	120 h|144 h|96 h	1 ¬µL|1.5 ¬µL|2 ¬µL|5 ¬µL	90.3298	85.6072	69.535	1	1	94.3078	86.3518	82.8322	78.937	74.7815	0	0	0	-44.6232	5	1	9	11	-44.6|94.3|82.8|0|0|0|78.9|86.4|74.8	-0.61|1.27|1.05|0|0|0|0.86|1.06|0.93	A375|A549|HA1E|HCC515|HEPG2|HT29|MCF7|PC3|VCAP	2|8|3|7	2|8|3|7|9|4	CGS001_A375_96H:MRPS16:1|CGS001_A549_96H:MRPS16:1|CGS001_HA1E_96H:MRPS16:1.5|CGS001_HCC515_96H:MRPS16:2|CGS001_HEPG2_96H:MRPS16:1.5|CGS001_HT29_96H:MRPS16:1|CGS001_MCF7_96H:MRPS16:2|CGS001_MCF7_144H:MRPS16:2|CGS001_PC3_96H:MRPS16:2|CGS001_PC3_144H:MRPS16:2|CGS001_VCAP_120H:MRPS16:5
CGS001-2114	CGS001-2114	ETS2	trt_sh.cgs	120 h|144 h|96 h	1 ¬µL|1.5 ¬µL|2 ¬µL|5 ¬µL	99.3926	85.5865	57.0577	1	1	99.4174	99.3677	76.2204	67.3404	0	0	0	0	0	4	0	9	11	0|0|0|99.4|76.2|0|99.4|67.3|0	0|0|0|1.47|0.86|0|1.41|0.73|0	A375|A549|HA1E|HCC515|HEPG2|HT29|MCF7|PC3|VCAP	4|7|5|8	4|7|5|8|1|2	CGS001_A375_96H:ETS2:1|CGS001_A549_96H:ETS2:1|CGS001_HA1E_96H:ETS2:1.5|CGS001_HCC515_96H:ETS2:2|CGS001_HEPG2_96H:ETS2:1.5|CGS001_HT29_96H:ETS2:1|CGS001_MCF7_96H:ETS2:2|CGS001_MCF7_144H:ETS2:2|CGS001_PC3_96H:ETS2:2|CGS001_PC3_144H:ETS2:2|CGS001_VCAP_120H:ETS2:5
BRD-K67075780	BRD-K67075780	TGX-115	trt_cp	24 h|6 h	100 ¬µM	92.5268	85.586	77.8073	-666	-666	98.278	86.7757	85.6722	71.6181	66.4797	58.0201	0	0	0	6	0	9	17	0|58|98.3|86.8|0|0|85.7|71.6|66.5	0|0.72|1.37|1.1|0|0|1.03|0.84|0.7	A375|A549|HA1E|HCC515|HEPG2|HT29|MCF7|PC3|VCAP	3|4|7|8	3|4|7|8|9|2	CPC006_A375_24H:BRD-K67075780-001-03-7:160|CPC006_A375_6H:BRD-K67075780-001-03-7:160|CPC006_A549_24H:BRD-K67075780-001-03-7:160|CPC006_A549_6H:BRD-K67075780-001-03-7:160|CPC006_HA1E_24H:BRD-K67075780-001-03-7:160|CPC006_HA1E_6H:BRD-K67075780-001-03-7:160|CPC006_HCC515_24H:BRD-K67075780-001-03-7:160|CPC006_HCC515_6H:BRD-K67075780-001-03-7:160|CPC006_HEPG2_6H:BRD-K67075780-001-03-7:160|CPC006_HT29_…
CGS001-3034	CGS001-3034	HAL	trt_sh.cgs	120 h|96 h	1 ¬µL|1.5 ¬µL|2 ¬µL|5 ¬µL	91.3528	85.5827	68.1763	0	0	91.3614	91.3442	90.573	69.0522	66.7273	0	-61.4856	-666	-666	5	1	7	7	90.6|69.1|91.4|91.3|66.7|0|-61.5	1.1|0.83|1.18|1.2|0.65|0|-0.78	A375|A549|HA1E|HCC515|HT29|PC3|VCAP	3|4|1|2	3|4|1|2|5|6	CGS001_A375_96H:HAL:1|CGS001_A549_96H:HAL:1|CGS001_HA1E_96H:HAL:1.5|CGS001_HCC515_96H:HAL:2|CGS001_HT29_96H:HAL:1|CGS001_PC3_96H:HAL:2|CGS001_VCAP_120H:HAL:5
BRD-K85015012	BRD-K85015012	NNC-05-2090	trt_cp	24 h|6 h	10 ¬µM	93.3618	85.468	67.0213	-666	-666	96.8635	89.8602	83.0097	72.1387	60.256	0	0	-666	-666	5	0	7	12	96.9|60.3|89.9|0|83|72.1|0	1.3|0.68|1.11|0|1|0.91|0	HA1E|HCC515|PC3|VCAP|A375|A549|MCF7	1|3|5|6	1|3|5|6|2|4	CPC001_HA1E_24H:BRD-K85015012-003-01-1:10|CPC001_HA1E_6H:BRD-K85015012-003-01-1:10|CPC001_HCC515_24H:BRD-K85015012-003-01-1:10|CPC001_PC3_24H:BRD-K85015012-003-01-1:10|CPC001_PC3_6H:BRD-K85015012-003-01-1:10|CPC001_VCAP_24H:BRD-K85015012-003-01-1:10|CPC001_VCAP_6H:BRD-K85015012-003-01-1:10|CPC016_A375_6H:BRD-K85015012-003-01-1:10|CPC016_A549_24H:BRD-K85015012-003-01-1:10|CPC016_A549_6H:BRD-K85015…
CGS001-2664	CGS001-2664	GDI1	trt_sh.cgs	120 h|96 h	1 ¬µL|1.5 ¬µL|2 ¬µL|5 ¬µL	91.0114	85.4459	79.4267	1	1	96.638	85.3848	80.1531	79.6076	78.8879	55.8885	0	0	-666	6	0	8	8	78.9|79.6|80.2|55.9|85.4|0|96.6|0	0.92|0.99|1.02|0.78|1.01|0|1.27|0	A375|A549|HA1E|HCC515|HEPG2|MCF7|PC3|VCAP	7|5|3|2	7|5|3|2|1|4	CGS001_A375_96H:GDI1:1|CGS001_A549_96H:GDI1:1|CGS001_HA1E_96H:GDI1:1.5|CGS001_HCC515_96H:GDI1:2|CGS001_HEPG2_96H:GDI1:1.5|CGS001_MCF7_96H:GDI1:2|CGS001_PC3_96H:GDI1:2|CGS001_VCAP_120H:GDI1:5
CGS001-2762	CGS001-2762	GMDS	trt_sh.cgs	120 h|144 h|96 h	1 ¬µL|1.5 ¬µL|2 ¬µL|5 ¬µL	95.0496	85.3287	78.2855	1	1	97.7037	92.3954	79.7273	71.4885	68.1818	60.2164	0	0	0	6	0	9	11	0|0|97.7|60.2|71.5|68.2|79.7|92.4|0	0|0|1.35|0.83|0.75|0.72|0.87|1.16|0	A375|A549|HA1E|HCC515|HEPG2|HT29|MCF7|PC3|VCAP	3|8|7|5	3|8|7|5|6|4	CGS001_A375_96H:GMDS:1|CGS001_A549_96H:GMDS:1|CGS001_HA1E_96H:GMDS:1.5|CGS001_HCC515_96H:GMDS:2|CGS001_HEPG2_96H:GMDS:1.5|CGS001_HT29_96H:GMDS:1|CGS001_MCF7_96H:GMDS:2|CGS001_MCF7_144H:GMDS:2|CGS001_PC3_96H:GMDS:2|CGS001_PC3_144H:GMDS:2|CGS001_VCAP_120H:GMDS:5
ccsbBroad304_01579	ccsbBroad304_01579	SOX2	trt_oe	24 h|48 h|72 h|96 h	1 ¬µL|2 ¬µL|3 ¬µL|4 ¬µL	87.4094	85.3254	69.4061	0	0	91.0058	83.813	83.6257	82.8571	75.1351	0	0	-60.2888	-666	5	1	8	16	83.8|91|75.1|0|-60.3|0|82.9|83.6	1.05|1.11|0.69|0|-0.91|0|1.11|0.89	PC3|A375|A549|HCC515|HEPG2|MCF7|VCAP|HA1E	2|1|8|7	2|1|8|7|3|4	OEC001_PC3_48H:CCSBBROAD304_01579:-666|OEB002_A375_96H:BRDN0000401187:-666|OEB002_A549_96H:BRDN0000401187:-666|OEB002_HCC515_96H:BRDN0000401187:-666|OEB002_HEPG2_96H:BRDN0000401187:-666|OEB002_MCF7_96H:BRDN0000401187:-666|OEB002_PC3_96H:BRDN0000401187:-666|OEB002_VCAP_96H:BRDN0000401187:-666|OEC001_A375_48H:CCSBBROAD304_01579:-666|OEC001_A375_24H:CCSBBROAD304_01579:-666|OEC001_A375_72H:CCSBBROAD3…
BRD-K76617868	BRD-K76617868	fasudil	trt_cp	24 h|6 h	10 ¬µM	92.8923	85.2907	56.8604	-666	-666	99.9103	85.8744	85.3537	70.0243	0	0	0	0	-666	4	0	8	12	0|85.4|99.9|0|0|85.9|0|70	0|1.08|1.57|0|0|1.1|0|0.8	HA1E|HCC515|VCAP|A549|HEPG2|HT29|MCF7|A375	3|6|2|8	3|6|2|8|1|4	CPC002_HA1E_24H:BRD-K76617868-003-03-6:10|CPC002_HA1E_6H:BRD-K76617868-003-03-6:10|CPC002_HCC515_24H:BRD-K76617868-003-03-6:10|CPC002_HCC515_6H:BRD-K76617868-003-03-6:10|CPC002_VCAP_24H:BRD-K76617868-003-03-6:10|CPC018_A549_6H:BRD-K76617868-003-03-6:10|CPC018_HEPG2_6H:BRD-K76617868-003-03-6:10|CPC018_HT29_6H:BRD-K76617868-003-03-6:10|CPC018_MCF7_24H:BRD-K76617868-003-03-6:10|CPC018_MCF7_6H:BRD-K7…
CGS001-894	CGS001-894	CCND2	trt_sh.cgs	120 h|144 h|96 h	1 ¬µL|1.5 ¬µL|2 ¬µL|5 ¬µL	95.694	85.2167	67.8098	0	0	99.5653	91.8227	80.8685	68.6101	65.9923	0	0	-40.581	-666	5	1	8	10	0|68.6|66|-40.6|0|99.6|80.9|91.8	0|0.82|0.83|-0.78|0|1.45|0.96|1.17	A375|A549|HA1E|HEPG2|HT29|MCF7|PC3|VCAP	6|8|7|2	6|8|7|2|3|1	CGS001_A375_96H:CCND2:1|CGS001_A549_96H:CCND2:1|CGS001_HA1E_96H:CCND2:1.5|CGS001_HEPG2_96H:CCND2:1.5|CGS001_HT29_96H:CCND2:1|CGS001_MCF7_96H:CCND2:2|CGS001_MCF7_144H:CCND2:2|CGS001_PC3_96H:CCND2:2|CGS001_PC3_144H:CCND2:2|CGS001_VCAP_120H:CCND2:5
CGS001-1958	CGS001-1958	EGR1	trt_sh.cgs	120 h|96 h	1 ¬µL|1.5 ¬µL|2 ¬µL|5 ¬µL	-90.704	85.1628	56.7752	0	1	92.0175	88.0077	87.6821	72.9438	0	0	-82.2565	-99.1515	-666	4	2	8	8	0|88|92|87.7|-99.2|-82.3|72.9|0	0|1.11|1.19|1.14|-1.46|-1.11|0.84|0	A375|A549|HA1E|HCC515|HT29|MCF7|PC3|VCAP	3|2|4|7	3|2|4|7|1|8	CGS001_A375_96H:EGR1:1|CGS001_A549_96H:EGR1:1|CGS001_HA1E_96H:EGR1:1.5|CGS001_HCC515_96H:EGR1:2|CGS001_HT29_96H:EGR1:1|CGS001_MCF7_96H:EGR1:2|CGS001_PC3_96H:EGR1:2|CGS001_VCAP_120H:EGR1:5
BRD-A26095496	BRD-A26095496	clobetasol	trt_cp	24 h|6 h	10 ¬µM	92.6286	85.1231	67.0314	-666	-666	95.6335	89.6238	81.044	74.1913	61.6959	0	0	-32.1375	-666	5	1	8	10	95.6|74.2|81|0|89.6|61.7|-32.1|0	1.25|0.92|1|0|1.12|0.78|-0.59|0	HA1E|HCC515|HEPG2|VCAP|A375|A549|HT29|MCF7	1|5|3|2	1|5|3|2|6|4	CPC004_HA1E_24H:BRD-A26095496-001-03-2:10|CPC004_HCC515_24H:BRD-A26095496-001-03-2:10|CPC004_HCC515_6H:BRD-A26095496-001-03-2:10|CPC004_HEPG2_6H:BRD-A26095496-001-03-2:10|CPC004_VCAP_24H:BRD-A26095496-001-03-2:10|CPC015_A375_6H:BRD-A26095496-001-03-2:10|CPC015_A549_24H:BRD-A26095496-001-03-2:10|CPC015_HT29_6H:BRD-A26095496-001-03-2:10|CPC004_VCAP_6H:BRD-A26095496-001-03-2:10|CPC015_MCF7_24H:BRD-A…
CGS001-147179	CGS001-147179	WIPF2	trt_sh.cgs	120 h|144 h|96 h	1 ¬µL|1.5 ¬µL|2 ¬µL|5 ¬µL	94.6456	85.0166	66.8109	1	1	99.4474	89.8439	80.593	70.1821	60.799	0	0	0	0	5	0	9	11	0|99.4|0|0|80.6|0|89.8|70.2|60.8	0|1.54|0|0|0.94|0|1.07|0.79|0.64	A375|A549|HA1E|HCC515|HEPG2|HT29|MCF7|PC3|VCAP	2|7|5|8	2|7|5|8|9|1	CGS001_A375_96H:WIPF2:1|CGS001_A549_96H:WIPF2:1|CGS001_HA1E_96H:WIPF2:1.5|CGS001_HCC515_96H:WIPF2:2|CGS001_HEPG2_96H:WIPF2:1.5|CGS001_HT29_96H:WIPF2:1|CGS001_MCF7_96H:WIPF2:2|CGS001_MCF7_144H:WIPF2:2|CGS001_PC3_96H:WIPF2:2|CGS001_PC3_144H:WIPF2:2|CGS001_VCAP_120H:WIPF2:5
CGS001-64175	CGS001-64175	LEPRE1	trt_sh.cgs	120 h|96 h	1 ¬µL|1.5 ¬µL|2 ¬µL|5 ¬µL	91.8008	84.981	56.654	1	1	93.3833	90.2183	82.5041	73.8182	0	0	0	-666	-666	4	0	7	7	90.2|82.5|0|73.8|0|0|93.4	1.15|1.05|0|0.85|0|0|1.2	A549|HA1E|HEPG2|HT29|MCF7|PC3|VCAP	7|1|2|4	7|1|2|4|3|5	CGS001_A549_96H:LEPRE1:1|CGS001_HA1E_96H:LEPRE1:1.5|CGS001_HEPG2_96H:LEPRE1:1.5|CGS001_HT29_96H:LEPRE1:1|CGS001_MCF7_96H:LEPRE1:2|CGS001_PC3_96H:LEPRE1:2|CGS001_VCAP_120H:LEPRE1:5
CGS001-3912	CGS001-3912	LAMB1	trt_sh.cgs	120 h|144 h|96 h	1 ¬µL|1.5 ¬µL|2 ¬µL|5 ¬µL	92.4193	84.9597	56.6398	1	1	94.9157	89.9229	87.1818	67.8182	0	0	0	0	-666	4	0	8	10	0|94.9|0|87.2|67.8|89.9|0|0	0|1.29|0|1.04|0.71|1.07|0|0	A375|A549|HA1E|HEPG2|HT29|MCF7|PC3|VCAP	2|6|4|5	2|6|4|5|1|3	CGS001_A375_96H:LAMB1:1|CGS001_A549_96H:LAMB1:1|CGS001_HA1E_96H:LAMB1:1.5|CGS001_HEPG2_96H:LAMB1:1.5|CGS001_HT29_96H:LAMB1:1|CGS001_MCF7_96H:LAMB1:2|CGS001_MCF7_144H:LAMB1:2|CGS001_PC3_96H:LAMB1:2|CGS001_PC3_144H:LAMB1:2|CGS001_VCAP_120H:LAMB1:5
BRD-K29950728	BRD-K29950728	clomifene	trt_cp	24 h|6 h	10 ¬µM	93.9366	84.9518	56.6345	-666	-666	94.2308	93.6424	93.4963	58.4378	0	0	-95.0942	-666	-666	4	1	7	13	93.5|-95.1|93.6|0|58.4|94.2|0	1.21|-1.31|1.19|0|0.73|1.21|0	HA1E|HCC515|MCF7|PC3|A549|HEPG2|A375	6|3|1|5	6|3|1|5|4|7	CPC004_HA1E_6H:BRD-K29950728-048-08-3:10|CPC004_HCC515_24H:BRD-K29950728-048-08-3:10|CPC004_HCC515_6H:BRD-K29950728-048-08-3:10|CPC004_MCF7_6H:BRD-K29950728-048-08-3:10|CPC004_PC3_24H:BRD-K29950728-048-08-3:10|CPC017_A549_24H:BRD-K29950728-048-08-3:10|CPC017_HEPG2_6H:BRD-K29950728-048-08-3:10|CPC017_MCF7_24H:BRD-K29950728-048-08-3:10|CPC017_MCF7_6H:BRD-K29950728-048-08-3:10|CPC020_A375_6H:BRD-K29…
CGS001-6672	CGS001-6672	SP100	trt_sh.cgs	120 h|96 h	1 ¬µL|1.5 ¬µL|2 ¬µL|5 ¬µL	89.7571	84.9466	80.8491	1	1	90.2907	89.2235	80.5243	79.7478	75.9808	69.3275	0	0	-44.0427	6	1	9	9	90.3|89.2|69.3|80.5|76|0|-44|79.7|0	1.1|1.14|0.87|1.06|0.86|0|-0.7|0.94|0	A375|A549|HA1E|HCC515|HEPG2|HT29|MCF7|PC3|VCAP	1|2|4|8	1|2|4|8|5|3	CGS001_A375_96H:SP100:1|CGS001_A549_96H:SP100:1|CGS001_HA1E_96H:SP100:1.5|CGS001_HCC515_96H:SP100:2|CGS001_HEPG2_96H:SP100:1.5|CGS001_HT29_96H:SP100:1|CGS001_MCF7_96H:SP100:2|CGS001_PC3_96H:SP100:2|CGS001_VCAP_120H:SP100:5
CGS001-4680	CGS001-4680	CEACAM6	trt_sh.cgs	120 h|144 h|96 h	1 ¬µL|1.5 ¬µL|2 ¬µL|5 ¬µL	92.5289	84.9187	56.6125	1	1	94.2699	90.7879	82.5896	72.0276	0	0	0	-666	-666	4	0	7	9	0|0|72|90.8|94.3|82.6|0	0|0|0.77|1.12|1.16|0.99|0	A549|HA1E|HEPG2|HT29|MCF7|PC3|VCAP	5|4|6|3	5|4|6|3|1|2	CGS001_A549_96H:CEACAM6:1|CGS001_HA1E_96H:CEACAM6:1.5|CGS001_HEPG2_96H:CEACAM6:1.5|CGS001_HT29_96H:CEACAM6:1|CGS001_MCF7_96H:CEACAM6:2|CGS001_MCF7_144H:CEACAM6:2|CGS001_PC3_96H:CEACAM6:2|CGS001_PC3_144H:CEACAM6:2|CGS001_VCAP_120H:CEACAM6:5
BRD-A70155556	BRD-A70155556	lovastatin	trt_cp	24 h|6 h	40 ¬µM	91.9545	84.8738	79.5215	-666	-666	96.7295	87.1795	82.1637	73.4223	71.3407	66.293	0	-43.4597	-66.027	6	2	9	14	73.4|82.2|71.3|96.7|87.2|66.3|0|-66|-43.5	0.85|1.05|0.81|1.33|1.08|0.8|0|-0.92|-0.7	A375|A549|HA1E|HCC515|HEPG2|HT29|MCF7|PC3|VCAP	4|5|2|1	4|5|2|1|3|6	CPC006_A375_24H:BRD-A70155556-001-04-4:40|CPC006_A375_6H:BRD-A70155556-001-04-4:40|CPC006_A549_24H:BRD-A70155556-001-04-4:40|CPC006_A549_6H:BRD-A70155556-001-04-4:40|CPC006_HA1E_6H:BRD-A70155556-001-04-4:40|CPC006_HCC515_24H:BRD-A70155556-001-04-4:40|CPC006_HEPG2_6H:BRD-A70155556-001-04-4:40|CPC006_HT29_24H:BRD-A70155556-001-04-4:40|CPC006_HT29_6H:BRD-A70155556-001-04-4:40|CPC006_MCF7_24H:BRD-A70…
BRD-K59962020	BRD-K59962020	CHEMBL-374350	trt_cp	24 h|6 h	10 ¬µM	93.0015	84.8331	46.695	-666	-666	97.8012	88.2019	83.6408	69.6886	0	-59.1626	-65.5456	-666	-666	4	2	7	12	-59.2|83.6|0|69.7|-65.5|88.2|97.8	-0.84|1.02|0|0.85|-1|1.08|1.34	A375|HA1E|HCC515|HEPG2|HT29|PC3|VCAP	7|6|2|4	7|6|2|4|3|1	CPC006_A375_24H:BRD-K59962020-001-06-9:10|CPC006_HA1E_24H:BRD-K59962020-001-06-9:10|CPC006_HA1E_6H:BRD-K59962020-001-06-9:10|CPC006_HCC515_24H:BRD-K59962020-001-06-9:10|CPC006_HEPG2_6H:BRD-K59962020-001-06-9:10|CPC006_HT29_24H:BRD-K59962020-001-06-9:10|CPC006_HT29_6H:BRD-K59962020-001-06-9:10|CPC010_A375_6H:BRD-K59962020-001-10-1:10|CPC010_HEPG2_6H:BRD-K59962020-001-10-1:10|CPC010_PC3_24H:BRD-K59…
CGS001-5932	CGS001-5932	RBBP8	trt_sh.cgs	120 h|96 h	1 ¬µL|1.5 ¬µL|2 ¬µL|5 ¬µL	88.7697	84.7676	56.5117	1	1	89.5131	88.0262	85.4179	76.1132	0	0	0	0	-78.1708	4	1	9	9	0|-78.2|88|76.1|0|0|85.4|0|89.5	0|-1|1.13|1|0|0|0.98|0|1.13	A375|A549|HA1E|HCC515|HEPG2|HT29|MCF7|PC3|VCAP	9|3|7|4	9|3|7|4|1|5	CGS001_A375_96H:RBBP8:1|CGS001_A549_96H:RBBP8:1|CGS001_HA1E_96H:RBBP8:1.5|CGS001_HCC515_96H:RBBP8:2|CGS001_HEPG2_96H:RBBP8:1.5|CGS001_HT29_96H:RBBP8:1|CGS001_MCF7_96H:RBBP8:2|CGS001_PC3_96H:RBBP8:2|CGS001_VCAP_120H:RBBP8:5
BRD-A90490067	BRD-A90490067	fulvestrant	trt_cp	24 h|6 h	1 nM|1 ¬µM|10 ¬µM|100 nM|3 ¬µM|5 ¬µM|500 nM	94.3064	84.7597	56.5064	-666	-666	96.4336	92.1792	86.9643	63.4615	0	0	-53.6285	-78.7373	-666	4	2	8	65	96.4|-53.6|92.2|63.5|0|0|87|-78.7	1.27|-0.88|1.21|0.74|0|0|1.07|-1.05	MCF7|HA1E|HCC515|HEPG2|HT29|A375|VCAP|PC3	1|3|7|4	1|3|7|4|5|6	ASG001_MCF7_24H:BRD-A90490067-001-02-7:2|ASG001_MCF7_24H:BRD-A90490067-001-02-7:0.4|ASG001_MCF7_24H:BRD-A90490067-001-02-7:0.08|ASG001_MCF7_24H:BRD-A90490067-001-02-7:10|ASG001_MCF7_6H:BRD-A90490067-001-02-7:2|ASG001_MCF7_6H:BRD-A90490067-001-02-7:0.4|CPC004_HA1E_6H:BRD-A90490067-001-01-9:10|CPC004_HCC515_24H:BRD-A90490067-001-01-9:10|CPC004_HCC515_6H:BRD-A90490067-001-01-9:10|CPC004_HEPG2_6H:BRD…
BRD-K00954209	BRD-K00954209	BRD-K00954209	trt_cp	24 h|6 h	10 ¬µM	92.5971	84.7518	50.7716	-666	-666	100	85.1942	83.3333	70.4797	0	-34.3774	-70.7652	-70.852	-666	4	3	8	9	85.2|83.3|70.5|100|-70.9|-34.4|0|-70.8	1.05|1.07|0.8|1.79|-1.04|-0.59|0|-0.96	A375|A549|HA1E|HEPG2|HT29|MCF7|VCAP|PC3	4|1|2|3	4|1|2|3|7|6	CPC013_A375_6H:BRD-K00954209-001-01-0:10|CPC013_A549_6H:BRD-K00954209-001-01-0:10|CPC013_HA1E_6H:BRD-K00954209-001-01-0:10|CPC013_HEPG2_6H:BRD-K00954209-001-01-0:10|CPC013_HT29_6H:BRD-K00954209-001-01-0:10|CPC013_MCF7_24H:BRD-K00954209-001-01-0:10|CPC013_VCAP_24H:BRD-K00954209-001-01-0:10|CPC013_MCF7_6H:BRD-K00954209-001-01-0:10|CPC013_PC3_24H:BRD-K00954209-001-01-0:10
CGS001-1978	CGS001-1978	EIF4EBP1	trt_sh.cgs	120 h|144 h|96 h	1 ¬µL|1.5 ¬µL|2 ¬µL|5 ¬µL	99.5016	84.7515	56.501	1	1	99.5026	99.5006	72.8512	67.1515	0	0	0	-55.1962	-666	4	1	8	10	0|99.5|0|-55.2|67.2|72.9|0|99.5	0|1.55|0|-0.91|0.68|0.67|0|1.43	A375|A549|HA1E|HEPG2|HT29|MCF7|PC3|VCAP	2|8|6|5	2|8|6|5|1|3	CGS001_A375_96H:EIF4EBP1:1|CGS001_A549_96H:EIF4EBP1:1|CGS001_HA1E_96H:EIF4EBP1:1.5|CGS001_HEPG2_96H:EIF4EBP1:1.5|CGS001_HT29_96H:EIF4EBP1:1|CGS001_MCF7_96H:EIF4EBP1:2|CGS001_MCF7_144H:EIF4EBP1:2|CGS001_PC3_96H:EIF4EBP1:2|CGS001_PC3_144H:EIF4EBP1:2|CGS001_VCAP_120H:EIF4EBP1:5
BRD-A94413429	BRD-A94413429	NTNCB	trt_cp	24 h|6 h	10 ¬µM	92.6107	84.7058	56.4705	-666	-666	95.3075	89.9139	78.9149	74.6867	0	0	0	-666	-666	4	0	7	12	89.9|95.3|78.9|0|74.7|0|0	1.12|1.28|0.95|0|0.95|0|0	HA1E|HCC515|PC3|VCAP|A549|MCF7|HT29	2|1|3|5	2|1|3|5|4|6	CPC001_HA1E_24H:BRD-A94413429-003-01-6:10|CPC001_HA1E_6H:BRD-A94413429-003-01-6:10|CPC001_HCC515_24H:BRD-A94413429-003-01-6:10|CPC001_HCC515_6H:BRD-A94413429-003-01-6:10|CPC001_PC3_24H:BRD-A94413429-003-01-6:10|CPC001_PC3_6H:BRD-A94413429-003-01-6:10|CPC001_VCAP_24H:BRD-A94413429-003-01-6:10|CPC001_VCAP_6H:BRD-A94413429-003-01-6:10|CPC016_A549_24H:BRD-A94413429-003-01-6:10|CPC016_MCF7_6H:BRD-A944…
BRD-U73238814	BRD-U73238814	QL-XI-92	trt_cp	24 h|6 h	10 ¬µM	97.5545	84.6989	67.3279	-666	-666	99.3734	95.7356	76.2821	67.4047	65.1719	0	0	-74.7812	-666	5	1	8	11	0|99.4|67.4|76.3|65.2|0|95.7|-74.8	0|1.52|0.71|0.94|0.79|0|1.27|-1.06	A375|A549|HA1E|HEPG2|HT29|MCF7|PC3|VCAP	2|7|4|3	2|7|4|3|5|1	CPC014_A375_6H:BRD-U73238814-000-01-7:10|CPC014_A549_24H:BRD-U73238814-000-01-7:10|CPC014_A549_6H:BRD-U73238814-000-01-7:10|CPC014_HA1E_6H:BRD-U73238814-000-01-7:10|CPC014_HEPG2_6H:BRD-U73238814-000-01-7:10|CPC014_HT29_6H:BRD-U73238814-000-01-7:10|CPC014_MCF7_24H:BRD-U73238814-000-01-7:10|CPC014_PC3_24H:BRD-U73238814-000-01-7:10|CPC014_PC3_6H:BRD-U73238814-000-01-7:10|CPC014_VCAP_24H:BRD-U7323881…
CGS001-122402	CGS001-122402	TDRD9	trt_sh.cgs	120 h|96 h	1 ¬µL|1.5 ¬µL|2 ¬µL|5 ¬µL	93.2635	84.6103	56.4069	0	0	97.8447	88.6823	84.6858	67.2285	0	0	0	-69.2727	-666	4	1	8	8	0|97.8|88.7|84.7|-69.3|0|0|67.2	0|1.39|1.13|1.11|-0.99|0|0|0.81	A375|A549|HA1E|HCC515|HT29|MCF7|PC3|VCAP	2|3|4|8	2|3|4|8|1|6	CGS001_A375_96H:TDRD9:1|CGS001_A549_96H:TDRD9:1|CGS001_HA1E_96H:TDRD9:1.5|CGS001_HCC515_96H:TDRD9:2|CGS001_HT29_96H:TDRD9:1|CGS001_MCF7_96H:TDRD9:2|CGS001_PC3_96H:TDRD9:2|CGS001_VCAP_120H:TDRD9:5
BRD-K17953061	BRD-K17953061	staurosporine	trt_cp	24 h|6 h	0.04 ¬µM|0.12 ¬µM|0.37 ¬µM|1.11 ¬µM|10 ¬µM|3.33 ¬µM	89.6211	84.5942	49.3292	-666	-666	96.8447	82.3975	79.8954	79.2392	0	-42.4019	-81.4223	-85.4167	-666	4	3	8	50	96.8|-81.4|0|79.2|-85.4|79.9|-42.4|82.4	1.32|-1.06|0|0.99|-1.16|1.01|-0.58|0.99	A375|A549|HA1E|HCC515|HEPG2|HT29|MCF7|PC3	1|8|6|4	1|8|6|4|3|7	CPC019_A375_6H:BRD-K17953061-001-05-1:10|CPC019_A549_24H:BRD-K17953061-001-05-1:10|CPC019_A549_6H:BRD-K17953061-001-05-1:10|CPC019_HA1E_6H:BRD-K17953061-001-05-1:10|CPC019_HCC515_6H:BRD-K17953061-001-05-1:10|CPC019_HEPG2_6H:BRD-K17953061-001-05-1:10|CPC019_HT29_6H:BRD-K17953061-001-05-1:10|CPC019_MCF7_6H:BRD-K17953061-001-05-1:10|CPC019_PC3_24H:BRD-K17953061-001-05-1:10|CPC019_PC3_6H:BRD-K1795306…
CGS001-11267	CGS001-11267	SNF8	trt_sh.cgs	120 h|96 h	1 ¬µL|1.5 ¬µL|2 ¬µL|5 ¬µL	92.5138	84.5814	56.3876	1	1	94.0164	91.0112	90.8345	62.4636	0	0	0	-666	-666	4	0	7	7	94|0|0|62.5|0|90.8|91	1.2|0|0|0.85|0|1.12|1.15	A375|A549|HA1E|HCC515|HT29|PC3|VCAP	1|7|6|4	1|7|6|4|2|3	CGS001_A375_96H:SNF8:1|CGS001_A549_96H:SNF8:1|CGS001_HA1E_96H:SNF8:1.5|CGS001_HCC515_96H:SNF8:2|CGS001_HT29_96H:SNF8:1|CGS001_PC3_96H:SNF8:2|CGS001_VCAP_120H:SNF8:5
CGS001-54499	CGS001-54499	TMCO1	trt_sh.cgs	144 h|96 h	1 ¬µL|1.5 ¬µL|2 ¬µL	91.6906	84.5584	56.3723	1	1	95.5405	87.8407	83.8163	71.0362	0	0	0	-666	-666	4	0	7	7	95.5|0|83.8|71|87.8|0|0	1.25|0|1.07|0.95|1.05|0|0	A375|A549|HA1E|HCC515|HEPG2|MCF7|PC3	1|5|3|4	1|5|3|4|2|6	CGS001_A375_96H:TMCO1:1|CGS001_A549_96H:TMCO1:1|CGS001_HA1E_96H:TMCO1:1.5|CGS001_HCC515_96H:TMCO1:2|CGS001_HEPG2_96H:TMCO1:1.5|CGS001_MCF7_144H:TMCO1:2|CGS001_PC3_144H:TMCO1:2
BRD-K73290745	BRD-K73290745	ICI-199441	trt_cp	24 h|6 h	10 ¬µM	94.1671	84.5548	56.3699	-666	-666	96.7949	91.5393	76.3079	73.5773	0	0	0	-666	-666	4	0	7	10	0|91.5|0|0|96.8|76.3|73.6	0|1.19|0|0|1.3|0.96|0.79	HA1E|HCC515|VCAP|A375|HEPG2|HT29|MCF7	5|2|6|7	5|2|6|7|1|3	CPC003_HA1E_24H:BRD-K73290745-003-01-8:10|CPC003_HA1E_6H:BRD-K73290745-003-01-8:10|CPC003_HCC515_24H:BRD-K73290745-003-01-8:10|CPC003_HCC515_6H:BRD-K73290745-003-01-8:10|CPC003_VCAP_24H:BRD-K73290745-003-01-8:10|CPC018_A375_6H:BRD-K73290745-003-01-8:10|CPC018_HEPG2_6H:BRD-K73290745-003-01-8:10|CPC018_HT29_6H:BRD-K73290745-003-01-8:10|CPC018_MCF7_24H:BRD-K73290745-003-01-8:10|CPC018_MCF7_6H:BRD-K7…
CGS001-5605	CGS001-5605	MAP2K2	trt_sh.cgs	120 h|144 h|96 h	1 ¬µL|1.5 ¬µL|2 ¬µL|5 ¬µL	93.5602	84.5137	67.686	1	1	98.2316	88.8889	78.3169	72.6176	68.0608	0	0	0	0	5	0	9	11	0|98.2|0|72.6|78.3|0|0|68.1|88.9	0|1.4|0|0.96|0.9|0|0|0.75|1.12	A375|A549|HA1E|HCC515|HEPG2|HT29|MCF7|PC3|VCAP	2|9|5|4	2|9|5|4|8|1	CGS001_A375_96H:MAP2K2:1|CGS001_A549_96H:MAP2K2:1|CGS001_HA1E_96H:MAP2K2:1.5|CGS001_HCC515_96H:MAP2K2:2|CGS001_HEPG2_96H:MAP2K2:1.5|CGS001_HT29_96H:MAP2K2:1|CGS001_MCF7_96H:MAP2K2:2|CGS001_MCF7_144H:MAP2K2:2|CGS001_PC3_96H:MAP2K2:2|CGS001_PC3_144H:MAP2K2:2|CGS001_VCAP_120H:MAP2K2:5
BRD-K67578145	BRD-K67578145	GDC-0879	trt_cp	24 h|6 h	1 ¬µM|10 ¬µM|100 nM|3 ¬µM|500 nM	96.32	84.5065	56.3377	-666	-666	99.6511	92.9889	83.8764	61.5097	0	0	-61.5885	-61.8201	-666	4	2	8	23	99.7|83.9|93|-61.8|0|0|-61.6|61.5	1.54|1.08|1.19|-0.93|0|0|-0.93|0.73	A375|A549|HA1E|HCC515|MCF7|PC3|VCAP|HT29	1|3|2|8	1|3|2|8|5|6	CPC014_A375_6H:BRD-K67578145-001-01-4:10|CPC014_A549_24H:BRD-K67578145-001-01-4:10|CPC014_A549_6H:BRD-K67578145-001-01-4:10|CPC014_HA1E_6H:BRD-K67578145-001-01-4:10|CPC014_HCC515_6H:BRD-K67578145-001-01-4:10|CPC014_MCF7_24H:BRD-K67578145-001-01-4:10|CPC014_MCF7_6H:BRD-K67578145-001-01-4:10|CPC014_PC3_6H:BRD-K67578145-001-01-4:10|CPC014_VCAP_6H:BRD-K67578145-001-01-4:10|LJP002_MCF7_24H:BRD-K675781…
CGS001-2963	CGS001-2963	GTF2F2	trt_sh.cgs	120 h|96 h	1 ¬µL|1.5 ¬µL|2 ¬µL|5 ¬µL	97.3678	84.4094	56.2729	1	1	97.7838	96.9517	74.7997	68.1024	0	0	0	-69.5381	-666	4	1	8	8	97|74.8|0|-69.5|97.8|0|0|68.1	1.31|0.91|0|-0.88|1.3|0|0|0.83	A375|A549|HA1E|HCC515|HEPG2|HT29|PC3|VCAP	5|1|2|8	5|1|2|8|3|6	CGS001_A375_96H:GTF2F2:1|CGS001_A549_96H:GTF2F2:1|CGS001_HA1E_96H:GTF2F2:1.5|CGS001_HCC515_96H:GTF2F2:2|CGS001_HEPG2_96H:GTF2F2:1.5|CGS001_HT29_96H:GTF2F2:1|CGS001_PC3_96H:GTF2F2:2|CGS001_VCAP_120H:GTF2F2:5
CGS001-5580	CGS001-5580	PRKCD	trt_sh.cgs	120 h|144 h|96 h	1 ¬µL|1.5 ¬µL|2 ¬µL|5 ¬µL	94.548	84.3898	56.2599	1	1	98.9193	90.1767	83.7524	64.7108	0	0	0	0	-91.088	4	1	9	11	0|83.8|-91.1|64.7|90.2|0|0|98.9|0	0|1.05|-1.18|0.87|1.1|0|0|1.4|0	A375|A549|HA1E|HCC515|HEPG2|HT29|MCF7|PC3|VCAP	8|5|2|4	8|5|2|4|1|6	CGS001_A375_96H:PRKCD:1|CGS001_A549_96H:PRKCD:1|CGS001_HA1E_96H:PRKCD:1.5|CGS001_HCC515_96H:PRKCD:2|CGS001_HEPG2_96H:PRKCD:1.5|CGS001_HT29_96H:PRKCD:1|CGS001_MCF7_96H:PRKCD:2|CGS001_MCF7_144H:PRKCD:2|CGS001_PC3_96H:PRKCD:2|CGS001_PC3_144H:PRKCD:2|CGS001_VCAP_120H:PRKCD:5
CGS001-3176	CGS001-3176	HNMT	trt_sh.cgs	120 h|96 h	1 ¬µL|1.5 ¬µL|2 ¬µL|5 ¬µL	90.1046	84.3789	68.8095	1	1	94.7046	85.5046	78.6933	78.6129	75.3417	0	0	-73.7843	-77.7025	5	2	9	9	-77.7|78.6|75.3|78.7|85.5|0|94.7|-73.8|0	-1.05|0.97|0.96|1.03|1.01|0|1.17|-0.94|0	A375|A549|HA1E|HCC515|HEPG2|HT29|MCF7|PC3|VCAP	7|5|4|2	7|5|4|2|3|6	CGS001_A375_96H:HNMT:1|CGS001_A549_96H:HNMT:1|CGS001_HA1E_96H:HNMT:1.5|CGS001_HCC515_96H:HNMT:2|CGS001_HEPG2_96H:HNMT:1.5|CGS001_HT29_96H:HNMT:1|CGS001_MCF7_96H:HNMT:2|CGS001_PC3_96H:HNMT:2|CGS001_VCAP_120H:HNMT:5
CGS001-11143	CGS001-11143	KAT7	trt_sh.cgs	120 h|96 h	1 ¬µL|1.5 ¬µL|2 ¬µL|5 ¬µL	90.6835	84.2926	67.7015	1	1	98.3973	82.9697	78.3768	77.4265	69.0387	0	-58.6767	-59.8498	-95.6807	5	3	9	9	0|98.4|-95.7|69|78.4|83|-59.8|77.4|-58.7	0|1.41|-1.29|0.92|0.9|0.98|-0.9|0.91|-0.72	A375|A549|HA1E|HCC515|HEPG2|HT29|MCF7|PC3|VCAP	2|6|5|8	2|6|5|8|4|1	CGS001_A375_96H:KAT7:1|CGS001_A549_96H:KAT7:1|CGS001_HA1E_96H:KAT7:1.5|CGS001_HCC515_96H:KAT7:2|CGS001_HEPG2_96H:KAT7:1.5|CGS001_HT29_96H:KAT7:1|CGS001_MCF7_96H:KAT7:2|CGS001_PC3_96H:KAT7:2|CGS001_VCAP_120H:KAT7:5
BRD-K03641750	BRD-K03641750	FL-HDAC-025	trt_cp	24 h	0.04 ¬µM|0.12 ¬µM|0.37 ¬µM|1.11 ¬µM|10 ¬µM|3.33 ¬µM	92.34	84.2695	56.1796	-666	-666	92.8363	91.8437	85.983	66.4148	0	0	-42.0398	-666	-666	4	1	7	18	86|92.8|0|0|66.4|91.8|-42	1.07|1.25|0|0|0.83|1.14|-0.55	A375|A549|HA1E|HCC515|HEPG2|MCF7|PC3	2|6|1|5	2|6|1|5|3|4	PCLB003_A375_24H:BRD-K03641750-001-01-3:10|PCLB003_A375_24H:BRD-K03641750-001-01-3:1.11|PCLB003_A549_24H:BRD-K03641750-001-01-3:10|PCLB003_A549_24H:BRD-K03641750-001-01-3:0.37|PCLB003_A549_24H:BRD-K03641750-001-01-3:0.12|PCLB003_A549_24H:BRD-K03641750-001-01-3:0.04|PCLB003_HA1E_24H:BRD-K03641750-001-01-3:10|PCLB003_HCC515_24H:BRD-K03641750-001-01-3:10|PCLB003_HCC515_24H:BRD-K03641750-001-01-3:0.1…
CGS001-3320	CGS001-3320	HSP90AA1	trt_sh.cgs	120 h|144 h|96 h	1 ¬µL|1.5 ¬µL|2 ¬µL|5 ¬µL	90.6993	84.1779	56.1186	1	1	93.1657	88.2329	88.1398	67.1732	0	0	0	-52.5607	-64.3779	4	2	9	11	0|67.2|93.2|-64.4|-52.6|0|0|88.2|88.1	0|0.79|1.21|-0.81|-0.89|0|0|1.08|1.11	A375|A549|HA1E|HCC515|HEPG2|HT29|MCF7|PC3|VCAP	3|8|9|2	3|8|9|2|1|6	CGS001_A375_96H:HSP90AA1:1|CGS001_A549_96H:HSP90AA1:1|CGS001_HA1E_96H:HSP90AA1:1.5|CGS001_HCC515_96H:HSP90AA1:2|CGS001_HEPG2_96H:HSP90AA1:1.5|CGS001_HT29_96H:HSP90AA1:1|CGS001_MCF7_96H:HSP90AA1:2|CGS001_MCF7_144H:HSP90AA1:2|CGS001_PC3_96H:HSP90AA1:2|CGS001_PC3_144H:HSP90AA1:2|CGS001_VCAP_120H:HSP90AA1:5
BRD-K10882151	BRD-K10882151	BO2-inhibits-RAD51	trt_cp	24 h|6 h	40 ¬µM	96.0405	84.1458	47.7321	-666	-666	99.262	92.8191	78.7254	65.7767	0	-50.1907	-60.0897	-76.7335	-78.5393	4	4	9	17	65.8|-76.7|99.3|92.8|0|-60.1|-78.5|78.7|-50.2	0.71|-1.01|1.43|1.22|0|-0.96|-1.11|0.94|-0.8	A375|A549|HA1E|HCC515|HEPG2|HT29|MCF7|PC3|VCAP	3|4|8|1	3|4|8|1|5|9	CPC006_A375_24H:BRD-K10882151-001-06-8:40|CPC006_A375_6H:BRD-K10882151-001-06-8:40|CPC006_A549_24H:BRD-K10882151-001-06-8:40|CPC006_A549_6H:BRD-K10882151-001-06-8:40|CPC006_HA1E_24H:BRD-K10882151-001-06-8:40|CPC006_HCC515_24H:BRD-K10882151-001-06-8:40|CPC006_HEPG2_6H:BRD-K10882151-001-06-8:40|CPC006_HT29_24H:BRD-K10882151-001-06-8:40|CPC006_HT29_6H:BRD-K10882151-001-06-8:40|CPC006_MCF7_24H:BRD-K1…
CGS001-6342	CGS001-6342	SCP2	trt_sh.cgs	144 h|96 h	1 ¬µL|1.5 ¬µL|2 ¬µL	91.3497	84.1174	45.3685	1	1	93.3683	89.3311	77.31	76.46	0	-64.2586	-68.9555	-666	-666	4	2	7	7	89.3|93.4|77.3|-69|76.5|0|-64.3	1.08|1.24|0.98|-0.87|0.86|0|-0.81	A375|A549|HA1E|HCC515|HEPG2|MCF7|PC3	2|1|3|5	2|1|3|5|6|7	CGS001_A375_96H:SCP2:1|CGS001_A549_96H:SCP2:1|CGS001_HA1E_96H:SCP2:1.5|CGS001_HCC515_96H:SCP2:2|CGS001_HEPG2_96H:SCP2:1.5|CGS001_MCF7_144H:SCP2:2|CGS001_PC3_144H:SCP2:2
BRD-K99369265	BRD-K99369265	sirolimus	trt_cp	24 h|6 h	10 ¬µM	89.3652	84.1022	56.0681	-666	-666	92.1279	86.6026	82.0802	75.5982	0	0	-666	-666	-666	4	0	6	9	0|82.1|92.1|0|86.6|75.6	0|1.05|1.17|0|1.04|0.9	A375|A549|HA1E|HCC515|MCF7|PC3	3|5|2|6	3|5|2|6|1|4	CPC014_A375_6H:BRD-K99369265-001-01-4:10|CPC014_A549_6H:BRD-K99369265-001-01-4:10|CPC014_HA1E_6H:BRD-K99369265-001-01-4:10|CPC014_HCC515_6H:BRD-K99369265-001-01-4:10|CPC014_MCF7_24H:BRD-K99369265-001-01-4:10|CPC014_MCF7_6H:BRD-K99369265-001-01-4:10|CPC014_PC3_24H:BRD-K99369265-001-01-4:10|CPC014_PC3_6H:BRD-K99369265-001-01-4:10|CPC014_A549_24H:BRD-K99369265-001-01-4:10
CGS001-1727	CGS001-1727	CYB5R3	trt_sh.cgs	120 h|144 h|96 h	1 ¬µL|1.5 ¬µL|2 ¬µL|5 ¬µL	92.0066	84.0998	65.7895	1	1	92.7523	91.2609	83.2444	69.1415	58.3379	0	0	0	-70.047	5	1	9	11	0|-70|58.3|0|92.8|0|83.2|69.1|91.3	0|-0.89|0.67|0|1.15|0|0.94|0.76|1.15	A375|A549|HA1E|HCC515|HEPG2|HT29|MCF7|PC3|VCAP	5|9|7|8	5|9|7|8|3|1	CGS001_A375_96H:CYB5R3:1|CGS001_A549_96H:CYB5R3:1|CGS001_HA1E_96H:CYB5R3:1.5|CGS001_HCC515_96H:CYB5R3:2|CGS001_HEPG2_96H:CYB5R3:1.5|CGS001_HT29_96H:CYB5R3:1|CGS001_MCF7_96H:CYB5R3:2|CGS001_MCF7_144H:CYB5R3:2|CGS001_PC3_96H:CYB5R3:2|CGS001_PC3_144H:CYB5R3:2|CGS001_VCAP_120H:CYB5R3:5
CGS001-7090	CGS001-7090	TLE3	trt_sh.cgs	120 h|144 h|96 h	1 ¬µL|1.5 ¬µL|2 ¬µL|5 ¬µL	87.1929	84.0875	56.0584	1	1	88.2647	86.1212	82.2565	79.7078	0	0	0	-64.121	-77.6113	4	2	9	9	0|0|0|-77.6|-64.1|86.1|82.3|79.7|88.3	0|0|0|-0.98|-0.99|1.04|0.92|0.94|1.11	A375|A549|HA1E|HCC515|HEPG2|HT29|MCF7|PC3|VCAP	9|6|7|8	9|6|7|8|1|2	CGS001_A375_96H:TLE3:1|CGS001_A549_96H:TLE3:1|CGS001_HA1E_96H:TLE3:1.5|CGS001_HCC515_96H:TLE3:2|CGS001_HEPG2_96H:TLE3:1.5|CGS001_HT29_96H:TLE3:1|CGS001_MCF7_144H:TLE3:2|CGS001_PC3_144H:TLE3:2|CGS001_VCAP_120H:TLE3:5
BRD-K19540840	BRD-K19540840	saracatinib	trt_cp	24 h|6 h	1 ¬µM|10 ¬µM|100 nM|500 nM	90.1792	84.0624	74.4553	-666	-666	94.5388	85.8195	82.4108	73.4803	69.0583	41.4238	0	0	0	6	0	9	23	94.5|82.4|73.5|69.1|41.4|0|0|85.8|0	1.24|0.99|0.91|0.85|0.5|0|0|1.03|0	A375|HA1E|HCC515|HT29|PC3|A549|HEPG2|MCF7|VCAP	1|8|2|3	1|8|2|3|4|5	CPC013_A375_6H:BRD-K19540840-001-01-1:10|CPC013_HA1E_6H:BRD-K19540840-001-01-1:10|CPC013_HCC515_6H:BRD-K19540840-001-01-1:10|CPC013_HT29_6H:BRD-K19540840-001-01-1:10|CPC013_PC3_24H:BRD-K19540840-001-01-1:10|CPC014_A375_6H:BRD-K19540840-001-02-9:10|CPC014_A549_6H:BRD-K19540840-001-02-9:10|CPC014_HA1E_6H:BRD-K19540840-001-02-9:10|CPC014_HCC515_6H:BRD-K19540840-001-02-9:10|CPC014_HEPG2_6H:BRD-K19540…
CGS001-6119	CGS001-6119	RPA3	trt_sh.cgs	120 h|144 h|96 h	1 ¬µL|1.5 ¬µL|2 ¬µL|5 ¬µL	92.0772	84.0406	66.4973	1	1	96.9582	87.1962	81.1321	70.8759	62.8212	0	0	-51.5758	-55.8052	5	2	9	11	0|70.9|62.8|-55.8|81.1|-51.6|87.2|97|0	0|0.85|0.78|-0.51|0.95|-0.85|1.02|1.29|0	A375|A549|HA1E|HCC515|HEPG2|HT29|MCF7|PC3|VCAP	8|7|5|2	8|7|5|2|3|1	CGS001_A375_96H:RPA3:1|CGS001_A549_96H:RPA3:1|CGS001_HA1E_96H:RPA3:1.5|CGS001_HCC515_96H:RPA3:2|CGS001_HEPG2_96H:RPA3:1.5|CGS001_HT29_96H:RPA3:1|CGS001_MCF7_96H:RPA3:2|CGS001_MCF7_144H:RPA3:2|CGS001_PC3_96H:RPA3:2|CGS001_PC3_144H:RPA3:2|CGS001_VCAP_120H:RPA3:5
CGS001-7097	CGS001-7097	TLR2	trt_sh.cgs	120 h|96 h	1 ¬µL|1.5 ¬µL|2 ¬µL|5 ¬µL	90.5455	83.9942	66.2645	0	0	90.928	90.163	81.7311	73.1547	61.6105	0	0	0	-666	5	0	8	8	0|90.2|73.2|90.9|81.7|0|0|61.6	0|1.15|0.93|1.2|0.96|0|0|0.68	A375|A549|HA1E|HCC515|HEPG2|MCF7|PC3|VCAP	4|2|5|3	4|2|5|3|8|1	CGS001_A375_96H:TLR2:1|CGS001_A549_96H:TLR2:1|CGS001_HA1E_96H:TLR2:1.5|CGS001_HCC515_96H:TLR2:2|CGS001_HEPG2_96H:TLR2:1.5|CGS001_MCF7_96H:TLR2:2|CGS001_PC3_96H:TLR2:2|CGS001_VCAP_120H:TLR2:5
BRD-K06980535	BRD-K06980535	promazine	trt_cp	24 h|6 h	10 ¬µM	92.5898	83.9935	65.6743	-666	-666	97.7257	87.4539	79.9451	70.8496	58.0718	0	-666	-666	-666	5	0	6	9	87.5|70.8|79.9|58.1|97.7|0	1.07|0.88|0.98|0.62|1.35|0	HA1E|HCC515|HEPG2|HT29|PC3|A375	5|1|3|2	5|1|3|2|4|6	CPC004_HA1E_6H:BRD-K06980535-003-15-0:10|CPC004_HCC515_24H:BRD-K06980535-003-15-0:10|CPC004_HEPG2_6H:BRD-K06980535-003-15-0:10|CPC004_HT29_6H:BRD-K06980535-003-15-0:10|CPC004_PC3_24H:BRD-K06980535-003-15-0:10|CPC006_A375_24H:BRD-K06980535-003-15-0:10|CPC006_HA1E_6H:BRD-K06980535-003-15-0:10|CPC006_PC3_6H:BRD-K06980535-003-15-0:10|CPC006_HT29_24H:BRD-K06980535-003-15-0:10
BRD-K42308740	BRD-K42308740	ST-056792	trt_cp	24 h|6 h	10 ¬µM	89.0583	83.9631	42.2983	-666	-666	94.6152	83.5013	80.6681	77.0677	0	-82.0628	-84.7478	-92.7184	-666	4	3	8	11	77.1|-84.7|0|83.5|80.7|94.6|-92.7|-82.1	0.97|-1.15|0|0.98|0.97|1.22|-1.24|-1.13	A549|HA1E|HCC515|MCF7|PC3|VCAP|A375|HT29	6|4|5|1	6|4|5|1|3|8	CPC012_A549_6H:BRD-K42308740-001-01-5:10|CPC012_HA1E_6H:BRD-K42308740-001-01-5:10|CPC012_HCC515_6H:BRD-K42308740-001-01-5:10|CPC012_MCF7_24H:BRD-K42308740-001-01-5:10|CPC012_MCF7_6H:BRD-K42308740-001-01-5:10|CPC012_PC3_24H:BRD-K42308740-001-01-5:10|CPC012_PC3_6H:BRD-K42308740-001-01-5:10|CPC012_VCAP_24H:BRD-K42308740-001-01-5:10|CPC012_A375_6H:BRD-K42308740-001-01-5:10|CPC012_HT29_6H:BRD-K4230874…
CGS001-900	CGS001-900	CCNG1	trt_sh.cgs	120 h|96 h	1 ¬µL|1.5 ¬µL|2 ¬µL|5 ¬µL	88.6617	83.9333	68.322	1	1	89.2182	88.1051	82.4498	75.9602	74.1989	0	0	0	-56.6167	5	1	9	9	89.2|76|0|74.2|82.4|0|88.1|0|-56.6	1.08|0.93|0|0.98|0.97|0|1.04|0|-0.64	A375|A549|HA1E|HCC515|HEPG2|HT29|MCF7|PC3|VCAP	1|7|5|2	1|7|5|2|4|3	CGS001_A375_96H:CCNG1:1|CGS001_A549_96H:CCNG1:1|CGS001_HA1E_96H:CCNG1:1.5|CGS001_HCC515_96H:CCNG1:2|CGS001_HEPG2_96H:CCNG1:1.5|CGS001_HT29_96H:CCNG1:1|CGS001_MCF7_96H:CCNG1:2|CGS001_PC3_96H:CCNG1:2|CGS001_VCAP_120H:CCNG1:5
BRD-A89337244	BRD-A89337244	PD-102807	trt_cp	24 h|6 h	10 ¬µM	89.5972	83.8798	66.5489	-666	-666	96.6833	82.5112	80.0924	76.2322	63.7743	0	-40.9341	-66.6615	-80.6596	5	3	9	11	0|80.1|96.7|-80.7|63.8|76.2|-40.9|82.5|-66.7	0|1|1.29|-1.11|0.62|0.97|-0.71|1.05|-1	HA1E|HCC515|PC3|VCAP|A375|A549|HEPG2|HT29|MCF7	3|8|2|6	3|8|2|6|5|1	CPC002_HA1E_24H:BRD-A89337244-001-01-1:10|CPC002_HA1E_6H:BRD-A89337244-001-01-1:10|CPC002_HCC515_6H:BRD-A89337244-001-01-1:10|CPC002_PC3_24H:BRD-A89337244-001-01-1:10|CPC002_VCAP_24H:BRD-A89337244-001-01-1:10|CPC018_A375_6H:BRD-A89337244-001-01-1:10|CPC018_A549_24H:BRD-A89337244-001-01-1:10|CPC018_HEPG2_6H:BRD-A89337244-001-01-1:10|CPC018_HT29_6H:BRD-A89337244-001-01-1:10|CPC018_MCF7_24H:BRD-A893…
BRD-K64052750	BRD-K64052750	gefitinib	trt_cp	24 h|6 h	1 ¬µM|10 ¬µM	92.7462	83.8763	67.5531	-666	-666	98.8624	86.63	75.4111	74.6017	69.8131	0	0	-84.67	-666	5	1	8	11	-84.7|0|98.9|86.6|75.4|0|74.6|69.8	-1.09|0|1.46|1.07|0.94|0|0.89|0.88	A549|HA1E|HCC515|HEPG2|HT29|PC3|VCAP|MCF7	3|4|5|7	3|4|5|7|8|2	CPC014_A549_6H:BRD-K64052750-001-04-3:10|CPC014_HA1E_6H:BRD-K64052750-001-05-0:10|CPC014_HCC515_6H:BRD-K64052750-001-05-0:10|CPC014_HCC515_6H:BRD-K64052750-001-04-3:10|CPC014_HEPG2_6H:BRD-K64052750-001-05-0:10|CPC014_HT29_6H:BRD-K64052750-001-05-0:10|CPC014_PC3_24H:BRD-K64052750-001-05-0:10|CPC014_VCAP_24H:BRD-K64052750-001-05-0:10|LJP002_MCF7_6H:BRD-K64052750-001-08-4:10|LJP002_MCF7_6H:BRD-K6405…
CGS001-831	CGS001-831	CAST	trt_sh.cgs	120 h|144 h|96 h	1 ¬µL|1.5 ¬µL|2 ¬µL|5 ¬µL	88.642	83.815	80.2654	1	1	96.3915	80.8925	80.4685	77.5076	75.6654	70.6667	0	0	-666	6	0	8	9	80.5|77.5|96.4|80.9|70.7|0|75.7|0	0.94|0.95|1.3|0.94|0.8|0|0.88|0	A375|A549|HA1E|HEPG2|HT29|MCF7|PC3|VCAP	3|4|1|2	3|4|1|2|7|5	CGS001_A375_96H:CAST:1|CGS001_A549_96H:CAST:1|CGS001_HA1E_96H:CAST:1.5|CGS001_HEPG2_96H:CAST:1.5|CGS001_HT29_96H:CAST:1|CGS001_MCF7_144H:CAST:2|CGS001_PC3_96H:CAST:2|CGS001_PC3_144H:CAST:2|CGS001_VCAP_120H:CAST:5
BRD-K40175214	BRD-K40175214	torin-1	trt_cp	24 h|6 h	1 ¬µM|10 nM|10 ¬µM|100 nM|500 nM	91.286	83.8148	55.8765	-666	-666	92.3993	90.1728	78.2511	74.4361	0	0	0	0	0	4	0	9	23	0|74.4|0|0|92.4|0|0|90.2|78.3	0|0.94|0|0|1.17|0|0|1.13|0.98	A375|A549|HA1E|HCC515|HEPG2|MCF7|PC3|VCAP|HT29	5|8|9|2	5|8|9|2|1|3	CPC014_A375_6H:BRD-K40175214-001-01-7:10|CPC014_A549_24H:BRD-K40175214-001-01-7:10|CPC014_A549_6H:BRD-K40175214-001-01-7:10|CPC014_HA1E_6H:BRD-K40175214-001-01-7:10|CPC014_HCC515_6H:BRD-K40175214-001-01-7:10|CPC014_HEPG2_6H:BRD-K40175214-001-01-7:10|CPC014_MCF7_24H:BRD-K40175214-001-01-7:10|CPC014_PC3_24H:BRD-K40175214-001-01-7:10|CPC014_PC3_6H:BRD-K40175214-001-01-7:10|CPC014_VCAP_24H:BRD-K40175…
CGS001-3482	CGS001-3482	IGF2R	trt_sh.cgs	120 h|144 h|96 h	1 ¬µL|1.5 ¬µL|2 ¬µL|5 ¬µL	94.1683	83.7902	49.5758	1	1	98.9275	89.4092	79.8839	66.9402	0	-37.7059	-46.8485	-60.0499	-66.7083	4	4	9	11	98.9|79.9|0|-66.7|-37.7|-46.8|89.4|66.9|-60	1.44|1|0|-0.84|-0.74|-0.8|1.07|0.71|-0.76	A375|A549|HA1E|HCC515|HEPG2|HT29|MCF7|PC3|VCAP	1|7|2|8	1|7|2|8|3|5	CGS001_A375_96H:IGF2R:1|CGS001_A549_96H:IGF2R:1|CGS001_HA1E_96H:IGF2R:1.5|CGS001_HCC515_96H:IGF2R:2|CGS001_HEPG2_96H:IGF2R:1.5|CGS001_HT29_96H:IGF2R:1|CGS001_MCF7_96H:IGF2R:2|CGS001_MCF7_144H:IGF2R:2|CGS001_PC3_96H:IGF2R:2|CGS001_PC3_144H:IGF2R:2|CGS001_VCAP_120H:IGF2R:5
BRD-A97035593	BRD-A97035593	BRD-A97035593	trt_cp	24 h|6 h	10 ¬µM	89.7451	83.73	32.7296	-666	-666	90.8979	88.5922	79.5947	75.8351	-60.9023	-77.6399	-666	-666	-666	4	2	6	7	88.6|-60.9|90.9|79.6|-77.6|75.8	1.11|-0.83|1.14|0.99|-1.1|0.91	A375|A549|HA1E|HCC515|MCF7|PC3	3|1|4|6	3|1|4|6|2|5	CPC007_A375_24H:BRD-A97035593-014-06-0:10|CPC007_A549_6H:BRD-A97035593-014-06-0:10|CPC007_HA1E_24H:BRD-A97035593-014-06-0:10|CPC007_HA1E_6H:BRD-A97035593-014-06-0:10|CPC007_HCC515_6H:BRD-A97035593-014-06-0:10|CPC007_MCF7_24H:BRD-A97035593-014-06-0:10|CPC007_PC3_6H:BRD-A97035593-014-06-0:10
BRD-K88677950	BRD-K88677950	PD-198306	trt_cp	24 h|6 h	10 ¬µM	98.0549	83.6688	55.7792	-666	-666	98.7257	97.3842	70.2381	68.3272	0	0	-41.8515	-59.3	-90.0497	4	3	9	12	68.3|0|-90|-59.3|98.7|0|70.2|97.4|-41.9	0.74|0|-1.19|-0.91|1.44|0|0.85|1.36|-0.75	HA1E|HCC515|PC3|VCAP|A375|A549|HEPG2|HT29|MCF7	5|8|7|1	5|8|7|1|2|6	CPC002_HA1E_24H:BRD-K88677950-001-01-3:10|CPC002_HA1E_6H:BRD-K88677950-001-01-3:10|CPC002_HCC515_24H:BRD-K88677950-001-01-3:10|CPC002_PC3_24H:BRD-K88677950-001-01-3:10|CPC002_VCAP_24H:BRD-K88677950-001-01-3:10|CPC016_A375_6H:BRD-K88677950-001-01-3:10|CPC016_A549_24H:BRD-K88677950-001-01-3:10|CPC016_HEPG2_6H:BRD-K88677950-001-01-3:10|CPC016_HT29_6H:BRD-K88677950-001-01-3:10|CPC016_MCF7_24H:BRD-K88…
CGS001-51014	CGS001-51014	TMED7	trt_sh.cgs	120 h|96 h	1 ¬µL|1.5 ¬µL|2 ¬µL|5 ¬µL	97.6313	83.6475	55.765	1	1	97.697	97.5655	81.1919	58.1357	0	0	0	0	-84.3635	4	1	9	9	-84.4|0|81.2|58.1|0|97.7|0|0|97.6	-1.12|0|1.03|0.81|0|1.3|0|0|1.32	A375|A549|HA1E|HCC515|HEPG2|HT29|MCF7|PC3|VCAP	6|9|3|4	6|9|3|4|2|5	CGS001_A375_96H:TMED7:1|CGS001_A549_96H:TMED7:1|CGS001_HA1E_96H:TMED7:1.5|CGS001_HCC515_96H:TMED7:2|CGS001_HEPG2_96H:TMED7:1.5|CGS001_HT29_96H:TMED7:1|CGS001_MCF7_96H:TMED7:2|CGS001_PC3_96H:TMED7:2|CGS001_VCAP_120H:TMED7:5
CGS001-3660	CGS001-3660	IRF2	trt_sh.cgs	120 h|96 h	1 ¬µL|1.5 ¬µL|2 ¬µL|5 ¬µL	93.1182	83.6092	55.7395	1	1	96.2863	89.9501	83.0212	65.1791	0	0	-69.4609	-79.497	-83.8077	4	3	9	9	-69.5|-83.8|-79.5|83|96.3|0|0|65.2|90	-0.97|-1.07|-1|1.09|1.23|0|0|0.57|1.13	A375|A549|HA1E|HCC515|HEPG2|HT29|MCF7|PC3|VCAP	5|9|4|8	5|9|4|8|6|7	CGS001_A375_96H:IRF2:1|CGS001_A549_96H:IRF2:1|CGS001_HA1E_96H:IRF2:1.5|CGS001_HCC515_96H:IRF2:2|CGS001_HEPG2_96H:IRF2:1.5|CGS001_HT29_96H:IRF2:1|CGS001_MCF7_96H:IRF2:2|CGS001_PC3_96H:IRF2:2|CGS001_VCAP_120H:IRF2:5
CGS001-2180	CGS001-2180	ACSL1	trt_sh.cgs	120 h|144 h|96 h	1 ¬µL|1.5 ¬µL|2 ¬µL|5 ¬µL	98.5707	83.5912	55.7275	1	1	98.7993	98.3421	70.8485	66.3751	0	0	0	0	-45.979	4	1	9	11	0|98.3|66.4|0|0|70.8|-46|98.8|0	0|1.41|0.83|0|0|0.8|-0.74|1.38|0	A375|A549|HA1E|HCC515|HEPG2|HT29|MCF7|PC3|VCAP	8|2|6|3	8|2|6|3|1|4	CGS001_A375_96H:ACSL1:1|CGS001_A549_96H:ACSL1:1|CGS001_HA1E_96H:ACSL1:1.5|CGS001_HCC515_96H:ACSL1:2|CGS001_HEPG2_96H:ACSL1:1.5|CGS001_HT29_96H:ACSL1:1|CGS001_MCF7_96H:ACSL1:2|CGS001_MCF7_144H:ACSL1:2|CGS001_PC3_96H:ACSL1:2|CGS001_PC3_144H:ACSL1:2|CGS001_VCAP_120H:ACSL1:5
CGS001-79961	CGS001-79961	DENND2D	trt_sh.cgs	120 h|144 h|96 h	1 ¬µL|1.5 ¬µL|2 ¬µL|5 ¬µL	89.9977	83.4795	78.9709	0	0	99.8871	80.1082	77.9497	75.9731	72.8661	67.0412	63.86	0	-666	7	0	8	9	99.9|77.9|63.9|80.1|72.9|0|76|67	1.66|0.96|0.8|1.05|0.78|0|0.79|0.81	A375|A549|HA1E|HCC515|HEPG2|HT29|MCF7|VCAP	1|4|2|7	1|4|2|7|5|8	CGS001_A375_96H:DENND2D:1|CGS001_A549_96H:DENND2D:1|CGS001_HA1E_96H:DENND2D:1.5|CGS001_HCC515_96H:DENND2D:2|CGS001_HEPG2_96H:DENND2D:1.5|CGS001_HT29_96H:DENND2D:1|CGS001_MCF7_96H:DENND2D:2|CGS001_MCF7_144H:DENND2D:2|CGS001_VCAP_120H:DENND2D:5
BRD-K23673040	BRD-K23673040	BRD-K23673040	trt_cp	24 h|6 h	10 ¬µM	88.4952	83.4339	55.6226	-666	-666	90.7749	86.2155	85.5059	71.239	0	0	-67.9372	-666	-666	4	1	7	11	0|90.8|-67.9|0|71.2|85.5|86.2	0|1.14|-1.01|0|0.84|1.06|1.11	A375|HA1E|HT29|MCF7|PC3|VCAP|A549	2|7|6|5	2|7|6|5|1|4	CPC007_A375_6H:BRD-K23673040-001-12-9:10|CPC007_HA1E_24H:BRD-K23673040-001-12-9:10|CPC007_HT29_6H:BRD-K23673040-001-12-9:10|CPC007_MCF7_24H:BRD-K23673040-001-12-9:10|CPC007_PC3_24H:BRD-K23673040-001-12-9:10|CPC007_VCAP_24H:BRD-K23673040-001-12-9:10|CPC007_VCAP_6H:BRD-K23673040-001-12-9:10|CPC007_A375_24H:BRD-K23673040-001-12-9:10|CPC007_A549_24H:BRD-K23673040-001-12-9:10|CPC007_A549_6H:BRD-K23673…
CGS001-83729	CGS001-83729	INHBE	trt_sh.cgs	120 h|96 h	1 ¬µL|1.5 ¬µL|2 ¬µL|5 ¬µL	87.5846	83.3827	55.5885	1	0	88.7374	86.4319	81.7933	76.5681	0	0	0	0	0	4	0	9	9	0|76.6|81.8|0|0|0|88.7|86.4|0	0|0.94|1.04|0|0|0|1.05|1.06|0	A375|A549|HA1E|HCC515|HEPG2|HT29|MCF7|PC3|VCAP	7|8|3|2	7|8|3|2|1|4	CGS001_A375_96H:INHBE:1|CGS001_A549_96H:INHBE:1|CGS001_HA1E_96H:INHBE:1.5|CGS001_HCC515_96H:INHBE:2|CGS001_HEPG2_96H:INHBE:1.5|CGS001_HT29_96H:INHBE:1|CGS001_MCF7_96H:INHBE:2|CGS001_PC3_96H:INHBE:2|CGS001_VCAP_120H:INHBE:5
BRD-K68548958	BRD-K68548958	BRD-K68548958	trt_cp	24 h|6 h	20 ¬µM	98.4554	83.3158	66.3471	-666	-666	98.9576	97.9532	71.151	65.2015	64.8194	0	0	0	-53.075	5	1	9	17	0|0|0|-53.1|65.2|71.2|98|99|64.8	0|0|0|-0.85|0.78|0.88|1.33|1.44|0.65	A375|A549|HA1E|HCC515|HEPG2|HT29|MCF7|PC3|VCAP	8|7|6|5	8|7|6|5|9|1	CPC006_A375_24H:BRD-K68548958-001-01-2:20|CPC006_A375_6H:BRD-K68548958-001-01-2:20|CPC006_A549_24H:BRD-K68548958-001-01-2:20|CPC006_A549_6H:BRD-K68548958-001-01-2:20|CPC006_HA1E_24H:BRD-K68548958-001-01-2:20|CPC006_HA1E_6H:BRD-K68548958-001-01-2:20|CPC006_HCC515_24H:BRD-K68548958-001-01-2:20|CPC006_HCC515_6H:BRD-K68548958-001-01-2:20|CPC006_HEPG2_6H:BRD-K68548958-001-01-2:20|CPC006_HT29_6H:BRD-K6…
CGS001-26292	CGS001-26292	MYCBP	trt_sh.cgs	120 h|144 h|96 h	1 ¬µL|1.5 ¬µL|2 ¬µL|5 ¬µL	88.2995	83.3128	77.4221	1	1	95.7354	80.8637	80.8338	75.8182	72.147	59.1344	0	0	-77.3464	6	1	9	11	80.9|72.1|95.7|59.1|0|75.8|80.8|-77.3|0	0.94|0.88|1.29|0.82|0|0.87|0.89|-0.99|0	A375|A549|HA1E|HCC515|HEPG2|HT29|MCF7|PC3|VCAP	3|1|7|6	3|1|7|6|2|4	CGS001_A375_96H:MYCBP:1|CGS001_A549_96H:MYCBP:1|CGS001_HA1E_96H:MYCBP:1.5|CGS001_HCC515_96H:MYCBP:2|CGS001_HEPG2_96H:MYCBP:1.5|CGS001_HT29_96H:MYCBP:1|CGS001_MCF7_96H:MYCBP:2|CGS001_MCF7_144H:MYCBP:2|CGS001_PC3_96H:MYCBP:2|CGS001_PC3_144H:MYCBP:2|CGS001_VCAP_120H:MYCBP:5
CGS001-57684	CGS001-57684	ZBTB26	trt_sh.cgs	120 h|96 h	1 ¬µL|1.5 ¬µL|2 ¬µL|5 ¬µL	95.9086	83.2869	55.5246	1	1	96.1868	95.6305	70.7879	70.5423	0	0	0	0	-666	4	0	8	8	0|96.2|0|0|70.8|0|70.5|95.6	0|1.33|0|0|0.8|0|0.8|1.27	A375|A549|HA1E|HCC515|HT29|MCF7|PC3|VCAP	2|8|5|7	2|8|5|7|1|3	CGS001_A375_96H:ZBTB26:1|CGS001_A549_96H:ZBTB26:1|CGS001_HA1E_96H:ZBTB26:1.5|CGS001_HCC515_96H:ZBTB26:2|CGS001_HT29_96H:ZBTB26:1|CGS001_MCF7_96H:ZBTB26:2|CGS001_PC3_96H:ZBTB26:2|CGS001_VCAP_120H:ZBTB26:5
CGS001-54620	CGS001-54620	FBXL19	trt_sh.cgs	120 h|96 h	1 ¬µL|1.5 ¬µL|2 ¬µL|5 ¬µL	87.2226	83.2816	55.521	1	1	92.3845	82.0606	79.9417	78.7394	0	0	-59.7679	-66.1575	-83.291	4	3	9	9	-83.3|-59.8|0|79.9|-66.2|82.1|78.7|0|92.4	-1.11|-0.74|0|1.05|-1|0.97|0.85|0|1.18	A375|A549|HA1E|HCC515|HEPG2|HT29|MCF7|PC3|VCAP	9|6|4|7	9|6|4|7|3|8	CGS001_A375_96H:FBXL19:1|CGS001_A549_96H:FBXL19:1|CGS001_HA1E_96H:FBXL19:1.5|CGS001_HCC515_96H:FBXL19:2|CGS001_HEPG2_96H:FBXL19:1.5|CGS001_HT29_96H:FBXL19:1|CGS001_MCF7_96H:FBXL19:2|CGS001_PC3_96H:FBXL19:2|CGS001_VCAP_120H:FBXL19:5
CGS001-6776	CGS001-6776	STAT5A	trt_sh.cgs	120 h|144 h|96 h	1 ¬µL|1.5 ¬µL|2 ¬µL|5 ¬µL	84.8203	83.2667	67.5396	1	1	87.3446	82.296	82.2749	81.1515	72.1706	0	0	0	-66.0976	5	1	9	11	82.3|87.3|72.2|0|-66.1|81.2|82.3|0|0	0.97|1.1|0.92|0|-1|0.95|0.92|0|0	A375|A549|HA1E|HCC515|HEPG2|HT29|MCF7|PC3|VCAP	2|7|1|6	2|7|1|6|3|4	CGS001_A375_96H:STAT5A:1|CGS001_A549_96H:STAT5A:1|CGS001_HA1E_96H:STAT5A:1.5|CGS001_HCC515_96H:STAT5A:2|CGS001_HEPG2_96H:STAT5A:1.5|CGS001_HT29_96H:STAT5A:1|CGS001_MCF7_96H:STAT5A:2|CGS001_MCF7_144H:STAT5A:2|CGS001_PC3_96H:STAT5A:2|CGS001_PC3_144H:STAT5A:2|CGS001_VCAP_120H:STAT5A:5
BRD-U44700465	BRD-U44700465	HG-5-88-01	trt_cp	24 h|6 h	10 ¬µM	98.1053	83.2166	55.4777	-666	-666	98.9011	97.3094	70.1144	66.5414	0	0	0	0	-83.6532	4	1	9	11	0|66.5|0|0|98.9|97.3|0|-83.7|70.1	0|0.85|0|0|1.41|1.35|0|-1.1|0.8	A375|A549|HA1E|HCC515|HEPG2|HT29|MCF7|PC3|VCAP	5|6|9|2	5|6|9|2|1|3	CPC013_A375_6H:BRD-U44700465-000-01-4:10|CPC013_A549_6H:BRD-U44700465-000-01-4:10|CPC013_HA1E_6H:BRD-U44700465-000-01-4:10|CPC013_HCC515_6H:BRD-U44700465-000-01-4:10|CPC013_HEPG2_6H:BRD-U44700465-000-01-4:10|CPC013_HT29_6H:BRD-U44700465-000-01-4:10|CPC013_MCF7_6H:BRD-U44700465-000-01-4:10|CPC013_PC3_6H:BRD-U44700465-000-01-4:10|CPC013_VCAP_24H:BRD-U44700465-000-01-4:10|CPC013_VCAP_6H:BRD-U4470046…
CGS001-1025	CGS001-1025	CDK9	trt_sh.cgs	120 h|168 h|96 h	1 ¬µL|1.5 ¬µL|2 ¬µL|5 ¬µL	91.6379	83.2131	55.4754	1	1	97.3046	85.9712	81.0997	68.4769	0	0	0	-83.9394	-94.4767	4	2	9	10	0|81.1|0|0|97.3|-83.9|86|-94.5|68.5	0|1.01|0|0|1.28|-1.13|0.99|-1.25|0.84	A375|A549|HA1E|HCC515|HEPG2|HT29|MCF7|PC3|VCAP	5|7|2|9	5|7|2|9|1|3	CGS001_A375_96H:CDK9:1|CGS001_A549_96H:CDK9:1|CGS001_HA1E_96H:CDK9:1.5|CGS001_HCC515_96H:CDK9:2|CGS001_HEPG2_96H:CDK9:1.5|CGS001_HT29_96H:CDK9:1|CGS001_MCF7_96H:CDK9:2|CGS001_PC3_96H:CDK9:2|CGS001_VCAP_168H:CDK9:5|CGS001_VCAP_120H:CDK9:5
BRD-A25004090	BRD-A25004090	erastin	trt_cp	24 h|6 h	0.04 ¬µM|0.12 ¬µM|0.37 ¬µM|1.11 ¬µM|10 ¬µM|3.33 ¬µM|5 ¬µM	89.4587	83.2129	64.3046	-666	-666	89.904	89.0135	81.521	72.413	52.9762	0	0	0	-27.2949	5	1	9	25	0|53|72.4|89|-27.3|81.5|0|0|89.9	0|0.67|0.88|1.15|-0.49|0.98|0|0|1.16	A375|A549|HEPG2|HT29|MCF7|PC3|VCAP|HA1E|HCC515	9|4|6|3	9|4|6|3|2|1	CPC006_A375_24H:BRD-A25004090-001-03-5:4.8|CPC006_A549_24H:BRD-A25004090-001-03-5:4.8|CPC006_HEPG2_6H:BRD-A25004090-001-03-5:4.8|CPC006_HT29_24H:BRD-A25004090-001-03-5:4.8|CPC006_MCF7_24H:BRD-A25004090-001-03-5:4.8|CPC006_PC3_24H:BRD-A25004090-001-03-5:4.8|CPC006_VCAP_6H:BRD-A25004090-001-03-5:4.8|CPC006_HA1E_24H:BRD-A25004090-001-03-5:4.8|PCLB003_A375_24H:BRD-A25004090-001-06-8:10|PCLB003_A549_2…
CGS001-55765	CGS001-55765	C1ORF106	trt_sh.cgs	120 h|144 h|96 h	1 ¬µL|1.5 ¬µL|2 ¬µL|5 ¬µL	87.835	82.9818	55.3212	1	1	88.6537	87.0162	81.1887	75.0683	0	0	0	-95.2183	-666	4	1	8	10	88.7|0|75.1|0|0|-95.2|81.2|87	1.07|0|0.95|0|0|-1.31|0.96|1.09	A375|A549|HA1E|HEPG2|HT29|MCF7|PC3|VCAP	1|8|7|3	1|8|7|3|2|4	CGS001_A375_96H:C1ORF106:1|CGS001_A549_96H:C1ORF106:1|CGS001_HA1E_96H:C1ORF106:1.5|CGS001_HEPG2_96H:C1ORF106:1.5|CGS001_HT29_96H:C1ORF106:1|CGS001_MCF7_96H:C1ORF106:2|CGS001_MCF7_144H:C1ORF106:2|CGS001_PC3_96H:C1ORF106:2|CGS001_PC3_144H:C1ORF106:2|CGS001_VCAP_120H:C1ORF106:5
CGS001-3217	CGS001-3217	HOXB7	trt_sh.cgs	120 h|96 h	1 ¬µL|1.5 ¬µL|2 ¬µL|5 ¬µL	88.8653	82.9756	77.9842	0	1	98.263	79.4677	79.2236	74.948	72.6444	63.3583	0	0	-94.4115	6	1	9	9	-94.4|72.6|79.2|74.9|98.3|0|0|79.5|63.4	-1.26|0.88|1.01|0.99|1.32|0|0|0.93|0.73	A375|A549|HA1E|HCC515|HEPG2|HT29|MCF7|PC3|VCAP	5|8|3|4	5|8|3|4|2|9	CGS001_A375_96H:HOXB7:1|CGS001_A549_96H:HOXB7:1|CGS001_HA1E_96H:HOXB7:1.5|CGS001_HCC515_96H:HOXB7:2|CGS001_HEPG2_96H:HOXB7:1.5|CGS001_HT29_96H:HOXB7:1|CGS001_MCF7_96H:HOXB7:2|CGS001_PC3_96H:HOXB7:2|CGS001_VCAP_120H:HOXB7:5
CGS001-6300	CGS001-6300	MAPK12	trt_sh.cgs	120 h|96 h	1 ¬µL|1.5 ¬µL|2 ¬µL|5 ¬µL	98.3542	82.9386	55.2924	1	1	98.95	97.7583	68.6706	66.3754	0	0	0	-67.0303	-68.254	4	2	9	9	68.7|98.9|97.8|66.4|-68.3|-67|0|0|0	0.71|1.46|1.35|0.89|-1.02|-0.97|0|0|0	A375|A549|HA1E|HCC515|HEPG2|HT29|MCF7|PC3|VCAP	2|3|1|4	2|3|1|4|7|8	CGS001_A375_96H:MAPK12:1|CGS001_A549_96H:MAPK12:1|CGS001_HA1E_96H:MAPK12:1.5|CGS001_HCC515_96H:MAPK12:2|CGS001_HEPG2_96H:MAPK12:1.5|CGS001_HT29_96H:MAPK12:1|CGS001_MCF7_96H:MAPK12:2|CGS001_PC3_96H:MAPK12:2|CGS001_VCAP_120H:MAPK12:5
CGS001-9355	CGS001-9355	LHX2	trt_sh.cgs	120 h|96 h	1 ¬µL|1.5 ¬µL|2 ¬µL|5 ¬µL	89.6114	82.9287	55.2858	0	0	94.1818	85.0409	82.205	70.2871	0	0	0	0	-90.6744	4	1	9	9	85|82.2|0|70.3|0|94.2|0|-90.7|0	1.01|1.03|0|0.94|0|1.19|0|-1.18|0	A375|A549|HA1E|HCC515|HEPG2|HT29|MCF7|PC3|VCAP	6|1|2|4	6|1|2|4|3|5	CGS001_A375_96H:LHX2:1|CGS001_A549_96H:LHX2:1|CGS001_HA1E_96H:LHX2:1.5|CGS001_HCC515_96H:LHX2:2|CGS001_HEPG2_96H:LHX2:1.5|CGS001_HT29_96H:LHX2:1|CGS001_MCF7_96H:LHX2:2|CGS001_PC3_96H:LHX2:2|CGS001_VCAP_120H:LHX2:5
CGS001-23636	CGS001-23636	NUP62	trt_sh.cgs	120 h|144 h|96 h	1 ¬µL|1.5 ¬µL|2 ¬µL|5 ¬µL	89.6588	82.8866	55.2577	1	1	93.4249	85.8926	81.6293	70.5996	0	0	-59.2966	-73.4052	-666	4	2	8	9	0|70.6|81.6|93.4|-73.4|-59.3|0|85.9	0|0.85|1.04|1.25|-1.07|-0.89|0|1.07	A375|A549|HA1E|HCC515|HEPG2|MCF7|PC3|VCAP	4|8|3|2	4|8|3|2|1|7	CGS001_A375_96H:NUP62:1|CGS001_A549_96H:NUP62:1|CGS001_HA1E_96H:NUP62:1.5|CGS001_HCC515_96H:NUP62:2|CGS001_HEPG2_96H:NUP62:1.5|CGS001_MCF7_144H:NUP62:2|CGS001_PC3_96H:NUP62:2|CGS001_PC3_144H:NUP62:2|CGS001_VCAP_120H:NUP62:5
BRD-A70731303	BRD-A70731303	avrainvillamide-analog-5	trt_cp	24 h	0.04 ¬µM|0.12 ¬µM|0.37 ¬µM|1.11 ¬µM|10 ¬µM|3.33 ¬µM	88.6861	82.8448	59.2473	-666	-666	89.7348	87.6374	78.8202	75.1866	24.105	0	-79.2227	-85.3321	-666	5	2	8	21	24.1|0|-85.3|75.2|87.6|-79.2|89.7|78.8	0.33|0|-1.16|0.94|1.09|-1.1|1.1|0.95	A375|A549|HA1E|HCC515|HEPG2|HT29|MCF7|PC3	7|5|8|4	7|5|8|4|1|2	PCLB002_A375_24H:BRD-A70731303:3.33|PCLB002_A375_24H:BRD-A70731303:1.11|PCLB002_A375_24H:BRD-A70731303:0.37|PCLB002_A375_24H:BRD-A70731303:0.12|PCLB002_A375_24H:BRD-A70731303:0.04|PCLB002_A549_24H:BRD-A70731303:10|PCLB002_HA1E_24H:BRD-A70731303:3.33|PCLB002_HA1E_24H:BRD-A70731303:1.11|PCLB002_HA1E_24H:BRD-A70731303:0.37|PCLB002_HA1E_24H:BRD-A70731303:0.04|PCLB002_HCC515_24H:BRD-A70731303:10|PCLB0…
CGS001-1154	CGS001-1154	CISH	trt_sh.cgs	120 h|144 h|96 h	1 ¬µL|1.5 ¬µL|2 ¬µL|5 ¬µL	91.013	82.7859	55.1906	1	1	95.8177	86.2083	75.3333	73.7843	0	0	0	0	-54.8494	4	1	9	11	0|-54.8|0|0|0|75.3|86.2|73.8|95.8	0|-0.58|0|0|0|0.87|0.99|0.85|1.27	A375|A549|HA1E|HCC515|HEPG2|HT29|MCF7|PC3|VCAP	9|7|6|8	9|7|6|8|1|3	CGS001_A375_96H:CISH:1|CGS001_A549_96H:CISH:1|CGS001_HA1E_96H:CISH:1.5|CGS001_HCC515_96H:CISH:2|CGS001_HEPG2_96H:CISH:1.5|CGS001_HT29_96H:CISH:1|CGS001_MCF7_96H:CISH:2|CGS001_MCF7_144H:CISH:2|CGS001_PC3_96H:CISH:2|CGS001_PC3_144H:CISH:2|CGS001_VCAP_120H:CISH:5
CGS001-5546	CGS001-5546	PRCC	trt_sh.cgs	120 h|144 h|96 h	1 ¬µL|1.5 ¬µL|2 ¬µL|5 ¬µL	96.1688	82.7858	55.1905	1	1	98.2612	94.0764	73.0865	65.719	0	0	0	-59.7576	-666	4	1	8	10	0|73.1|65.7|0|-59.8|98.3|94.1|0	0|0.89|0.82|0|-0.92|1.33|1.2|0	A375|A549|HA1E|HEPG2|HT29|MCF7|PC3|VCAP	6|7|2|3	6|7|2|3|1|4	CGS001_A375_96H:PRCC:1|CGS001_A549_96H:PRCC:1|CGS001_HA1E_96H:PRCC:1.5|CGS001_HEPG2_96H:PRCC:1.5|CGS001_HT29_96H:PRCC:1|CGS001_MCF7_96H:PRCC:2|CGS001_MCF7_144H:PRCC:2|CGS001_PC3_96H:PRCC:2|CGS001_PC3_144H:PRCC:2|CGS001_VCAP_120H:PRCC:5
CGS001-8720	CGS001-8720	MBTPS1	trt_sh.cgs	120 h|144 h|96 h	1 ¬µL|1.5 ¬µL|2 ¬µL|5 ¬µL	91.6598	82.7399	55.16	1	1	94.8052	88.5144	75.657	71.9832	0	0	0	0	-58.3708	4	1	9	10	0|94.8|0|88.5|-58.4|0|75.7|72|0	0|1.29|0|1.16|-0.94|0|0.78|0.83|0	A375|A549|HA1E|HCC515|HEPG2|HT29|MCF7|PC3|VCAP	2|4|7|8	2|4|7|8|1|3	CGS001_A375_96H:MBTPS1:1|CGS001_A549_96H:MBTPS1:1|CGS001_HA1E_96H:MBTPS1:1.5|CGS001_HCC515_96H:MBTPS1:2|CGS001_HEPG2_96H:MBTPS1:1.5|CGS001_HT29_96H:MBTPS1:1|CGS001_MCF7_144H:MBTPS1:2|CGS001_PC3_96H:MBTPS1:2|CGS001_PC3_144H:MBTPS1:2|CGS001_VCAP_120H:MBTPS1:5
CGS001-6499	CGS001-6499	SKIV2L	trt_sh.cgs	120 h|144 h|96 h	1 ¬µL|1.5 ¬µL|2 ¬µL|5 ¬µL	91.2155	82.7058	65.3523	1	1	96.0877	86.3432	82.8129	65.5793	61.2903	0	0	0	-80.3995	5	1	9	11	0|82.8|61.3|0|86.3|0|96.1|65.6|-80.4	0|1.04|0.76|0|1.03|0|1.22|0.63|-1.02	A375|A549|HA1E|HCC515|HEPG2|HT29|MCF7|PC3|VCAP	7|5|2|8	7|5|2|8|3|1	CGS001_A375_96H:SKIV2L:1|CGS001_A549_96H:SKIV2L:1|CGS001_HA1E_96H:SKIV2L:1.5|CGS001_HCC515_96H:SKIV2L:2|CGS001_HEPG2_96H:SKIV2L:1.5|CGS001_HT29_96H:SKIV2L:1|CGS001_MCF7_96H:SKIV2L:2|CGS001_MCF7_144H:SKIV2L:2|CGS001_PC3_96H:SKIV2L:2|CGS001_PC3_144H:SKIV2L:2|CGS001_VCAP_120H:SKIV2L:5
CGS001-4016	CGS001-4016	LOXL1	trt_sh.cgs	120 h|144 h|96 h	1 ¬µL|1.5 ¬µL|2 ¬µL|5 ¬µL	88.0313	82.6602	55.1068	1	0	90.6061	85.4565	84.2706	70.3076	0	0	0	0	-61.0942	4	1	9	11	70.3|-61.1|85.5|0|0|90.6|0|84.3|0	0.76|-0.76|1.09|0|0|1.12|0|1.02|0	A375|A549|HA1E|HCC515|HEPG2|HT29|MCF7|PC3|VCAP	6|3|8|1	6|3|8|1|4|5	CGS001_A375_96H:LOXL1:1|CGS001_A549_96H:LOXL1:1|CGS001_HA1E_96H:LOXL1:1.5|CGS001_HCC515_96H:LOXL1:2|CGS001_HEPG2_96H:LOXL1:1.5|CGS001_HT29_96H:LOXL1:1|CGS001_MCF7_96H:LOXL1:2|CGS001_MCF7_144H:LOXL1:2|CGS001_PC3_96H:LOXL1:2|CGS001_PC3_144H:LOXL1:2|CGS001_VCAP_120H:LOXL1:5
CGS001-8192	CGS001-8192	CLPP	trt_sh.cgs	120 h|96 h	1 ¬µL|1.5 ¬µL|2 ¬µL|5 ¬µL	92.9292	82.6172	55.0782	1	1	97.5162	88.3422	79.0674	65.5431	0	0	0	-76.5293	-666	4	1	8	8	97.5|0|0|-76.5|0|88.3|79.1|65.5	1.33|0|0|-0.97|0|1.04|0.93|0.78	A375|A549|HA1E|HCC515|HT29|MCF7|PC3|VCAP	1|6|7|8	1|6|7|8|2|3	CGS001_A375_96H:CLPP:1|CGS001_A549_96H:CLPP:1|CGS001_HA1E_96H:CLPP:1.5|CGS001_HCC515_96H:CLPP:2|CGS001_HT29_96H:CLPP:1|CGS001_MCF7_96H:CLPP:2|CGS001_PC3_96H:CLPP:2|CGS001_VCAP_120H:CLPP:5
CGS001-1788	CGS001-1788	DNMT3A	trt_sh.cgs	120 h|96 h	1 ¬µL|1.5 ¬µL|2 ¬µL|5 ¬µL	90.0404	82.534	65.7669	1	1	95.1454	84.9355	76.9273	73.1278	64.4653	0	0	0	-666	5	0	8	9	95.1|64.5|76.9|84.9|0|73.1|0|0	1.24|0.75|0.98|1.11|0|0.68|0|0	A375|A549|HA1E|HCC515|HEPG2|MCF7|PC3|VCAP	1|4|3|6	1|4|3|6|2|5	CGS001_A375_96H:DNMT3A:1|CGS001_A549_96H:DNMT3A:1|CGS001_HA1E_96H:DNMT3A:1.5|CGS001_HCC515_96H:DNMT3A:2|CGS001_HEPG2_96H:DNMT3A:1.5|CGS001_MCF7_96H:DNMT3A:2|CGS001_PC3_96H:DNMT3A:2|CGS001_PC3_120H:DNMT3A:2|CGS001_VCAP_120H:DNMT3A:5
CGS001-63027	CGS001-63027	SLC22A23	trt_sh.cgs	120 h|96 h	1 ¬µL|1.5 ¬µL|2 ¬µL|5 ¬µL	90.1304	82.5133	64.2959	1	1	96.8953	83.3656	77.1863	72.6061	55.722	0	0	-75.8885	-666	5	1	8	8	96.9|83.4|-75.9|55.7|0|72.6|77.2|0	1.31|1.04|-0.95|0.78|0|0.84|0.9|0	A375|A549|HA1E|HCC515|HEPG2|HT29|PC3|VCAP	1|2|7|6	1|2|7|6|4|5	CGS001_A375_96H:SLC22A23:1|CGS001_A549_96H:SLC22A23:1|CGS001_HA1E_96H:SLC22A23:1.5|CGS001_HCC515_96H:SLC22A23:2|CGS001_HEPG2_96H:SLC22A23:1.5|CGS001_HT29_96H:SLC22A23:1|CGS001_PC3_96H:SLC22A23:2|CGS001_VCAP_120H:SLC22A23:5
CGS001-7016	CGS001-7016	TESK1	trt_sh.cgs	120 h|144 h|96 h	1 ¬µL|1.5 ¬µL|2 ¬µL|5 ¬µL	88.2489	82.5081	55.0054	1	1	94.6419	81.856	76.9687	76.5659	0	0	-62.8977	-79.7753	-87.9006	4	3	9	11	77|0|94.6|81.9|-87.9|0|76.6|-62.9|-79.8	0.89|0|1.26|1.07|-1.19|0|0.8|-0.79|-1.01	A375|A549|HA1E|HCC515|HEPG2|HT29|MCF7|PC3|VCAP	3|4|1|7	3|4|1|7|2|6	CGS001_A375_96H:TESK1:1|CGS001_A549_96H:TESK1:1|CGS001_HA1E_96H:TESK1:1.5|CGS001_HCC515_96H:TESK1:2|CGS001_HEPG2_96H:TESK1:1.5|CGS001_HT29_96H:TESK1:1|CGS001_MCF7_96H:TESK1:2|CGS001_MCF7_144H:TESK1:2|CGS001_PC3_96H:TESK1:2|CGS001_PC3_144H:TESK1:2|CGS001_VCAP_120H:TESK1:5
CGS001-10644	CGS001-10644	IGF2BP2	trt_sh.cgs	120 h|96 h	1 ¬µL|1.5 ¬µL|2 ¬µL|5 ¬µL	95.0682	82.4501	54.9668	1	1	97.6236	92.5127	88.9359	50.7283	0	0	0	-666	-666	4	0	7	7	88.9|97.6|0|50.7|92.5|0|0	1.07|1.38|0|0.65|1.15|0|0	A375|A549|HA1E|HCC515|HEPG2|PC3|VCAP	2|5|1|4	2|5|1|4|3|6	CGS001_A375_96H:IGF2BP2:1|CGS001_A549_96H:IGF2BP2:1|CGS001_HA1E_96H:IGF2BP2:1.5|CGS001_HCC515_96H:IGF2BP2:2|CGS001_HEPG2_96H:IGF2BP2:1.5|CGS001_PC3_96H:IGF2BP2:2|CGS001_VCAP_120H:IGF2BP2:5
BRD-K81651477	BRD-K81651477	parthenolide	trt_cp	24 h|6 h	10 ¬µM|20 ¬µM	87.7761	82.4263	66.7834	-666	-666	90.6962	84.856	77.2941	76.8588	70.9951	0	0	-52.46	-67.2646	5	2	9	17	71|76.9|-52.5|84.9|0|-67.3|90.7|0|77.3	0.81|0.97|-0.87|1.07|0|-1.01|1.12|0|0.92	A375|A549|HA1E|HCC515|HEPG2|HT29|MCF7|PC3|VCAP	7|4|9|2	7|4|9|2|1|5	CPC006_A375_24H:BRD-K81651477-001-03-5:20|CPC006_A375_6H:BRD-K81651477-001-03-5:20|CPC006_A549_24H:BRD-K81651477-001-03-5:20|CPC006_A549_6H:BRD-K81651477-001-03-5:20|CPC006_HA1E_6H:BRD-K81651477-001-03-5:20|CPC006_HCC515_24H:BRD-K81651477-001-03-5:20|CPC006_HCC515_6H:BRD-K81651477-001-03-5:20|CPC006_HEPG2_6H:BRD-K81651477-001-03-5:20|CPC006_HT29_24H:BRD-K81651477-001-03-5:20|CPC006_HT29_6H:BRD-K8…
CGS001-51056	CGS001-51056	LAP3	trt_sh.cgs	120 h|144 h|96 h	1 ¬µL|1.5 ¬µL|2 ¬µL|5 ¬µL	90.3662	82.3935	54.929	1	1	97.8777	82.8548	75.9055	72.936	0	0	0	0	-52.3003	4	1	9	11	-52.3|0|72.9|82.9|0|0|0|75.9|97.9	-0.79|0|0.93|1.08|0|0|0|0.88|1.33	A375|A549|HA1E|HCC515|HEPG2|HT29|MCF7|PC3|VCAP	9|4|8|3	9|4|8|3|2|5	CGS001_A375_96H:LAP3:1|CGS001_A549_96H:LAP3:1|CGS001_HA1E_96H:LAP3:1.5|CGS001_HCC515_96H:LAP3:2|CGS001_HEPG2_96H:LAP3:1.5|CGS001_HT29_96H:LAP3:1|CGS001_MCF7_96H:LAP3:2|CGS001_MCF7_144H:LAP3:2|CGS001_PC3_96H:LAP3:2|CGS001_PC3_144H:LAP3:2|CGS001_VCAP_120H:LAP3:5
BRD-A48570745	BRD-A48570745	ivermectin	trt_cp	24 h|6 h	10 ¬µM	85.3533	82.3901	54.9267	-666	-666	87.7945	82.9121	79.9701	78.8838	0	0	0	0	0	4	0	9	11	0|78.9|0|87.8|0|0|0|80|82.9	0|0.99|0|1.08|0|0|0|1.01|0.98	HA1E|HCC515|PC3|VCAP|A375|A549|HEPG2|HT29|MCF7	4|9|8|2	4|9|8|2|1|3	CPC003_HA1E_24H:BRD-A48570745-001-01-1:10|CPC003_HCC515_24H:BRD-A48570745-001-01-1:10|CPC003_PC3_24H:BRD-A48570745-001-01-1:10|CPC003_PC3_6H:BRD-A48570745-001-01-1:10|CPC003_VCAP_24H:BRD-A48570745-001-01-1:10|CPC015_A375_6H:BRD-A48570745-001-01-1:10|CPC015_A549_24H:BRD-A48570745-001-01-1:10|CPC015_HEPG2_6H:BRD-A48570745-001-01-1:10|CPC015_HT29_6H:BRD-A48570745-001-01-1:10|CPC015_MCF7_24H:BRD-A485…
CGS001-7013	CGS001-7013	TERF1	trt_sh.cgs	120 h|96 h	1 ¬µL|1.5 ¬µL|2 ¬µL|5 ¬µL	90.4078	82.3697	54.9131	1	1	92.9255	87.8901	84.8577	63.8054	0	0	0	0	0	4	0	9	9	0|84.9|63.8|0|0|0|0|87.9|92.9	0|1.07|0.8|0|0|0|0|1.1|1.24	A375|A549|HA1E|HEPG2|HT29|MCF7|PC3|VCAP|HCC515	9|8|2|3	9|8|2|3|1|4	CGS001_A375_96H:TERF1:1|CGS001_A549_96H:TERF1:1|CGS001_HA1E_96H:TERF1:1.5|CGS001_HEPG2_96H:TERF1:1.5|CGS001_HT29_96H:TERF1:1|CGS001_MCF7_96H:TERF1:2|CGS001_PC3_96H:TERF1:2|CGS001_VCAP_120H:TERF1:5|CGS001_HCC515_96H:TERF1:2
CGS001-57057	CGS001-57057	TBX20	trt_sh.cgs	120 h|96 h	1 ¬µL|1.5 ¬µL|2 ¬µL|5 ¬µL	87.8011	82.3375	54.8917	1	1	94.174	81.4282	80.0437	73.7042	0	0	-65.6185	-82.0225	-666	4	2	8	8	81.4|0|80|94.2|-65.6|0|73.7|-82	0.95|0|1.01|1.26|-1|0|0.85|-1.04	A375|A549|HA1E|HCC515|HEPG2|MCF7|PC3|VCAP	4|1|3|7	4|1|3|7|2|6	CGS001_A375_96H:TBX20:1|CGS001_A549_96H:TBX20:1|CGS001_HA1E_96H:TBX20:1.5|CGS001_HCC515_96H:TBX20:2|CGS001_HEPG2_96H:TBX20:1.5|CGS001_MCF7_96H:TBX20:2|CGS001_PC3_96H:TBX20:2|CGS001_VCAP_120H:TBX20:5
CGS001-54659	CGS001-54659	UGT1A3	trt_sh.cgs	120 h|96 h	1 ¬µL|1.5 ¬µL|2 ¬µL|5 ¬µL	88.2737	82.3026	54.8684	0	0	96.7195	79.8279	78	74.6631	0	0	-61.7862	-94.3196	-666	4	2	8	8	0|0|96.7|74.7|78|-61.8|79.8|-94.3	0|0|1.3|0.82|0.9|-0.91|0.94|-1.23	A375|A549|HA1E|HEPG2|HT29|MCF7|PC3|VCAP	3|7|5|4	3|7|5|4|1|2	CGS001_A375_96H:UGT1A3:1|CGS001_A549_96H:UGT1A3:1|CGS001_HA1E_96H:UGT1A3:1.5|CGS001_HEPG2_96H:UGT1A3:1.5|CGS001_HT29_96H:UGT1A3:1|CGS001_MCF7_96H:UGT1A3:2|CGS001_PC3_96H:UGT1A3:2|CGS001_VCAP_120H:UGT1A3:5
CGS001-10943	CGS001-10943	MSL3	trt_sh.cgs	120 h|96 h	1 ¬µL|1.5 ¬µL|2 ¬µL|5 ¬µL	92.2581	82.2251	54.8167	1	1	97.5585	86.9577	73.2854	71.0986	0	0	0	0	0	4	0	9	9	0|87|0|0|73.3|0|0|97.6|71.1	0|1.1|0|0|0.79|0|0|1.31|0.88	A375|A549|HA1E|HCC515|HEPG2|HT29|MCF7|PC3|VCAP	8|2|5|9	8|2|5|9|1|3	CGS001_A375_96H:MSL3:1|CGS001_A549_96H:MSL3:1|CGS001_HA1E_96H:MSL3:1.5|CGS001_HCC515_96H:MSL3:2|CGS001_HEPG2_96H:MSL3:1.5|CGS001_HT29_96H:MSL3:1|CGS001_MCF7_96H:MSL3:2|CGS001_PC3_96H:MSL3:2|CGS001_VCAP_120H:MSL3:5
BRD-A52530684	BRD-A52530684	doxorubicin	trt_cp	24 h|6 h	0.04 ¬µM|0.12 ¬µM|0.37 ¬µM|1.11 ¬µM|10 ¬µM|3.33 ¬µM	90.2266	82.2092	31.406	-666	-666	91.0194	89.4338	78.3518	70.032	-66.5293	-73.8719	-83.5004	-83.707	-666	4	4	8	63	91|78.4|70|-66.5|-83.7|-73.9|89.4|-83.5	1.15|0.94|0.87|-0.98|-1.14|-1.07|1.11|-1.09	A375|HA1E|HCC515|HEPG2|HT29|MCF7|PC3|A549	1|7|2|3	1|7|2|3|4|6	CPC004_A375_6H:BRD-A52530684-001-01-1:10|CPC004_HA1E_6H:BRD-A52530684-001-01-1:10|CPC004_HCC515_24H:BRD-A52530684-001-01-1:10|CPC004_HCC515_6H:BRD-A52530684-001-01-1:10|CPC004_HEPG2_6H:BRD-A52530684-001-01-1:10|CPC004_HT29_6H:BRD-A52530684-001-01-1:10|CPC004_MCF7_6H:BRD-A52530684-001-01-1:10|CPC004_PC3_24H:BRD-A52530684-001-01-1:10|CPC004_PC3_6H:BRD-A52530684-001-01-1:10|CPC018_A549_24H:BRD-A5253…
CGS001-708	CGS001-708	C1QBP	trt_sh.cgs	120 h|96 h	1 ¬µL|1.5 ¬µL|2 ¬µL|5 ¬µL	86.5868	82.1662	54.7775	1	1	87.2659	85.9077	78.1848	77.3064	0	0	0	0	-58.8485	4	1	9	9	0|85.9|78.2|87.3|0|-58.8|0|77.3|0	0|1.09|0.99|1.14|0|-0.91|0|0.9|0	A375|A549|HA1E|HCC515|HEPG2|HT29|MCF7|PC3|VCAP	4|2|3|8	4|2|3|8|1|5	CGS001_A375_96H:C1QBP:1|CGS001_A549_96H:C1QBP:1|CGS001_HA1E_96H:C1QBP:1.5|CGS001_HCC515_96H:C1QBP:2|CGS001_HEPG2_96H:C1QBP:1.5|CGS001_HT29_96H:C1QBP:1|CGS001_MCF7_96H:C1QBP:2|CGS001_PC3_96H:C1QBP:2|CGS001_VCAP_120H:C1QBP:5
BRD-K27305650	BRD-K27305650	LY-294002	trt_cp	24 h|48 h|6 h	1 nM|1 ¬µM|10 nM|10 ¬µM|100 nM|20 ¬µM|3 ¬µM|500 nM	86.0688	82.0912	79.4716	-666	-666	90.8048	81.3327	79.8278	76.3993	76.38	72.0852	0	-82.2209	-666	6	1	8	158	90.8|76.4|-82.2|76.4|79.8|0|72.1|81.3	1.12|0.91|-1.09|0.97|0.96|0|0.89|0.98	MCF7|PC3|A375|A549|HA1E|HCC515|HT29|VCAP	1|8|5|4	1|8|5|4|2|7	ASG001_MCF7_24H:BRD-K27305650-001-06-7:10|ASG001_MCF7_6H:BRD-K27305650-001-06-7:10|ASG001_PC3_24H:BRD-K27305650-001-06-7:10|ASG001_PC3_24H:BRD-K27305650-001-06-7:2|ASG001_PC3_6H:BRD-K27305650-001-06-7:10|ASG001_PC3_6H:BRD-K27305650-001-06-7:2|CPC005_A375_24H:BRD-K27305650-003-01-4:10|CPC005_A375_6H:BRD-K27305650-003-01-4:10|CPC005_A549_24H:BRD-K27305650-003-01-4:10|CPC005_A549_6H:BRD-K27305650-00…
CGS001-6004	CGS001-6004	RGS16	trt_sh.cgs	120 h|96 h	1 ¬µL|1.5 ¬µL|2 ¬µL|5 ¬µL	91.719	82.0626	54.7084	0	0	96.7259	86.712	75.8427	68.9697	0	0	0	0	0	4	0	9	9	96.7|0|0|0|0|69|0|86.7|75.8	1.31|0|0|0|0|0.75|0|1.06|0.94	A375|A549|HA1E|HCC515|HEPG2|HT29|MCF7|PC3|VCAP	1|8|9|6	1|8|9|6|2|3	CGS001_A375_96H:RGS16:1|CGS001_A549_96H:RGS16:1|CGS001_HA1E_96H:RGS16:1.5|CGS001_HCC515_96H:RGS16:2|CGS001_HEPG2_96H:RGS16:1.5|CGS001_HT29_96H:RGS16:1|CGS001_MCF7_96H:RGS16:2|CGS001_PC3_96H:RGS16:2|CGS001_VCAP_120H:RGS16:5
CGS001-3199	CGS001-3199	HOXA2	trt_sh.cgs	120 h|96 h	1 ¬µL|1.5 ¬µL|2 ¬µL|5 ¬µL	89.4412	81.9876	45.5489	1	0	89.4487	89.4337	82.2603	66.8078	0	-54.6571	-60.5249	-666	-666	4	2	7	7	66.8|82.3|-60.5|-54.7|89.4|89.4|0	0.6|1.03|-0.73|-0.9|1.07|1.1|0	A375|A549|HA1E|HEPG2|MCF7|PC3|VCAP	5|6|2|1	5|6|2|1|7|4	CGS001_A375_96H:HOXA2:1|CGS001_A549_96H:HOXA2:1|CGS001_HA1E_96H:HOXA2:1.5|CGS001_HEPG2_96H:HOXA2:1.5|CGS001_MCF7_96H:HOXA2:2|CGS001_PC3_96H:HOXA2:2|CGS001_VCAP_120H:HOXA2:5
BRD-K61662457	BRD-K61662457	CAY-10594	trt_cp	24 h|6 h	20 ¬µM	95.4428	81.9549	54.6366	-666	-666	98.155	92.7305	76.3242	60.6099	0	0	-73.7668	-97.1469	-666	4	2	8	13	0|60.6|98.2|76.3|0|-73.8|-97.1|92.7	0|0.77|1.36|0.95|0|-1.06|-1.34|1.18	A375|A549|HA1E|HCC515|HEPG2|HT29|MCF7|VCAP	3|8|4|2	3|8|4|2|1|5	CPC006_A375_24H:BRD-K61662457-001-02-2:20|CPC006_A549_24H:BRD-K61662457-001-02-2:20|CPC006_A549_6H:BRD-K61662457-001-02-2:20|CPC006_HA1E_24H:BRD-K61662457-001-02-2:20|CPC006_HCC515_6H:BRD-K61662457-001-02-2:20|CPC006_HEPG2_6H:BRD-K61662457-001-02-2:20|CPC006_HT29_24H:BRD-K61662457-001-02-2:20|CPC006_HT29_6H:BRD-K61662457-001-02-2:20|CPC006_MCF7_24H:BRD-K61662457-001-02-2:20|CPC006_VCAP_24H:BRD-K6…
BRD-K66175015	BRD-K66175015	afatinib	trt_cp	24 h|6 h	10 ¬µM	87.4358	81.9422	66.3697	-666	-666	90.1599	84.7118	80.7155	72.1817	70.449	0	0	0	-44.6936	5	1	9	13	70.4|84.7|90.2|0|0|-44.7|72.2|80.7|0	0.8|1.09|1.12|0|0|-0.83|0.76|0.97|0	A375|A549|HA1E|HCC515|HEPG2|HT29|MCF7|PC3|VCAP	3|2|8|7	3|2|8|7|1|4	CPC013_A375_6H:BRD-K66175015-001-01-7:10|CPC013_A549_24H:BRD-K66175015-001-01-7:10|CPC013_A549_6H:BRD-K66175015-001-01-7:10|CPC013_HA1E_6H:BRD-K66175015-001-01-7:10|CPC013_HCC515_6H:BRD-K66175015-001-01-7:10|CPC013_HEPG2_6H:BRD-K66175015-001-01-7:10|CPC013_HT29_6H:BRD-K66175015-001-01-7:10|CPC013_MCF7_6H:BRD-K66175015-001-01-7:10|CPC013_PC3_24H:BRD-K66175015-001-01-7:10|CPC013_PC3_6H:BRD-K6617501…
BRD-K88707333	BRD-K88707333	BRD-K88707333	trt_cp	24 h|6 h	10 ¬µM	86.0663	81.9327	77.7072	-666	-666	90.9026	81.23	79.4077	76.1905	72.3468	66.1654	0	0	-666	6	0	8	11	0|66.2|81.2|76.2|72.3|79.4|90.9|0	0|0.84|1.02|0.94|0.89|0.91|1.13|0	A375|A549|HCC515|HEPG2|HT29|MCF7|PC3|VCAP	7|3|6|4	7|3|6|4|5|2	CPC008_A375_24H:BRD-K88707333-001-04-0:10|CPC008_A549_6H:BRD-K88707333-001-04-0:10|CPC008_HCC515_6H:BRD-K88707333-001-04-0:10|CPC008_HEPG2_6H:BRD-K88707333-001-04-0:10|CPC008_HT29_6H:BRD-K88707333-001-04-0:10|CPC008_MCF7_24H:BRD-K88707333-001-04-0:10|CPC008_PC3_24H:BRD-K88707333-001-04-0:10|CPC008_VCAP_6H:BRD-K88707333-001-04-0:10|CPC008_PC3_6H:BRD-K88707333-001-04-0:10|CPC008_VCAP_24H:BRD-K88707…
CGS001-3156	CGS001-3156	HMGCR	trt_sh.cgs	120 h|144 h|96 h	1 ¬µL|1.5 ¬µL|2 ¬µL|5 ¬µL	96.4434	81.8828	54.5885	1	1	97.7985	95.0883	70.7865	63.8577	0	0	0	0	0	4	0	9	11	97.8|0|0|70.8|95.1|0|0|0|63.9	1.35|0|0|0.94|1.19|0|0|0|0.74	A375|A549|HA1E|HCC515|HEPG2|HT29|MCF7|PC3|VCAP	1|5|4|9	1|5|4|9|2|3	CGS001_A375_96H:HMGCR:1|CGS001_A549_96H:HMGCR:1|CGS001_HA1E_96H:HMGCR:1.5|CGS001_HCC515_96H:HMGCR:2|CGS001_HEPG2_96H:HMGCR:1.5|CGS001_HT29_96H:HMGCR:1|CGS001_MCF7_96H:HMGCR:2|CGS001_MCF7_144H:HMGCR:2|CGS001_PC3_96H:HMGCR:2|CGS001_PC3_144H:HMGCR:2|CGS001_VCAP_120H:HMGCR:5
CGS001-10190	CGS001-10190	TXNDC9	trt_sh.cgs	144 h|96 h	1 ¬µL|1.5 ¬µL|2 ¬µL	84.8255	81.8547	54.5698	1	1	85.9441	83.7069	83.5206	74.247	0	0	-69.5717	-73.264	-666	4	2	8	10	85.9|74.2|83.7|83.5|-69.6|0|0|-73.3	1.02|0.9|1.07|1.1|-1.03|0|0|-0.93	A375|A549|HA1E|HCC515|HEPG2|HT29|MCF7|PC3	1|3|4|2	1|3|4|2|6|7	CGS001_A375_96H:TXNDC9:1|CGS001_A549_96H:TXNDC9:1|CGS001_HA1E_96H:TXNDC9:1.5|CGS001_HCC515_96H:TXNDC9:2|CGS001_HEPG2_96H:TXNDC9:1.5|CGS001_HT29_96H:TXNDC9:1|CGS001_MCF7_96H:TXNDC9:2|CGS001_MCF7_144H:TXNDC9:2|CGS001_PC3_96H:TXNDC9:2|CGS001_PC3_144H:TXNDC9:2
CGS001-3567	CGS001-3567	IL5	trt_sh.cgs	120 h|96 h	1 ¬µL|1.5 ¬µL|2 ¬µL|5 ¬µL	91.6503	81.6605	43.8633	0	0	92.9463	90.3542	75.5604	67.7812	0	-63.4623	-86.4059	-666	-666	4	2	7	7	0|67.8|75.6|-63.5|-86.4|90.4|92.9	0|0.8|0.96|-0.8|-1.16|1.11|1.19	A375|A549|HA1E|HCC515|MCF7|PC3|VCAP	7|6|3|2	7|6|3|2|1|4	CGS001_A375_96H:IL5:1|CGS001_A549_96H:IL5:1|CGS001_HA1E_96H:IL5:1.5|CGS001_HCC515_96H:IL5:2|CGS001_MCF7_96H:IL5:2|CGS001_PC3_96H:IL5:2|CGS001_VCAP_120H:IL5:5
CGS001-1829	CGS001-1829	DSG2	trt_sh.cgs	120 h|144 h|96 h	1 ¬µL|1.5 ¬µL|2 ¬µL|5 ¬µL	86.4828	81.6033	54.4022	1	1	91.5549	81.4106	78.9158	74.5318	0	0	0	0	0	4	0	9	10	0|0|81.4|74.5|78.9|0|0|91.6|0	0|0|1.04|0.98|0.91|0|0|1.14|0	A375|A549|HA1E|HCC515|HEPG2|HT29|MCF7|PC3|VCAP	8|3|5|4	8|3|5|4|1|2	CGS001_A375_96H:DSG2:1|CGS001_A549_96H:DSG2:1|CGS001_HA1E_96H:DSG2:1.5|CGS001_HCC515_96H:DSG2:2|CGS001_HEPG2_96H:DSG2:1.5|CGS001_HT29_96H:DSG2:1|CGS001_MCF7_144H:DSG2:2|CGS001_PC3_96H:DSG2:2|CGS001_PC3_144H:DSG2:2|CGS001_VCAP_120H:DSG2:5
CGS001-7597	CGS001-7597	ZBTB25	trt_sh.cgs	144 h|96 h	1 ¬µL|1.5 ¬µL|2 ¬µL	89.1466	81.5978	42.4872	1	1	95.867	82.4261	74.1212	73.9769	0	-71.4681	-94.3966	-666	-666	4	2	7	9	74|82.4|0|95.9|74.1|-71.5|-94.4	0.82|1.03|0|1.22|0.85|-1|-1.24	A375|A549|HA1E|HEPG2|HT29|MCF7|PC3	4|2|5|1	4|2|5|1|3|6	CGS001_A375_96H:ZBTB25:1|CGS001_A549_96H:ZBTB25:1|CGS001_HA1E_96H:ZBTB25:1.5|CGS001_HEPG2_96H:ZBTB25:1.5|CGS001_HT29_96H:ZBTB25:1|CGS001_MCF7_96H:ZBTB25:2|CGS001_MCF7_144H:ZBTB25:2|CGS001_PC3_96H:ZBTB25:2|CGS001_PC3_144H:ZBTB25:2
CGS001-10628	CGS001-10628	TXNIP	trt_sh.cgs	120 h|144 h|96 h	1 ¬µL|1.5 ¬µL|2 ¬µL|5 ¬µL	86.7724	81.5925	64.4642	1	1	88.6392	84.9057	76.9462	75.8788	60.4155	0	0	-71.6262	-666	5	1	8	10	0|0|60.4|84.9|75.9|-71.6|76.9|88.6	0|0|0.73|1|0.87|-1|0.9|1.12	A375|A549|HA1E|HEPG2|HT29|MCF7|PC3|VCAP	8|4|7|5	8|4|7|5|3|1	CGS001_A375_96H:TXNIP:1|CGS001_A549_96H:TXNIP:1|CGS001_HA1E_96H:TXNIP:1.5|CGS001_HEPG2_96H:TXNIP:1.5|CGS001_HT29_96H:TXNIP:1|CGS001_MCF7_96H:TXNIP:2|CGS001_MCF7_144H:TXNIP:2|CGS001_PC3_96H:TXNIP:2|CGS001_PC3_144H:TXNIP:2|CGS001_VCAP_120H:TXNIP:5
BRD-K96076993	BRD-K96076993	SA-25547	trt_cp	24 h|6 h	1 ¬µM|10 ¬µM|5 ¬µM	87.3887	81.5584	54.3723	-666	-666	88.4709	86.3066	79.9508	71.5055	0	0	0	-84.2302	-666	4	1	8	14	88.5|0|80|0|86.3|71.5|0|-84.2	1.11|0|0.96|0|1.05|0.82|0|-1.14	A375|A549|HA1E|HCC515|PC3|VCAP|MCF7|HT29	1|5|3|6	1|5|3|6|2|4	CPC019_A375_6H:BRD-K96076993-001-01-7:10|CPC019_A549_24H:BRD-K96076993-001-01-7:10|CPC019_HA1E_6H:BRD-K96076993-001-01-7:10|CPC019_HCC515_6H:BRD-K96076993-001-01-7:10|CPC019_PC3_24H:BRD-K96076993-001-01-7:10|CPC019_PC3_6H:BRD-K96076993-001-01-7:10|CPC019_VCAP_24H:BRD-K96076993-001-01-7:10|MUC.CP003_MCF7_24H:BRD-K96076993-001-01-7:14.4|MUC.CP003_MCF7_24H:BRD-K96076993-001-01-7:4.8|MUC.CP003_MCF7_6…
BRD-K89692698	BRD-K89692698	BRD-K89692698	trt_cp	24 h|6 h	10 ¬µM|100 ¬µM	94.1397	81.5568	65.0367	-666	-666	97.6217	90.6577	73.5514	64.3962	63.9933	0	0	0	-76.6298	5	1	9	17	64.4|64|-76.6|73.6|0|90.7|0|0|97.6	0.8|0.81|-1.07|0.91|0|1.19|0|0|1.33	A375|A549|HA1E|HCC515|HEPG2|HT29|MCF7|PC3|VCAP	9|6|4|1	9|6|4|1|2|5	CPC006_A375_24H:BRD-K89692698-001-06-7:160|CPC006_A375_6H:BRD-K89692698-001-06-7:160|CPC006_A549_6H:BRD-K89692698-001-06-7:160|CPC006_HA1E_24H:BRD-K89692698-001-06-7:160|CPC006_HA1E_6H:BRD-K89692698-001-06-7:160|CPC006_HCC515_24H:BRD-K89692698-001-06-7:160|CPC006_HCC515_6H:BRD-K89692698-001-06-7:160|CPC006_HEPG2_6H:BRD-K89692698-001-06-7:160|CPC006_HT29_24H:BRD-K89692698-001-06-7:160|CPC006_MCF7_…
CGS001-624	CGS001-624	BDKRB2	trt_sh.cgs	120 h|96 h	1 ¬µL|1.5 ¬µL|2 ¬µL|5 ¬µL	85.3889	81.5567	54.3711	0	0	87.868	82.9097	78.5493	76.8997	0	0	0	0	-65.4987	4	1	9	9	78.5|76.9|0|0|-65.5|0|87.9|82.9|0	0.92|0.94|0|0|-1|0|1.04|1|0	A375|A549|HA1E|HCC515|HEPG2|HT29|MCF7|PC3|VCAP	7|8|1|2	7|8|1|2|3|4	CGS001_A375_96H:BDKRB2:1|CGS001_A549_96H:BDKRB2:1|CGS001_HA1E_96H:BDKRB2:1.5|CGS001_HCC515_96H:BDKRB2:2|CGS001_HEPG2_96H:BDKRB2:1.5|CGS001_HT29_96H:BDKRB2:1|CGS001_MCF7_96H:BDKRB2:2|CGS001_PC3_96H:BDKRB2:2|CGS001_VCAP_120H:BDKRB2:5
BRD-K04701986	BRD-K04701986	BL-050	trt_cp	24 h|6 h	10 ¬µM	93.2386	81.5543	40.4501	-666	-666	98.665	87.8121	79.6731	60.0668	0	-83.5165	-666	-666	-666	4	1	6	6	98.7|60.1|87.8|79.7|0|-83.5	1.43|0.75|1.06|0.96|0|-1.12	A375|A549|MCF7|PC3|VCAP|HEPG2	1|3|4|2	1|3|4|2|5|6	CPC014_A375_6H:BRD-K04701986-001-01-0:10|CPC014_A549_6H:BRD-K04701986-001-01-0:10|CPC014_MCF7_6H:BRD-K04701986-001-01-0:10|CPC014_PC3_24H:BRD-K04701986-001-01-0:10|CPC014_VCAP_24H:BRD-K04701986-001-01-0:10|CPC014_HEPG2_6H:BRD-K04701986-001-01-0:10
BRD-K18910433	BRD-K18910433	estradiol	trt_cp	24 h|48 h|6 h	0.04 ¬µM|0.12 ¬µM|0.37 ¬µM|1 nM|1 ¬µM|1.11 ¬µM|10 nM|10 ¬µM|100 nM|20 ¬µM|3 ¬µM|3.33 ¬µM|5 ¬µM	92.2219	81.5062	44.9458	-666	-666	95.8829	88.5609	74.8934	66.6875	0	-56.3498	-68.8341	-87.1966	-94.241	4	4	9	79	-94.2|74.9|95.9|-87.2|-56.3|66.7|88.6|0|-68.8	-1.29|1.2|1.25|-1.25|-0.91|0.84|1.09|0|-1.02	HCC515|PC3|VCAP|A375|MCF7|A549|HA1E|HEPG2|HT29	3|7|2|6	3|7|2|6|8|5	CPC003_HCC515_24H:BRD-K18910433-001-05-1:10|CPC003_HCC515_6H:BRD-K18910433-001-05-1:10|CPC003_PC3_6H:BRD-K18910433-001-05-1:10|CPC003_VCAP_24H:BRD-K18910433-001-05-1:10|CPC011_VCAP_6H:BRD-K18910433-001-23-4:10|CPC015_A375_6H:BRD-K18910433-001-05-1:10|CPC015_MCF7_24H:BRD-K18910433-001-05-1:10|CPD002_MCF7_24H:BRD-K18910433-001-21-8:10|CPD002_MCF7_6H:BRD-K18910433-001-21-8:10|ERG005_VCAP_24H:BRD-K18…
CGS001-11014	CGS001-11014	KDELR2	trt_sh.cgs	120 h|144 h|96 h	1 ¬µL|1.5 ¬µL|2 ¬µL|5 ¬µL	96.8224	81.3874	54.2583	1	1	98.6878	94.957	73.1866	58.7183	0	0	0	0	-69.6915	4	1	9	11	73.2|0|98.7|58.7|-69.7|0|0|95|0	0.81|0|1.4|0.82|-1.03|0|0|1.23|0	A375|A549|HA1E|HCC515|HEPG2|HT29|MCF7|PC3|VCAP	3|8|1|4	3|8|1|4|2|6	CGS001_A375_96H:KDELR2:1|CGS001_A549_96H:KDELR2:1|CGS001_HA1E_96H:KDELR2:1.5|CGS001_HCC515_96H:KDELR2:2|CGS001_HEPG2_96H:KDELR2:1.5|CGS001_HT29_96H:KDELR2:1|CGS001_MCF7_96H:KDELR2:2|CGS001_MCF7_144H:KDELR2:2|CGS001_PC3_96H:KDELR2:2|CGS001_PC3_144H:KDELR2:2|CGS001_VCAP_120H:KDELR2:5
CGS001-1645	CGS001-1645	AKR1C1	trt_sh.cgs	144 h|96 h	1 ¬µL|1.5 ¬µL|2 ¬µL	88.1003	81.3699	54.2466	1	1	92.9958	83.2049	80.1863	69.0925	0	0	0	-666	-666	4	0	7	8	80.2|0|0|69.1|0|83.2|93	0.94|0|0|0.66|0|0.94|1.17	A375|A549|HA1E|HEPG2|HT29|MCF7|PC3	7|6|1|4	7|6|1|4|2|3	CGS001_A375_96H:AKR1C1:1|CGS001_A549_96H:AKR1C1:1|CGS001_HA1E_96H:AKR1C1:1.5|CGS001_HEPG2_96H:AKR1C1:1.5|CGS001_HT29_96H:AKR1C1:1|CGS001_MCF7_96H:AKR1C1:2|CGS001_MCF7_144H:AKR1C1:2|CGS001_PC3_144H:AKR1C1:2
CGS001-6389	CGS001-6389	SDHA	trt_sh.cgs	120 h|96 h	1 ¬µL|1.5 ¬µL|2 ¬µL|5 ¬µL	89.6712	81.3023	54.2015	1	1	96.7581	82.5843	72.976	72.8907	0	0	0	0	-78.0755	4	1	9	9	0|73|-78.1|0|0|0|72.9|96.8|82.6	0|0.89|-0.99|0|0|0|0.67|1.28|1.02	A375|A549|HA1E|HCC515|HEPG2|HT29|MCF7|PC3|VCAP	8|9|2|7	8|9|2|7|1|4	CGS001_A375_96H:SDHA:1|CGS001_A549_96H:SDHA:1|CGS001_HA1E_96H:SDHA:1.5|CGS001_HCC515_96H:SDHA:2|CGS001_HEPG2_96H:SDHA:1.5|CGS001_HT29_96H:SDHA:1|CGS001_MCF7_96H:SDHA:2|CGS001_PC3_96H:SDHA:2|CGS001_VCAP_120H:SDHA:5
CGS001-478	CGS001-478	ATP1A3	trt_sh.cgs	120 h|144 h|96 h	1 ¬µL|1.5 ¬µL|2 ¬µL|5 ¬µL	85.4731	81.2934	54.1956	1	0	87.7808	83.1654	80.8092	73.4181	0	0	0	0	-666	4	0	8	9	0|73.4|80.8|87.8|0|83.2|0|0	0|0.89|1.03|1.05|0|0.94|0|0	A375|A549|HA1E|HEPG2|HT29|MCF7|PC3|VCAP	4|6|3|2	4|6|3|2|1|5	CGS001_A375_96H:ATP1A3:1|CGS001_A549_96H:ATP1A3:1|CGS001_HA1E_96H:ATP1A3:1.5|CGS001_HEPG2_96H:ATP1A3:1.5|CGS001_HT29_96H:ATP1A3:1|CGS001_MCF7_96H:ATP1A3:2|CGS001_MCF7_144H:ATP1A3:2|CGS001_PC3_144H:ATP1A3:2|CGS001_VCAP_120H:ATP1A3:5
CGS001-771	CGS001-771	CA12	trt_sh.cgs	120 h|144 h|96 h	1 ¬µL|1.5 ¬µL|2 ¬µL|5 ¬µL	94.0274	81.2843	54.1896	1	1	95.3392	92.7156	72.5067	64.5759	0	0	0	0	-55.8585	4	1	9	11	0|64.6|0|95.3|72.5|0|-55.9|92.7|0	0|0.75|0|1.29|0.78|0|-0.86|1.16|0	A375|A549|HA1E|HCC515|HEPG2|HT29|MCF7|PC3|VCAP	4|8|5|2	4|8|5|2|1|3	CGS001_A375_96H:CA12:1|CGS001_A549_96H:CA12:1|CGS001_HA1E_96H:CA12:1.5|CGS001_HCC515_96H:CA12:2|CGS001_HEPG2_96H:CA12:1.5|CGS001_HT29_96H:CA12:1|CGS001_MCF7_96H:CA12:2|CGS001_MCF7_144H:CA12:2|CGS001_PC3_96H:CA12:2|CGS001_PC3_144H:CA12:2|CGS001_VCAP_120H:CA12:5
CGS001-3157	CGS001-3157	HMGCS1	trt_sh.cgs	144 h|96 h	1 ¬µL|1.5 ¬µL|2 ¬µL	87.3627	81.2675	54.1784	1	1	87.3701	87.3553	86.8823	63.4623	0	0	0	-58.8224	-666	4	1	8	10	87.4|0|87.4|63.5|86.9|0|-58.8|0	1.05|0|1.11|0.86|1.04|0|-0.89|0	A375|A549|HA1E|HCC515|HEPG2|HT29|MCF7|PC3	3|1|5|4	3|1|5|4|2|6	CGS001_A375_96H:HMGCS1:1|CGS001_A549_96H:HMGCS1:1|CGS001_HA1E_96H:HMGCS1:1.5|CGS001_HCC515_96H:HMGCS1:2|CGS001_HEPG2_96H:HMGCS1:1.5|CGS001_HT29_96H:HMGCS1:1|CGS001_MCF7_96H:HMGCS1:2|CGS001_MCF7_144H:HMGCS1:2|CGS001_PC3_96H:HMGCS1:2|CGS001_PC3_144H:HMGCS1:2
BRD-K72451865	BRD-K72451865	BRD-K72451865	trt_cp	24 h|6 h	10 ¬µM	89.9119	81.2088	54.1392	-666	-666	92.523	87.3009	83.3333	61.6779	0	0	0	0	-60.7381	4	1	9	11	0|92.5|0|61.7|0|83.3|-60.7|0|87.3	0|1.24|0|0.72|0|1.06|-0.96|0|1.08	A375|A549|HA1E|HCC515|HEPG2|HT29|MCF7|PC3|VCAP	2|9|6|4	2|9|6|4|1|3	CPC013_A375_6H:BRD-K72451865-001-01-5:10|CPC013_A549_24H:BRD-K72451865-001-01-5:10|CPC013_A549_6H:BRD-K72451865-001-01-5:10|CPC013_HA1E_6H:BRD-K72451865-001-01-5:10|CPC013_HCC515_6H:BRD-K72451865-001-01-5:10|CPC013_HEPG2_6H:BRD-K72451865-001-01-5:10|CPC013_HT29_6H:BRD-K72451865-001-01-5:10|CPC013_MCF7_6H:BRD-K72451865-001-01-5:10|CPC013_PC3_6H:BRD-K72451865-001-01-5:10|CPC013_MCF7_24H:BRD-K724518…
CGS001-8508	CGS001-8508	NIPSNAP1	trt_sh.cgs	120 h|144 h|96 h	1 ¬µL|1.5 ¬µL|2 ¬µL|5 ¬µL	97.1453	81.1751	54.1167	1	1	99.921	94.3696	70.421	59.9889	0	0	0	0	-666	4	0	8	9	0|60|70.4|0|94.4|0|99.9|0	0|0.61|0.89|0|1.18|0|1.54|0	A375|A549|HA1E|HCC515|HEPG2|HT29|MCF7|VCAP	7|5|3|2	7|5|3|2|1|4	CGS001_A375_96H:NIPSNAP1:1|CGS001_A549_96H:NIPSNAP1:1|CGS001_HA1E_96H:NIPSNAP1:1.5|CGS001_HCC515_96H:NIPSNAP1:2|CGS001_HEPG2_96H:NIPSNAP1:1.5|CGS001_HT29_96H:NIPSNAP1:1|CGS001_MCF7_96H:NIPSNAP1:2|CGS001_MCF7_144H:NIPSNAP1:2|CGS001_VCAP_120H:NIPSNAP1:5
BRD-K99530743	BRD-K99530743	BRD-K99530743	trt_cp	24 h|6 h	10 ¬µM	83.9411	81.1488	54.0992	-666	-666	84.466	83.4163	82.3539	74.359	0	0	0	-666	-666	4	0	7	10	84.5|0|0|74.4|82.4|83.4|0	1.03|0|0|0.92|0.96|1.01|0	A375|A549|HCC515|HEPG2|MCF7|PC3|VCAP	1|6|5|4	1|6|5|4|2|3	CPC008_A375_24H:BRD-K99530743-001-01-3:10|CPC008_A375_6H:BRD-K99530743-001-01-3:10|CPC008_A549_6H:BRD-K99530743-001-01-3:10|CPC008_HCC515_6H:BRD-K99530743-001-01-3:10|CPC008_HEPG2_6H:BRD-K99530743-001-01-3:10|CPC008_MCF7_24H:BRD-K99530743-001-01-3:10|CPC008_MCF7_6H:BRD-K99530743-001-01-3:10|CPC008_PC3_24H:BRD-K99530743-001-01-3:10|CPC008_VCAP_6H:BRD-K99530743-001-01-3:10|CPC008_PC3_6H:BRD-K995307…
BRD-K01253243	BRD-K01253243	SB-590885	trt_cp	24 h|6 h	1 ¬µM|10 ¬µM|100 nM	87.9443	81.1342	54.0895	-666	-666	92.3124	83.5763	75.182	73.466	0	0	0	0	-52.4888	4	1	9	13	75.2|0|92.3|83.6|0|73.5|0|-52.5|0	0.88|0|1.18|1.04|0|0.88|0|-0.87|0	A375|A549|HA1E|HCC515|HEPG2|PC3|VCAP|MCF7|HT29	3|4|1|6	3|4|1|6|2|5	CPC014_A375_6H:BRD-K01253243-001-01-4:10|CPC014_A549_24H:BRD-K01253243-001-01-4:10|CPC014_HA1E_6H:BRD-K01253243-001-01-4:10|CPC014_HCC515_6H:BRD-K01253243-001-01-4:10|CPC014_HEPG2_6H:BRD-K01253243-001-01-4:10|CPC014_PC3_24H:BRD-K01253243-001-01-4:10|CPC014_PC3_6H:BRD-K01253243-001-01-4:10|CPC014_VCAP_24H:BRD-K01253243-001-01-4:10|CPC014_VCAP_6H:BRD-K01253243-001-01-4:10|LJP001_MCF7_24H:BRD-K01253…
CGS001-10933	CGS001-10933	MORF4L1	trt_sh.cgs	120 h|96 h	1 ¬µL|1.5 ¬µL|2 ¬µL|5 ¬µL	87.1473	81.1134	54.0756	1	1	89.8182	84.4764	81.2688	68.8901	0	0	0	-76.0155	-666	4	1	8	8	84.5|-76|68.9|0|89.8|0|81.3|0	1|-0.98|0.87|0|1.1|0|0.96|0	A375|A549|HA1E|HEPG2|HT29|MCF7|PC3|VCAP	5|1|7|3	5|1|7|3|4|6	CGS001_A375_96H:MORF4L1:1|CGS001_A549_96H:MORF4L1:1|CGS001_HA1E_96H:MORF4L1:1.5|CGS001_HEPG2_96H:MORF4L1:1.5|CGS001_HT29_96H:MORF4L1:1|CGS001_MCF7_96H:MORF4L1:2|CGS001_PC3_96H:MORF4L1:2|CGS001_VCAP_120H:MORF4L1:5
CGS001-10254	CGS001-10254	STAM2	trt_sh.cgs	120 h|144 h|96 h	1 ¬µL|1.5 ¬µL|2 ¬µL|5 ¬µL	87.1908	81.1082	65.9969	1	1	92.4242	81.9574	75.1451	74.9061	71.5484	0	0	-70.0818	-666	5	1	8	10	-70.1|0|82|71.5|92.4|74.9|75.1|0	-0.98|0|1.04|0.75|1.15|0.75|0.87|0	A375|A549|HA1E|HEPG2|HT29|MCF7|PC3|VCAP	5|3|7|6	5|3|7|6|4|2	CGS001_A375_96H:STAM2:1|CGS001_A549_96H:STAM2:1|CGS001_HA1E_96H:STAM2:1.5|CGS001_HEPG2_96H:STAM2:1.5|CGS001_HT29_96H:STAM2:1|CGS001_MCF7_96H:STAM2:2|CGS001_MCF7_144H:STAM2:2|CGS001_PC3_96H:STAM2:2|CGS001_PC3_144H:STAM2:2|CGS001_VCAP_120H:STAM2:5
CGS001-10450	CGS001-10450	PPIE	trt_sh.cgs	120 h|144 h|96 h	1 ¬µL|1.5 ¬µL|2 ¬µL|5 ¬µL	89.1294	81.1002	54.0668	1	1	95.5888	82.6701	82.2293	63.9127	0	0	0	0	-57.2121	4	1	9	11	82.7|63.9|0|95.6|0|-57.2|0|82.2|0	0.98|0.73|0|1.29|0|-0.89|0|0.98|0	A375|A549|HA1E|HCC515|HEPG2|HT29|MCF7|PC3|VCAP	4|1|8|2	4|1|8|2|3|5	CGS001_A375_96H:PPIE:1|CGS001_A549_96H:PPIE:1|CGS001_HA1E_96H:PPIE:1.5|CGS001_HCC515_96H:PPIE:2|CGS001_HEPG2_96H:PPIE:1.5|CGS001_HT29_96H:PPIE:1|CGS001_MCF7_96H:PPIE:2|CGS001_MCF7_144H:PPIE:2|CGS001_PC3_96H:PPIE:2|CGS001_PC3_144H:PPIE:2|CGS001_VCAP_120H:PPIE:5
BRD-K63828191	BRD-K63828191	raloxifene	trt_cp	24 h|6 h	0.04 ¬µM|0.12 ¬µM|0.37 ¬µM|1.11 ¬µM|10 ¬µM|3.33 ¬µM	-88.2094	81.0853	44.0294	-666	-666	93.216	81.0271	75.6475	74.4505	0	-60.1644	-74.5558	-83.3969	-93.0219	4	4	9	64	0|93.2|75.6|-83.4|-93|74.5|81|-60.2|-74.6	0|1.17|0.96|-1.14|-1.27|0.92|0.99|-0.96|-0.99	HCC515|MCF7|A549|VCAP|A375|HEPG2|HA1E|HT29|PC3	2|7|3|6	2|7|3|6|1|8	CPC004_HCC515_24H:BRD-K63828191-003-11-5:10|CPC015_MCF7_24H:BRD-K63828191-003-11-5:10|CPC020_A549_6H:BRD-K63828191-003-20-6:10|CPC020_VCAP_24H:BRD-K63828191-003-20-6:10|CPC020_VCAP_6H:BRD-K63828191-003-20-6:10|CPD003_MCF7_24H:BRD-K63828191-003-17-2:10|CPC020_MCF7_24H:BRD-K63828191-003-20-6:10|PCLB002_A375_24H:BRD-K63828191:10|PCLB002_HEPG2_24H:BRD-K63828191:10|PCLB002_MCF7_24H:BRD-K63828191:10|PC…
CGS001-54555	CGS001-54555	DDX49	trt_sh.cgs	120 h|144 h|96 h	1 ¬µL|1.5 ¬µL|2 ¬µL|5 ¬µL	87.9292	81.0572	54.0381	1	1	94.3094	81.5489	80.2078	68.1626	0	0	0	-32.0156	-58.427	4	2	9	11	68.2|0|80.2|0|-32|0|94.3|81.5|-58.4	0.7|0|1.02|0|-0.59|0|1.16|0.97|-0.71	A375|A549|HA1E|HCC515|HEPG2|HT29|MCF7|PC3|VCAP	7|8|3|1	7|8|3|1|2|4	CGS001_A375_96H:DDX49:1|CGS001_A549_96H:DDX49:1|CGS001_HA1E_96H:DDX49:1.5|CGS001_HCC515_96H:DDX49:2|CGS001_HEPG2_96H:DDX49:1.5|CGS001_HT29_96H:DDX49:1|CGS001_MCF7_96H:DDX49:2|CGS001_MCF7_144H:DDX49:2|CGS001_PC3_96H:DDX49:2|CGS001_PC3_144H:DDX49:2|CGS001_VCAP_120H:DDX49:5
CGS001-6832	CGS001-6832	SUPV3L1	trt_sh.cgs	120 h|144 h|96 h	1 ¬µL|1.5 ¬µL|2 ¬µL|5 ¬µL	94.6992	81.0571	64.733	1	1	95.0998	94.2986	69.4391	65.3909	64.1698	0	0	-65.2102	-67.2203	5	2	9	11	94.3|69.4|65.4|-65.2|0|0|95.1|-67.2|64.2	1.21|0.83|0.82|-0.82|0|0|1.19|-0.85|0.75	A375|A549|HA1E|HCC515|HEPG2|HT29|MCF7|PC3|VCAP	7|1|2|3	7|1|2|3|9|5	CGS001_A375_96H:SUPV3L1:1|CGS001_A549_96H:SUPV3L1:1|CGS001_HA1E_96H:SUPV3L1:1.5|CGS001_HCC515_96H:SUPV3L1:2|CGS001_HEPG2_96H:SUPV3L1:1.5|CGS001_HT29_96H:SUPV3L1:1|CGS001_MCF7_96H:SUPV3L1:2|CGS001_MCF7_144H:SUPV3L1:2|CGS001_PC3_96H:SUPV3L1:2|CGS001_PC3_144H:SUPV3L1:2|CGS001_VCAP_120H:SUPV3L1:5
CGS001-51728	CGS001-51728	POLR3K	trt_sh.cgs	120 h|96 h	1 ¬µL|1.5 ¬µL|2 ¬µL|5 ¬µL	87.6394	81.056	44.6354	1	1	93.3297	81.9492	80.8326	68.1127	0	-56.4118	-65.3966	-90.6991	-666	4	3	8	8	-65.4|68.1|93.3|0|80.8|-56.4|81.9|-90.7	-0.93|0.81|1.21|0|0.94|-0.86|0.98|-1.16	A375|A549|HA1E|HCC515|HEPG2|MCF7|PC3|VCAP	3|7|5|2	3|7|5|2|4|6	CGS001_A375_96H:POLR3K:1|CGS001_A549_96H:POLR3K:1|CGS001_HA1E_96H:POLR3K:1.5|CGS001_HCC515_96H:POLR3K:2|CGS001_HEPG2_96H:POLR3K:1.5|CGS001_MCF7_96H:POLR3K:2|CGS001_PC3_96H:POLR3K:2|CGS001_VCAP_120H:POLR3K:5
CGS001-23210	CGS001-23210	JMJD6	trt_sh.cgs	120 h|144 h|96 h	1 ¬µL|1.5 ¬µL|2 ¬µL|5 ¬µL	88.0813	81.0388	54.0258	1	1	91.4707	84.6919	82.5331	65.4593	0	0	0	0	-56.9697	4	1	9	10	0|84.7|91.5|0|0|-57|82.5|65.5|0	0|1.06|1.18|0|0|-0.89|0.92|0.62|0	A375|A549|HA1E|HCC515|HEPG2|HT29|MCF7|PC3|VCAP	3|2|7|8	3|2|7|8|1|4	CGS001_A375_96H:JMJD6:1|CGS001_A549_96H:JMJD6:1|CGS001_HA1E_96H:JMJD6:1.5|CGS001_HCC515_96H:JMJD6:2|CGS001_HEPG2_96H:JMJD6:1.5|CGS001_HT29_96H:JMJD6:1|CGS001_MCF7_144H:JMJD6:2|CGS001_PC3_96H:JMJD6:2|CGS001_PC3_144H:JMJD6:2|CGS001_VCAP_120H:JMJD6:5
CGS001-440387	CGS001-440387	CTRB2	trt_sh.cgs	120 h|144 h|96 h	1 ¬µL|1.5 ¬µL|2 ¬µL|5 ¬µL	90.4727	81.0206	54.0138	0	0	97.9114	83.034	74.1158	69.0214	0	0	0	-61.9048	-666	4	1	8	10	97.9|83|0|-61.9|0|74.1|69|0	1.36|1.04|0|-0.97|0|0.72|0.76|0	A375|A549|HA1E|HEPG2|HT29|MCF7|PC3|VCAP	1|2|6|7	1|2|6|7|3|5	CGS001_A375_96H:CTRB2:1|CGS001_A549_96H:CTRB2:1|CGS001_HA1E_96H:CTRB2:1.5|CGS001_HEPG2_96H:CTRB2:1.5|CGS001_HT29_96H:CTRB2:1|CGS001_MCF7_96H:CTRB2:2|CGS001_MCF7_144H:CTRB2:2|CGS001_PC3_96H:CTRB2:2|CGS001_PC3_144H:CTRB2:2|CGS001_VCAP_120H:CTRB2:5
CGS001-7311	CGS001-7311	UBA52	trt_sh.cgs	120 h|96 h	1 ¬µL|1.5 ¬µL|2 ¬µL|5 ¬µL	87.5107	80.9272	53.9514	1	1	88.3895	86.632	75.6965	72.9907	0	0	0	0	-34.3516	4	1	9	9	0|0|73|0|-34.4|0|75.7|86.6|88.4	0|0|0.93|0|-0.67|0|0.78|1.06|1.11	A375|A549|HA1E|HCC515|HEPG2|HT29|MCF7|PC3|VCAP	9|8|7|3	9|8|7|3|1|2	CGS001_A375_96H:UBA52:1|CGS001_A549_96H:UBA52:1|CGS001_HA1E_96H:UBA52:1.5|CGS001_HCC515_96H:UBA52:2|CGS001_HEPG2_96H:UBA52:1.5|CGS001_HT29_96H:UBA52:1|CGS001_MCF7_96H:UBA52:2|CGS001_PC3_96H:UBA52:2|CGS001_VCAP_120H:UBA52:5
BRD-U44618005	BRD-U44618005	WH-4023	trt_cp	24 h|6 h	10 ¬µM	86.6898	80.7858	53.8572	-666	-666	88.7368	84.6427	77.7368	72.0267	0	0	0	-666	-666	4	0	7	8	72|0|77.7|84.6|0|0|88.7	0.83|0|0.93|1.06|0|0|1.1	A375|A549|HA1E|HCC515|HEPG2|MCF7|VCAP	7|4|3|1	7|4|3|1|2|5	CPC014_A375_6H:BRD-U44618005-000-01-5:10|CPC014_A549_6H:BRD-U44618005-000-01-5:10|CPC014_HA1E_6H:BRD-U44618005-000-01-5:10|CPC014_HCC515_6H:BRD-U44618005-000-01-5:10|CPC014_HEPG2_6H:BRD-U44618005-000-01-5:10|CPC014_MCF7_24H:BRD-U44618005-000-01-5:10|CPC014_MCF7_6H:BRD-U44618005-000-01-5:10|CPC014_VCAP_24H:BRD-U44618005-000-01-5:10
CGS001-2787	CGS001-2787	GNG5	trt_sh.cgs	120 h|96 h	1 ¬µL|1.5 ¬µL|2 ¬µL|5 ¬µL	88.293	80.7626	53.8417	1	1	91.4346	85.1515	76.8425	69.6218	0	0	0	0	-666	4	0	8	8	0|0|0|91.4|85.2|76.8|69.6|0	0|0|0|1.13|1.03|0.81|0.77|0	A375|A549|HA1E|HEPG2|HT29|MCF7|PC3|VCAP	4|5|6|7	4|5|6|7|1|2	CGS001_A375_96H:GNG5:1|CGS001_A549_96H:GNG5:1|CGS001_HA1E_96H:GNG5:1.5|CGS001_HEPG2_96H:GNG5:1.5|CGS001_HT29_96H:GNG5:1|CGS001_MCF7_96H:GNG5:2|CGS001_PC3_96H:GNG5:2|CGS001_VCAP_120H:GNG5:5
CGS001-3275	CGS001-3275	PRMT2	trt_sh.cgs	120 h|96 h	1 ¬µL|1.5 ¬µL|2 ¬µL|5 ¬µL	86.9701	80.676	53.784	1	1	94.0723	79.8679	77.3585	71.4051	0	0	0	0	-88.764	4	1	9	9	0|0|71.4|0|77.4|0|94.1|79.9|-88.8	0|0|0.91|0|0.89|0|1.16|0.94|-1.13	A375|A549|HA1E|HCC515|HEPG2|HT29|MCF7|PC3|VCAP	7|8|5|3	7|8|5|3|1|2	CGS001_A375_96H:PRMT2:1|CGS001_A549_96H:PRMT2:1|CGS001_HA1E_96H:PRMT2:1.5|CGS001_HCC515_96H:PRMT2:2|CGS001_HEPG2_96H:PRMT2:1.5|CGS001_HT29_96H:PRMT2:1|CGS001_MCF7_96H:PRMT2:2|CGS001_PC3_96H:PRMT2:2|CGS001_VCAP_120H:PRMT2:5
CGS001-983	CGS001-983	CDK1	trt_sh.cgs	120 h|144 h|96 h	1 ¬µL|1.5 ¬µL|2 ¬µL|5 ¬µL	87.3343	80.654	64.069	1	1	93.7162	80.9524	75.3819	72.5656	61.7978	0	0	0	-72.8102	5	1	9	11	72.6|-72.8|0|61.8|75.4|0|81|93.7|0	0.8|-0.93|0|0.84|0.84|0|0.89|1.19|0	A375|A549|HA1E|HCC515|HEPG2|HT29|MCF7|PC3|VCAP	8|7|5|1	8|7|5|1|4|3	CGS001_A375_96H:CDK1:1|CGS001_A549_96H:CDK1:1|CGS001_HA1E_96H:CDK1:1.5|CGS001_HCC515_96H:CDK1:2|CGS001_HEPG2_96H:CDK1:1.5|CGS001_HT29_96H:CDK1:1|CGS001_MCF7_96H:CDK1:2|CGS001_MCF7_144H:CDK1:2|CGS001_PC3_96H:CDK1:2|CGS001_PC3_144H:CDK1:2|CGS001_VCAP_120H:CDK1:5
BRD-K28143534	BRD-K28143534	cyproheptadine	trt_cp	24 h|6 h	10 ¬µM	87.5739	80.5901	46.5927	-666	-666	89.4099	85.738	76.4574	70.7552	0	-42.8044	-45.7876	-53.5016	-666	4	3	8	10	0|-42.8|-53.5|-45.8|70.8|85.7|89.4|76.5	0|-0.76|-0.86|-0.79|0.72|1.04|1.11|0.96	A549|HA1E|HCC515|HEPG2|MCF7|PC3|VCAP|HT29	7|6|8|5	7|6|8|5|1|2	CPC010_A549_6H:BRD-K28143534-003-20-0:10|CPC010_HA1E_6H:BRD-K28143534-003-20-0:10|CPC010_HCC515_6H:BRD-K28143534-003-20-0:10|CPC010_HEPG2_6H:BRD-K28143534-003-20-0:10|CPC010_MCF7_24H:BRD-K28143534-003-20-0:10|CPC010_PC3_24H:BRD-K28143534-003-20-0:10|CPC010_PC3_6H:BRD-K28143534-003-20-0:10|CPC010_VCAP_24H:BRD-K28143534-003-20-0:10|CPC010_VCAP_6H:BRD-K28143534-003-20-0:10|CPC010_HT29_6H:BRD-K281435…
BRD-K26664453	BRD-K26664453	cytochalasin-b	trt_cp	24 h|6 h	10 ¬µM	87.3387	80.5496	53.6997	-666	-666	88.1304	86.5471	79.9417	67.5791	0	0	0	-66.1172	-70.6001	4	2	9	17	0|0|88.1|67.6|-66.1|-70.6|0|79.9|86.5	0|0|1.08|0.84|-0.98|-1.04|0|0.96|1.11	A375|A549|HA1E|HCC515|HEPG2|MCF7|PC3|VCAP|HT29	3|9|8|4	3|9|8|4|1|2	CPC006_A375_6H:BRD-K26664453-001-03-4:10|CPC006_A549_24H:BRD-K26664453-001-03-4:10|CPC006_A549_6H:BRD-K26664453-001-03-4:10|CPC006_HA1E_24H:BRD-K26664453-001-03-4:10|CPC006_HA1E_6H:BRD-K26664453-001-03-4:10|CPC006_HCC515_24H:BRD-K26664453-001-03-4:10|CPC006_HCC515_6H:BRD-K26664453-001-03-4:10|CPC006_HEPG2_6H:BRD-K26664453-001-03-4:10|CPC006_MCF7_24H:BRD-K26664453-001-03-4:10|CPC006_PC3_6H:BRD-K26…
CGS001-7024	CGS001-7024	TFCP2	trt_sh.cgs	120 h|144 h|96 h	1 ¬µL|1.5 ¬µL|2 ¬µL|5 ¬µL	81.1978	80.5478	53.6985	1	1	81.9108	80.4848	79.948	79.8476	0	0	0	-68.5042	-666	4	1	8	10	79.8|0|0|81.9|80.5|-68.5|79.9|0	0.94|0|0|0.96|0.93|-0.97|0.94|0	A375|A549|HA1E|HEPG2|HT29|MCF7|PC3|VCAP	4|5|7|1	4|5|7|1|2|3	CGS001_A375_96H:TFCP2:1|CGS001_A549_96H:TFCP2:1|CGS001_HA1E_96H:TFCP2:1.5|CGS001_HEPG2_96H:TFCP2:1.5|CGS001_HT29_96H:TFCP2:1|CGS001_MCF7_96H:TFCP2:2|CGS001_MCF7_144H:TFCP2:2|CGS001_PC3_96H:TFCP2:2|CGS001_PC3_144H:TFCP2:2|CGS001_VCAP_120H:TFCP2:5
CGS001-7936	CGS001-7936	RDBP	trt_sh.cgs	144 h|96 h	1 ¬µL|1.5 ¬µL|2 ¬µL	86.4317	80.5464	53.6976	1	1	91.227	81.6364	80.9886	68.3338	0	0	0	-666	-666	4	0	7	8	0|68.3|0|0|81.6|91.2|81	0|0.81|0|0|0.96|1.1|0.96	A375|A549|HA1E|HEPG2|HT29|MCF7|PC3	6|5|7|2	6|5|7|2|1|3	CGS001_A375_96H:RDBP:1|CGS001_A549_96H:RDBP:1|CGS001_HA1E_96H:RDBP:1.5|CGS001_HEPG2_96H:RDBP:1.5|CGS001_HT29_96H:RDBP:1|CGS001_MCF7_96H:RDBP:2|CGS001_MCF7_144H:RDBP:2|CGS001_PC3_96H:RDBP:2
BRD-K65503129	BRD-K65503129	HSP90-inhibitor	trt_cp	24 h|6 h	10 ¬µM	88.9524	80.4843	53.6562	-666	-666	92.65	85.2548	74.2624	69.7702	0	0	0	-49.9385	-666	4	1	8	12	-49.9|74.3|0|85.3|0|92.7|69.8|0	-0.84|0.92|0|1.1|0|1.16|0.82|0	HA1E|HCC515|VCAP|A549|HEPG2|MCF7|PC3|A375	6|4|2|7	6|4|2|7|3|5	CPC003_HA1E_24H:BRD-K65503129-001-01-4:10|CPC003_HA1E_6H:BRD-K65503129-001-01-4:10|CPC003_HCC515_24H:BRD-K65503129-001-01-4:10|CPC003_HCC515_6H:BRD-K65503129-001-01-4:10|CPC003_VCAP_24H:BRD-K65503129-001-01-4:10|CPC018_A549_24H:BRD-K65503129-001-04-8:10|CPC018_A549_6H:BRD-K65503129-001-04-8:10|CPC018_HEPG2_6H:BRD-K65503129-001-04-8:10|CPC018_MCF7_24H:BRD-K65503129-001-04-8:10|CPC018_MCF7_6H:BRD-K…
BRD-K51575138	BRD-K51575138	TPCA-1	trt_cp	24 h|6 h	10 ¬µM|500 nM	93.6851	80.4646	53.643	-666	-666	96.9357	90.4344	70.0247	64.4634	0	0	0	0	-73.1685	4	1	9	17	0|90.4|0|0|-73.2|96.9|0|64.5|70	0|1.18|0|0|-1.03|1.34|0|0.7|0.8	A375|A549|HA1E|HCC515|HEPG2|HT29|MCF7|PC3|VCAP	6|2|9|8	6|2|9|8|1|3	CPC006_A375_6H:BRD-K51575138-001-01-7:10|CPC006_A549_24H:BRD-K51575138-001-01-7:10|CPC006_A549_6H:BRD-K51575138-001-01-7:10|CPC006_HA1E_24H:BRD-K51575138-001-01-7:10|CPC006_HCC515_24H:BRD-K51575138-001-01-7:10|CPC006_HCC515_6H:BRD-K51575138-001-01-7:10|CPC006_HEPG2_6H:BRD-K51575138-001-01-7:10|CPC006_HT29_24H:BRD-K51575138-001-01-7:10|CPC006_MCF7_24H:BRD-K51575138-001-01-7:10|CPC006_PC3_24H:BRD-K…
CGS001-4891	CGS001-4891	SLC11A2	trt_sh.cgs	120 h|144 h|96 h	1 ¬µL|1.5 ¬µL|2 ¬µL|5 ¬µL	84.0936	80.3475	53.565	1	1	87.4324	80.7548	80.2992	72.9037	0	0	0	0	-666	4	0	8	9	80.3|0|0|87.4|0|80.8|72.9|0	0.94|0|0|1.14|0|0.89|0.84|0	A375|A549|HA1E|HCC515|HEPG2|MCF7|PC3|VCAP	4|6|1|7	4|6|1|7|2|3	CGS001_A375_96H:SLC11A2:1|CGS001_A549_96H:SLC11A2:1|CGS001_HA1E_96H:SLC11A2:1.5|CGS001_HCC515_96H:SLC11A2:2|CGS001_HEPG2_96H:SLC11A2:1.5|CGS001_MCF7_96H:SLC11A2:2|CGS001_MCF7_144H:SLC11A2:2|CGS001_PC3_144H:SLC11A2:2|CGS001_VCAP_120H:SLC11A2:5
CGS001-1528	CGS001-1528	CYB5A	trt_sh.cgs	120 h|144 h|96 h	1 ¬µL|1.5 ¬µL|2 ¬µL|5 ¬µL	86.9284	80.2848	53.5232	1	1	88.8265	85.0303	79.1143	68.168	0	0	-69.6107	-74.7815	-666	4	2	8	10	68.2|79.1|-74.8|0|85|-69.6|0|88.8	0.81|1.01|-0.95|0|1.03|-0.98|0|1.12	A549|HA1E|HCC515|HEPG2|HT29|MCF7|PC3|VCAP	8|5|2|1	8|5|2|1|4|7	CGS001_A549_96H:CYB5A:1|CGS001_HA1E_96H:CYB5A:1.5|CGS001_HCC515_96H:CYB5A:2|CGS001_HEPG2_96H:CYB5A:1.5|CGS001_HT29_96H:CYB5A:1|CGS001_MCF7_96H:CYB5A:2|CGS001_MCF7_144H:CYB5A:2|CGS001_PC3_96H:CYB5A:2|CGS001_PC3_144H:CYB5A:2|CGS001_VCAP_120H:CYB5A:5
CGS001-8804	CGS001-8804	CREG1	trt_sh.cgs	120 h|144 h|96 h	1 ¬µL|1.5 ¬µL|2 ¬µL|5 ¬µL	88.2769	80.2808	53.5205	1	1	98.2868	78.267	77.0287	67.5406	0	0	0	0	0	4	0	9	11	0|98.3|0|77|0|0|0|78.3|67.5	0|1.4|0|1.02|0|0|0|0.92|0.82	A375|A549|HA1E|HCC515|HEPG2|HT29|MCF7|PC3|VCAP	2|8|4|9	2|8|4|9|1|3	CGS001_A375_96H:CREG1:1|CGS001_A549_96H:CREG1:1|CGS001_HA1E_96H:CREG1:1.5|CGS001_HCC515_96H:CREG1:2|CGS001_HEPG2_96H:CREG1:1.5|CGS001_HT29_96H:CREG1:1|CGS001_MCF7_96H:CREG1:2|CGS001_MCF7_144H:CREG1:2|CGS001_PC3_96H:CREG1:2|CGS001_PC3_144H:CREG1:2|CGS001_VCAP_120H:CREG1:5
CGS001-4302	CGS001-4302	MLLT6	trt_sh.cgs	120 h|96 h	1 ¬µL|1.5 ¬µL|2 ¬µL|5 ¬µL	94.288	80.2584	47.2412	1	1	96.8781	91.6979	79.5653	52.8922	0	-37.5861	-57.1705	-64.4615	-75.1037	4	4	9	9	79.6|-57.2|-64.5|52.9|-37.6|0|-75.1|96.9|91.7	0.93|-0.69|-0.81|0.73|-0.73|0|-1.03|1.29|1.16	A375|A549|HA1E|HCC515|HEPG2|HT29|MCF7|PC3|VCAP	8|9|1|4	8|9|1|4|6|5	CGS001_A375_96H:MLLT6:1|CGS001_A549_96H:MLLT6:1|CGS001_HA1E_96H:MLLT6:1.5|CGS001_HCC515_96H:MLLT6:2|CGS001_HEPG2_96H:MLLT6:1.5|CGS001_HT29_96H:MLLT6:1|CGS001_MCF7_96H:MLLT6:2|CGS001_PC3_96H:MLLT6:2|CGS001_VCAP_120H:MLLT6:5
CGS001-81856	CGS001-81856	ZNF611	trt_sh.cgs	120 h|96 h	1 ¬µL|1.5 ¬µL|2 ¬µL|5 ¬µL	85.6003	80.2462	53.4975	1	1	86.9538	84.2468	80.1225	69.6618	0	0	0	-68.9995	-80.1818	4	2	9	9	0|0|-69|0|84.2|-80.2|80.1|69.7|87	0|0|-0.86|0|0.99|-1.09|0.88|0.77|1.08	A375|A549|HA1E|HCC515|HEPG2|HT29|MCF7|PC3|VCAP	9|5|7|8	9|5|7|8|1|2	CGS001_A375_96H:ZNF611:1|CGS001_A549_96H:ZNF611:1|CGS001_HA1E_96H:ZNF611:1.5|CGS001_HCC515_96H:ZNF611:2|CGS001_HEPG2_96H:ZNF611:1.5|CGS001_HT29_96H:ZNF611:1|CGS001_MCF7_96H:ZNF611:2|CGS001_PC3_96H:ZNF611:2|CGS001_VCAP_120H:ZNF611:5
CGS001-10400	CGS001-10400	PEMT	trt_sh.cgs	120 h|96 h	1 ¬µL|1.5 ¬µL|2 ¬µL|5 ¬µL	85.6846	80.217	53.478	1	1	89.2634	82.1057	76.0155	73.4835	0	0	-33.0338	-68.8964	-84.2706	4	3	9	9	-68.9|76|0|82.1|-33|0|73.5|-84.3|89.3	-0.97|0.93|0|1.08|-0.63|0|0.69|-1.08|1.12	A375|A549|HA1E|HCC515|HEPG2|HT29|MCF7|PC3|VCAP	9|4|2|7	9|4|2|7|3|6	CGS001_A375_96H:PEMT:1|CGS001_A549_96H:PEMT:1|CGS001_HA1E_96H:PEMT:1.5|CGS001_HCC515_96H:PEMT:2|CGS001_HEPG2_96H:PEMT:1.5|CGS001_HT29_96H:PEMT:1|CGS001_MCF7_96H:PEMT:2|CGS001_PC3_96H:PEMT:2|CGS001_VCAP_120H:PEMT:5
BRD-K13927029	BRD-K13927029	retinol	trt_cp	24 h|6 h	10 ¬µM	83.7213	80.2131	65.2007	-666	-666	89.2374	78.2051	78.034	75.376	70.3519	0	0	-38.2544	-666	5	1	8	9	78|0|89.2|70.4|78.2|75.4|-38.3|0	0.92|0|1.1|0.88|0.97|0.84|-0.45|0	A375|A549|HA1E|HCC515|HEPG2|MCF7|VCAP|HT29	3|5|1|6	3|5|1|6|4|2	CPC014_A375_6H:BRD-K13927029-001-01-9:10|CPC014_A549_6H:BRD-K13927029-001-01-9:10|CPC014_HA1E_6H:BRD-K13927029-001-01-9:10|CPC014_HCC515_6H:BRD-K13927029-001-01-9:10|CPC014_HEPG2_6H:BRD-K13927029-001-01-9:10|CPC014_MCF7_24H:BRD-K13927029-001-01-9:10|CPC014_MCF7_6H:BRD-K13927029-001-01-9:10|CPC014_VCAP_6H:BRD-K13927029-001-01-9:10|CPC014_HT29_6H:BRD-K13927029-001-01-9:10
CGS001-3939	CGS001-3939	LDHA	trt_sh.cgs	120 h|144 h|96 h	1 ¬µL|1.5 ¬µL|2 ¬µL|5 ¬µL	87.8485	80.213	53.4753	1	1	96.2421	79.4549	75.8635	69.2916	0	0	0	0	-93.5161	4	1	9	11	69.3|96.2|0|75.9|0|0|-93.5|79.5|0	0.73|1.34|0|1|0|0|-1.23|0.92|0	A375|A549|HA1E|HCC515|HT29|MCF7|PC3|HEPG2|VCAP	2|8|4|1	2|8|4|1|3|5	CGS001_A375_96H:LDHA:1|CGS001_A549_96H:LDHA:1|CGS001_HA1E_96H:LDHA:1.5|CGS001_HCC515_96H:LDHA:2|CGS001_HT29_96H:LDHA:1|CGS001_MCF7_96H:LDHA:2|CGS001_MCF7_144H:LDHA:2|CGS001_PC3_96H:LDHA:2|CGS001_PC3_144H:LDHA:2|CGS001_HEPG2_96H:LDHA:1.5|CGS001_VCAP_120H:LDHA:5
CGS001-26298	CGS001-26298	EHF	trt_sh.cgs	120 h|96 h	1 ¬µL|1.5 ¬µL|2 ¬µL|5 ¬µL	86.1813	80.211	53.474	1	1	87.5104	84.8523	79.0596	69.4217	0	0	0	-89.1617	-666	4	1	8	8	-89.2|87.5|79.1|84.9|0|0|69.4|0	-1.18|1.1|1|1.11|0|0|0.77|0	A375|A549|HA1E|HCC515|HT29|MCF7|PC3|VCAP	2|4|3|7	2|4|3|7|5|6	CGS001_A375_96H:EHF:1|CGS001_A549_96H:EHF:1|CGS001_HA1E_96H:EHF:1.5|CGS001_HCC515_96H:EHF:2|CGS001_HT29_96H:EHF:1|CGS001_MCF7_96H:EHF:2|CGS001_PC3_96H:EHF:2|CGS001_VCAP_120H:EHF:5
BRD-K72703948	BRD-K72703948	ZM-447439	trt_cp	24 h|6 h	0.04 ¬µM|0.12 ¬µM|0.37 ¬µM|1.11 ¬µM|10 ¬µM|3.33 ¬µM	85.6755	80.1559	62.984	-666	-666	85.7623	85.5886	77.9595	71.3134	57.2802	0	0	-88.0005	-666	5	1	8	23	78|85.8|-88|85.6|0|0|57.3|71.3	0.98|1.11|-1.17|1.06|0|0|0.71|0.74	HCC515|HT29|PC3|A375|A549|HA1E|HEPG2|MCF7	2|4|1|8	2|4|1|8|7|5	CPC013_HCC515_6H:BRD-K72703948-001-03-6:10|CPC013_HT29_6H:BRD-K72703948-001-03-6:10|CPC013_PC3_24H:BRD-K72703948-001-03-6:10|CPC014_A375_6H:BRD-K72703948-001-04-4:10|CPC014_A549_6H:BRD-K72703948-001-04-4:10|CPC014_HT29_6H:BRD-K72703948-001-04-4:10|PCLB002_A375_24H:BRD-K72703948:10|PCLB002_A375_24H:BRD-K72703948:0.04|PCLB002_A549_24H:BRD-K72703948:10|PCLB002_HA1E_24H:BRD-K72703948:10|PCLB002_HCC51…
BRD-K68174511	BRD-K68174511	torin-2	trt_cp	24 h|6 h	1 ¬µM|10 ¬µM|100 nM|500 nM	84.3624	80.0799	63.7388	-666	-666	88.0074	80.7175	80.4029	71.1917	62.1136	0	0	-37.1608	-89.1855	5	2	9	20	0|62.1|88|0|80.4|80.7|-37.2|71.2|-89.2	0|0.78|1.08|0|0.99|1.02|-0.66|0.84|-1.21	A375|A549|HA1E|HCC515|HEPG2|HT29|MCF7|PC3|VCAP	3|6|5|8	3|6|5|8|2|1	CPC014_A375_6H:BRD-K68174511-001-01-7:10|CPC014_A549_24H:BRD-K68174511-001-01-7:10|CPC014_A549_6H:BRD-K68174511-001-01-7:10|CPC014_HA1E_6H:BRD-K68174511-001-01-7:10|CPC014_HCC515_6H:BRD-K68174511-001-01-7:10|CPC014_HEPG2_6H:BRD-K68174511-001-01-7:10|CPC014_HT29_6H:BRD-K68174511-001-01-7:10|CPC014_MCF7_24H:BRD-K68174511-001-01-7:10|CPC014_MCF7_6H:BRD-K68174511-001-01-7:10|CPC014_PC3_24H:BRD-K68174…
CGS001-7165	CGS001-7165	TPD52L2	trt_sh.cgs	120 h|144 h|96 h	1 ¬µL|1.5 ¬µL|2 ¬µL|5 ¬µL	89.2065	80.0343	53.3562	1	1	98.3146	80.0984	75.1037	66.6206	0	0	-58.792	-59.6364	-77.7778	4	3	9	9	-58.8|66.6|80.1|-77.8|0|-59.6|75.1|0|98.3	-0.86|0.79|1.01|-0.98|0|-0.92|0.76|0|1.35	A375|A549|HA1E|HCC515|HEPG2|HT29|MCF7|PC3|VCAP	9|3|7|2	9|3|7|2|5|8	CGS001_A375_96H:TPD52L2:1|CGS001_A549_96H:TPD52L2:1|CGS001_HA1E_96H:TPD52L2:1.5|CGS001_HCC515_96H:TPD52L2:2|CGS001_HEPG2_96H:TPD52L2:1.5|CGS001_HT29_96H:TPD52L2:1|CGS001_MCF7_144H:TPD52L2:2|CGS001_PC3_144H:TPD52L2:2|CGS001_VCAP_120H:TPD52L2:5
CGS001-8883	CGS001-8883	NAE1	trt_sh.cgs	120 h|144 h|96 h	1 ¬µL|1.5 ¬µL|2 ¬µL|5 ¬µL	85.4557	80.0224	64.1017	1	1	94.6691	76.2424	74.6567	74.5216	64.5206	0	0	-76.3458	-91.3851	5	2	9	11	0|64.5|74.5|0|94.7|76.2|-91.4|-76.3|74.7	0|0.75|0.95|0|1.18|0.87|-1.23|-0.98|0.93	A375|A549|HA1E|HCC515|HEPG2|HT29|MCF7|PC3|VCAP	5|6|9|3	5|6|9|3|2|1	CGS001_A375_96H:NAE1:1|CGS001_A549_96H:NAE1:1|CGS001_HA1E_96H:NAE1:1.5|CGS001_HCC515_96H:NAE1:2|CGS001_HEPG2_96H:NAE1:1.5|CGS001_HT29_96H:NAE1:1|CGS001_MCF7_96H:NAE1:2|CGS001_MCF7_144H:NAE1:2|CGS001_PC3_96H:NAE1:2|CGS001_PC3_144H:NAE1:2|CGS001_VCAP_120H:NAE1:5
BRD-K25504083	BRD-K25504083	cytochalasin-d	trt_cp	24 h|6 h	10 ¬µM	-90.5366	79.9774	64.4879	-666	-666	84.1626	82.652	79.1145	73.9805	67.0182	0	0	-88.37	-92.7032	5	2	9	13	84.2|79.1|0|82.7|-88.4|0|74|-92.7|67	1.02|1|0|1.04|-1.17|0|0.81|-1.23|0.72	A375|A549|HA1E|HCC515|HEPG2|HT29|MCF7|PC3|VCAP	1|4|2|7	1|4|2|7|9|3	CPC013_A375_6H:BRD-K25504083-001-03-1:10|CPC013_A549_24H:BRD-K25504083-001-03-1:10|CPC013_A549_6H:BRD-K25504083-001-03-1:10|CPC013_HA1E_6H:BRD-K25504083-001-03-1:10|CPC013_HCC515_6H:BRD-K25504083-001-03-1:10|CPC013_HEPG2_6H:BRD-K25504083-001-03-1:10|CPC013_HT29_6H:BRD-K25504083-001-03-1:10|CPC013_MCF7_24H:BRD-K25504083-001-03-1:10|CPC013_MCF7_6H:BRD-K25504083-001-03-1:10|CPC013_PC3_6H:BRD-K255040…
CGS001-84890	CGS001-84890	ADO	trt_sh.cgs	120 h|144 h|96 h	1 ¬µL|1.5 ¬µL|2 ¬µL|5 ¬µL	82.8216	79.8776	53.2517	1	1	83.9953	81.6479	79.5517	74.3156	0	0	0	-57.281	-666	4	1	8	9	74.3|-57.3|79.6|0|0|0|84|81.6	0.83|-0.7|1.01|0|0|0|0.95|1.01	A375|A549|HA1E|HCC515|HEPG2|HT29|MCF7|VCAP	7|8|3|1	7|8|3|1|4|5	CGS001_A375_96H:ADO:1|CGS001_A549_96H:ADO:1|CGS001_HA1E_96H:ADO:1.5|CGS001_HCC515_96H:ADO:2|CGS001_HEPG2_96H:ADO:1.5|CGS001_HT29_96H:ADO:1|CGS001_MCF7_96H:ADO:2|CGS001_MCF7_144H:ADO:2|CGS001_VCAP_120H:ADO:5
CGS001-2072	CGS001-2072	ERCC4	trt_sh.cgs	96 h	1 ¬µL|1.5 ¬µL|2 ¬µL	91.8766	79.8569	53.238	1	1	98.4144	85.3389	78.7873	56.8872	0	0	0	-88.5972	-666	4	1	8	8	-88.6|0|98.4|56.9|0|0|85.3|78.8	-1.18|0|1.38|0.79|0|0|0.98|0.92	A375|A549|HA1E|HCC515|HEPG2|HT29|MCF7|PC3	3|7|8|4	3|7|8|4|2|5	CGS001_A375_96H:ERCC4:1|CGS001_A549_96H:ERCC4:1|CGS001_HA1E_96H:ERCC4:1.5|CGS001_HCC515_96H:ERCC4:2|CGS001_HEPG2_96H:ERCC4:1.5|CGS001_HT29_96H:ERCC4:1|CGS001_MCF7_96H:ERCC4:2|CGS001_PC3_96H:ERCC4:2
BRD-A84481105	BRD-A84481105	thioridazine	trt_cp	24 h|48 h|6 h	1 nM|1 ¬µM|10 nM|10 ¬µM|100 nM|20 ¬µM|3 ¬µM|500 nM	91.4385	79.7911	66.9828	-666	-666	96.2568	86.6201	86.3229	49.9645	47.5877	35.145	0	-48.2948	-63.2841	6	2	9	90	96.3|86.6|47.6|-63.3|50|86.3|35.1|-48.3|0	1.28|1.07|0.6|-0.86|0.83|1.1|0.35|-0.78|0	PC3|A375|A549|HA1E|HCC515|HT29|MCF7|VCAP|HEPG2	1|2|6|5	1|2|6|5|3|7	ASG001_PC3_24H:BRD-A84481105-003-15-6:2|CPC005_A375_24H:BRD-A84481105-003-17-2:10|CPC005_A375_6H:BRD-A84481105-003-17-2:10|CPC005_A549_6H:BRD-A84481105-003-17-2:10|CPC005_HA1E_24H:BRD-A84481105-003-17-2:10|CPC005_HA1E_6H:BRD-A84481105-003-17-2:10|CPC005_HCC515_6H:BRD-A84481105-003-17-2:10|CPC005_HT29_24H:BRD-A84481105-003-17-2:10|CPC005_MCF7_24H:BRD-A84481105-003-17-2:10|CPC005_VCAP_24H:BRD-A8448…
CGS001-337867	CGS001-337867	UBAC2	trt_sh.cgs	120 h|96 h	1 ¬µL|1.5 ¬µL|2 ¬µL|5 ¬µL	87.0327	79.7737	63.9727	1	1	95.0889	78.9765	76.03	68.9995	64.7416	0	0	0	-55.6154	5	1	9	9	95.1|64.7|69|76|-55.6|0|79|0|0	1.24|0.75|0.87|1|-0.91|0|0.86|0|0	A375|A549|HA1E|HCC515|HEPG2|HT29|MCF7|PC3|VCAP	1|7|4|3	1|7|4|3|2|6	CGS001_A375_96H:UBAC2:1|CGS001_A549_96H:UBAC2:1|CGS001_HA1E_96H:UBAC2:1.5|CGS001_HCC515_96H:UBAC2:2|CGS001_HEPG2_96H:UBAC2:1.5|CGS001_HT29_96H:UBAC2:1|CGS001_MCF7_96H:UBAC2:2|CGS001_PC3_96H:UBAC2:2|CGS001_VCAP_120H:UBAC2:5
CGS001-51776	CGS001-51776	ZAK	trt_sh.cgs	120 h|144 h|96 h	1 ¬µL|1.5 ¬µL|2 ¬µL|5 ¬µL	90.682	79.76	53.1734	0	0	98.6959	82.6681	75.6286	62.0474	0	0	0	-38.3648	-666	4	1	8	9	0|75.6|82.7|-38.4|0|98.7|0|62	0|0.92|1.05|-0.74|0|1.36|0|0.7	A375|A549|HA1E|HEPG2|HT29|MCF7|PC3|VCAP	6|3|2|8	6|3|2|8|1|5	CGS001_A375_96H:ZAK:1|CGS001_A549_96H:ZAK:1|CGS001_HA1E_96H:ZAK:1.5|CGS001_HEPG2_96H:ZAK:1.5|CGS001_HT29_96H:ZAK:1|CGS001_MCF7_96H:ZAK:2|CGS001_MCF7_144H:ZAK:2|CGS001_PC3_144H:ZAK:2|CGS001_VCAP_120H:ZAK:5
CGS001-6727	CGS001-6727	SRP14	trt_sh.cgs	120 h|144 h|96 h	1 ¬µL|1.5 ¬µL|2 ¬µL|5 ¬µL	90.985	79.7191	46.6814	1	1	99.1306	82.8394	77.8568	59.0495	0	-38.7879	-53.7586	-79.6504	-666	4	3	8	9	82.8|59|77.9|0|-53.8|-38.8|99.1|-79.7	0.98|0.51|0.99|0|-0.9|-0.65|1.39|-1.01	A375|A549|HA1E|HCC515|HEPG2|HT29|MCF7|VCAP	7|1|3|2	7|1|3|2|4|6	CGS001_A375_96H:SRP14:1|CGS001_A549_96H:SRP14:1|CGS001_HA1E_96H:SRP14:1.5|CGS001_HCC515_96H:SRP14:2|CGS001_HEPG2_96H:SRP14:1.5|CGS001_HT29_96H:SRP14:1|CGS001_MCF7_96H:SRP14:2|CGS001_MCF7_144H:SRP14:2|CGS001_VCAP_120H:SRP14:5
BRD-K39915878	BRD-K39915878	loxapine	trt_cp	24 h|6 h	10 ¬µM	86.6549	79.6851	53.1234	-666	-666	91.4835	81.8263	75.0444	70.3862	0	0	-666	-666	-666	4	0	6	8	0|75|91.5|0|81.8|70.4	0|0.93|1.15|0|1|0.83	HA1E|HCC515|HEPG2|MCF7|VCAP|PC3	3|5|2|6	3|5|2|6|1|4	CPC004_HA1E_24H:BRD-K39915878-036-15-2:10|CPC004_HA1E_6H:BRD-K39915878-036-15-2:10|CPC004_HCC515_24H:BRD-K39915878-036-15-2:10|CPC004_HEPG2_6H:BRD-K39915878-036-15-2:10|CPC004_MCF7_6H:BRD-K39915878-036-15-2:10|CPC004_VCAP_24H:BRD-K39915878-036-15-2:10|CPC004_VCAP_6H:BRD-K39915878-036-15-2:10|CPD001_PC3_24H:BRD-K39915878-036-19-4:10
CGS001-27297	CGS001-27297	CRCP	trt_sh.cgs	120 h|96 h	1 ¬µL|1.5 ¬µL|2 ¬µL|5 ¬µL	86.7243	79.6441	41.6128	1	1	92.6758	80.7727	75.7944	69.3333	0	-68.8994	-79.4277	-666	-666	4	2	7	7	75.8|92.7|80.8|69.3|-68.9|-79.4|0	0.93|1.23|0.94|0.76|-0.98|-1.02|0	A549|HCC515|HEPG2|HT29|MCF7|PC3|VCAP	2|3|1|4	2|3|1|4|7|5	CGS001_A549_96H:CRCP:1|CGS001_HCC515_96H:CRCP:2|CGS001_HEPG2_96H:CRCP:1.5|CGS001_HT29_96H:CRCP:1|CGS001_MCF7_96H:CRCP:2|CGS001_PC3_96H:CRCP:2|CGS001_VCAP_120H:CRCP:5
CGS001-6643	CGS001-6643	SNX2	trt_sh.cgs	120 h|144 h|96 h	1 ¬µL|1.5 ¬µL|2 ¬µL|5 ¬µL	85.3852	79.6136	63.6826	1	1	88.5003	82.2701	75.7392	71.9447	63.6413	0	0	0	-666	5	0	8	9	71.9|75.7|63.6|0|82.3|88.5|0|0	0.79|0.93|0.79|0|0.97|1.04|0|0	A375|A549|HA1E|HCC515|HEPG2|MCF7|PC3|VCAP	6|5|2|1	6|5|2|1|3|4	CGS001_A375_96H:SNX2:1|CGS001_A549_96H:SNX2:1|CGS001_HA1E_96H:SNX2:1.5|CGS001_HCC515_96H:SNX2:2|CGS001_HEPG2_96H:SNX2:1.5|CGS001_MCF7_144H:SNX2:2|CGS001_PC3_96H:SNX2:2|CGS001_PC3_144H:SNX2:2|CGS001_VCAP_120H:SNX2:5
CGS001-58477	CGS001-58477	SRPRB	trt_sh.cgs	120 h|144 h|96 h	1 ¬µL|1.5 ¬µL|2 ¬µL|5 ¬µL	86.5957	79.5914	53.0609	1	1	89.4299	83.7616	74.0763	71.0979	0	0	0	0	0	4	0	9	10	71.1|0|83.8|89.4|0|0|74.1|0|0	0.77|0|1.07|1.17|0|0|0.72|0|0	A375|A549|HA1E|HCC515|HEPG2|HT29|MCF7|PC3|VCAP	4|3|7|1	4|3|7|1|2|5	CGS001_A375_96H:SRPRB:1|CGS001_A549_96H:SRPRB:1|CGS001_HA1E_96H:SRPRB:1.5|CGS001_HCC515_96H:SRPRB:2|CGS001_HEPG2_96H:SRPRB:1.5|CGS001_HT29_96H:SRPRB:1|CGS001_MCF7_144H:SRPRB:2|CGS001_PC3_96H:SRPRB:2|CGS001_PC3_144H:SRPRB:2|CGS001_VCAP_120H:SRPRB:5
CGS001-4232	CGS001-4232	MEST	trt_sh.cgs	144 h|96 h	1 ¬µL|1.5 ¬µL|2 ¬µL	82.8844	79.5562	53.0374	1	1	86.2718	79.497	77.7576	74.6983	0	0	-43.0368	-45.3863	-666	4	2	8	10	0|0|79.5|74.7|-43|77.8|-45.4|86.3	0|0|1.01|0.98|-0.8|0.9|-0.73|1.06	A375|A549|HA1E|HCC515|HEPG2|HT29|MCF7|PC3	8|3|6|4	8|3|6|4|1|2	CGS001_A375_96H:MEST:1|CGS001_A549_96H:MEST:1|CGS001_HA1E_96H:MEST:1.5|CGS001_HCC515_96H:MEST:2|CGS001_HEPG2_96H:MEST:1.5|CGS001_HT29_96H:MEST:1|CGS001_MCF7_96H:MEST:2|CGS001_MCF7_144H:MEST:2|CGS001_PC3_96H:MEST:2|CGS001_PC3_144H:MEST:2
CGS001-5498	CGS001-5498	PPOX	trt_sh.cgs	120 h|144 h|96 h	1 ¬µL|1.5 ¬µL|2 ¬µL|5 ¬µL	88.5227	79.5549	53.0366	1	1	91.1578	85.8877	72.7216	68.4527	0	0	0	0	-81.3333	4	1	9	11	85.9|91.2|68.5|0|0|-81.3|0|0|72.7	1.02|1.18|0.86|0|0|-1.1|0|0|0.9	A375|A549|HA1E|HCC515|HEPG2|HT29|MCF7|PC3|VCAP	2|1|9|3	2|1|9|3|4|5	CGS001_A375_96H:PPOX:1|CGS001_A549_96H:PPOX:1|CGS001_HA1E_96H:PPOX:1.5|CGS001_HCC515_96H:PPOX:2|CGS001_HEPG2_96H:PPOX:1.5|CGS001_HT29_96H:PPOX:1|CGS001_MCF7_96H:PPOX:2|CGS001_MCF7_144H:PPOX:2|CGS001_PC3_96H:PPOX:2|CGS001_PC3_144H:PPOX:2|CGS001_VCAP_120H:PPOX:5
CGS001-4067	CGS001-4067	LYN	trt_sh.cgs	120 h|144 h|96 h	1 ¬µL|1.5 ¬µL|2 ¬µL|5 ¬µL	84.5428	79.4425	52.9617	1	1	84.8551	84.2305	77.5934	71.0909	0	0	0	0	-64.7416	4	1	9	11	0|-64.7|84.9|0|0|71.1|77.6|84.2|0	0|-0.82|1.08|0|0|0.81|0.83|1.02|0	A375|A549|HA1E|HCC515|HEPG2|HT29|MCF7|PC3|VCAP	3|8|7|6	3|8|7|6|1|4	CGS001_A375_96H:LYN:1|CGS001_A549_96H:LYN:1|CGS001_HA1E_96H:LYN:1.5|CGS001_HCC515_96H:LYN:2|CGS001_HEPG2_96H:LYN:1.5|CGS001_HT29_96H:LYN:1|CGS001_MCF7_96H:LYN:2|CGS001_MCF7_144H:LYN:2|CGS001_PC3_96H:LYN:2|CGS001_PC3_144H:LYN:2|CGS001_VCAP_120H:LYN:5
CGS001-9870	CGS001-9870	KIAA0317	trt_sh.cgs	120 h|144 h|96 h	1 ¬µL|1.5 ¬µL|2 ¬µL|5 ¬µL	-91.8097	79.331	52.8873	1	1	94.9417	80.5083	72.2424	69.6316	0	0	-80.1082	-85.7748	-97.8447	4	3	9	11	-85.8|-97.8|0|-80.1|69.6|72.2|94.9|80.5|0	-1.14|-1.42|0|-1.01|0.68|0.83|1.18|0.95|0	A375|A549|HA1E|HCC515|HEPG2|HT29|MCF7|PC3|VCAP	7|8|6|5	7|8|6|5|3|9	CGS001_A375_96H:KIAA0317:1|CGS001_A549_96H:KIAA0317:1|CGS001_HA1E_96H:KIAA0317:1.5|CGS001_HCC515_96H:KIAA0317:2|CGS001_HEPG2_96H:KIAA0317:1.5|CGS001_HT29_96H:KIAA0317:1|CGS001_MCF7_96H:KIAA0317:2|CGS001_MCF7_144H:KIAA0317:2|CGS001_PC3_96H:KIAA0317:2|CGS001_PC3_144H:KIAA0317:2|CGS001_VCAP_120H:KIAA0317:5
CGS001-80218	CGS001-80218	NAA50	trt_sh.cgs	120 h|144 h|96 h	1 ¬µL|1.5 ¬µL|2 ¬µL|5 ¬µL	87.5156	79.3306	52.8871	1	1	89.7628	85.2684	77.1189	65.1722	0	0	0	0	-55.1792	4	1	9	9	-55.2|0|65.2|85.3|77.1|0|0|0|89.8	-0.82|0|0.81|1.12|0.88|0|0|0|1.13	A375|A549|HA1E|HCC515|HEPG2|HT29|MCF7|PC3|VCAP	9|4|5|3	9|4|5|3|2|6	CGS001_A375_96H:NAA50:1|CGS001_A549_96H:NAA50:1|CGS001_HA1E_96H:NAA50:1.5|CGS001_HCC515_96H:NAA50:2|CGS001_HEPG2_96H:NAA50:1.5|CGS001_HT29_96H:NAA50:1|CGS001_MCF7_144H:NAA50:2|CGS001_PC3_144H:NAA50:2|CGS001_VCAP_120H:NAA50:5
BRD-A18763547	BRD-A18763547	BAX-channel-blocker	trt_cp	24 h|6 h	1 nM|1 ¬µM|10 nM|10 ¬µM|100 nM|3 ¬µM|500 nM	86.3833	79.3268	62.7756	-666	-666	98.0092	74.7573	74.7233	69.8176	59.3463	0	0	0	-69.5067	5	1	9	29	74.8|59.3|98|0|-69.5|0|69.8|0|74.7	0.87|0.74|1.4|0|-1.03|0|0.82|0|0.88	A375|A549|HCC515|HEPG2|HT29|MCF7|PC3|VCAP|HA1E	3|1|9|7	3|1|9|7|2|4	CPC006_A375_6H:BRD-A18763547-300-04-8:10|CPC006_A549_24H:BRD-A18763547-300-04-8:10|CPC006_A549_6H:BRD-A18763547-300-04-8:10|CPC006_HCC515_6H:BRD-A18763547-300-04-8:10|CPC006_HEPG2_6H:BRD-A18763547-300-04-8:10|CPC006_HT29_24H:BRD-A18763547-300-04-8:10|CPC006_HT29_6H:BRD-A18763547-300-04-8:10|CPC006_MCF7_6H:BRD-A18763547-300-04-8:10|CPC006_PC3_6H:BRD-A18763547-300-04-8:10|CPC006_VCAP_6H:BRD-A187635…
BRD-K65331431	BRD-K65331431	retinyl	trt_cp	24 h|6 h	10 ¬µM	88.7332	79.2932	-666	-666	-666	98.7884	78.678	75.5461	64.1604	0	-666	-666	-666	-666	4	0	5	7	75.5|64.2|0|78.7|98.8	0.89|0.81|0|0.94|1.39	A375|A549|MCF7|PC3|VCAP	5|4|1|2	-666	CPC014_A375_6H:BRD-K65331431-001-04-7:10|CPC014_A549_24H:BRD-K65331431-001-04-7:10|CPC014_A549_6H:BRD-K65331431-001-04-7:10|CPC014_MCF7_24H:BRD-K65331431-001-04-7:10|CPC014_PC3_24H:BRD-K65331431-001-04-7:10|CPC014_VCAP_24H:BRD-K65331431-001-04-7:10|CPC014_VCAP_6H:BRD-K65331431-001-04-7:10
CGS001-6223	CGS001-6223	RPS19	trt_sh.cgs	120 h|144 h|96 h	1 ¬µL|1.5 ¬µL|2 ¬µL|5 ¬µL	83.226	79.2919	52.8613	1	1	86.463	79.9891	76.5128	74.2027	0	0	0	0	-57.0537	4	1	9	11	74.2|76.5|80|0|86.5|0|0|0|-57.1	0.83|0.94|1.01|0|1.03|0|0|0|-0.66	A375|A549|HA1E|HCC515|HEPG2|HT29|MCF7|PC3|VCAP	5|3|2|1	5|3|2|1|4|6	CGS001_A375_96H:RPS19:1|CGS001_A549_96H:RPS19:1|CGS001_HA1E_96H:RPS19:1.5|CGS001_HCC515_96H:RPS19:2|CGS001_HEPG2_96H:RPS19:1.5|CGS001_HT29_96H:RPS19:1|CGS001_MCF7_96H:RPS19:2|CGS001_MCF7_144H:RPS19:2|CGS001_PC3_96H:RPS19:2|CGS001_PC3_144H:RPS19:2|CGS001_VCAP_120H:RPS19:5
CGS001-847	CGS001-847	CAT	trt_sh.cgs	120 h|144 h|96 h	1 ¬µL|1.5 ¬µL|2 ¬µL|5 ¬µL	86.8274	79.1391	52.7594	1	1	94.1293	79.5256	72.4165	70.4848	0	0	0	0	0	4	0	9	11	94.1|0|0|79.5|0|70.5|72.4|0|0	1.21|0|0|1.05|0|0.8|0.63|0|0	A375|A549|HA1E|HCC515|HEPG2|HT29|MCF7|PC3|VCAP	1|4|7|6	1|4|7|6|2|3	CGS001_A375_96H:CAT:1|CGS001_A549_96H:CAT:1|CGS001_HA1E_96H:CAT:1.5|CGS001_HCC515_96H:CAT:2|CGS001_HEPG2_96H:CAT:1.5|CGS001_HT29_96H:CAT:1|CGS001_MCF7_96H:CAT:2|CGS001_MCF7_144H:CAT:2|CGS001_PC3_96H:CAT:2|CGS001_PC3_144H:CAT:2|CGS001_VCAP_120H:CAT:5
BRD-A68631409	BRD-A68631409	evodiamine	trt_cp	24 h|6 h	10 ¬µM	92.1426	79.0895	52.7263	-666	-666	99.8449	84.4403	66.0744	65.9983	0	0	-37.6466	-46.4126	-89.9272	4	3	9	13	66|84.4|-37.6|0|-46.4|99.8|66.1|-89.9|0	0.84|1.02|-0.61|0|-0.84|1.54|0.75|-1.19|0	A549|HA1E|HCC515|HEPG2|HT29|MCF7|PC3|A375|VCAP	6|2|7|1	6|2|7|1|4|9	CPC006_A549_24H:BRD-A68631409-001-01-3:10|CPC006_A549_6H:BRD-A68631409-001-01-3:10|CPC006_HA1E_24H:BRD-A68631409-001-01-3:10|CPC006_HCC515_24H:BRD-A68631409-001-01-3:10|CPC006_HEPG2_6H:BRD-A68631409-001-01-3:10|CPC006_HT29_24H:BRD-A68631409-001-01-3:10|CPC006_MCF7_24H:BRD-A68631409-001-01-3:10|CPC006_PC3_24H:BRD-A68631409-001-01-3:10|CPC006_A375_24H:BRD-A68631409-001-01-3:10|CPC006_HA1E_6H:BRD-A6…
BRD-A22769835	BRD-A22769835	homochlorcyclizine	trt_cp	24 h|6 h	10 ¬µM	90.2287	79.0856	-666	-666	-666	96.2631	84.1943	71.9336	63.9515	0	-666	-666	-666	-666	4	0	5	5	0|64|84.2|96.3|71.9	0|0.81|1.02|1.31|0.75	A375|A549|HA1E|HT29|MCF7	4|3|5|2	-666	CPC005_A375_24H:BRD-A22769835-300-03-2:10|CPC005_A549_6H:BRD-A22769835-300-03-2:10|CPC005_HA1E_24H:BRD-A22769835-300-03-2:10|CPC005_HT29_6H:BRD-A22769835-300-03-2:10|CPD001_MCF7_24H:BRD-A22769835-300-04-0:10
BRD-K36740062	BRD-K36740062	GSK-1070916	trt_cp	24 h|6 h	1 ¬µM|10 ¬µM|100 nM|3 ¬µM|5 ¬µM|500 nM	89.3811	79.0405	60.9612	-666	-666	91.991	86.7713	79.2125	58.1871	49.6056	0	0	0	0	5	0	9	42	58.2|0|0|79.2|86.8|92|0|0|49.6	0.73|0|0|0.97|1.11|1.14|0|0|0.53	A549|HA1E|HCC515|HEPG2|HT29|MCF7|PC3|VCAP|A375	6|5|4|1	6|5|4|1|9|2	CPC014_A549_24H:BRD-K36740062-001-01-7:10|CPC014_A549_6H:BRD-K36740062-001-01-7:10|CPC014_HA1E_6H:BRD-K36740062-001-01-7:10|CPC014_HCC515_6H:BRD-K36740062-001-01-7:10|CPC014_HEPG2_6H:BRD-K36740062-001-01-7:10|CPC014_HT29_6H:BRD-K36740062-001-01-7:10|CPC014_MCF7_6H:BRD-K36740062-001-01-7:10|CPC014_PC3_24H:BRD-K36740062-001-01-7:10|CPC014_PC3_6H:BRD-K36740062-001-01-7:10|CPC014_VCAP_24H:BRD-K367400…
CGS001-8848	CGS001-8848	TSC22D1	trt_sh.cgs	120 h|96 h	1 ¬µL|1.5 ¬µL|2 ¬µL|5 ¬µL	87.4314	78.9972	52.6648	1	1	89.6796	85.1832	70.9312	70.1947	0	0	0	0	-41.18	4	1	9	9	70.2|70.9|85.2|89.7|-41.2|0|0|0|0	0.76|0.86|1.08|1.17|-0.78|0|0|0|0	A375|A549|HA1E|HCC515|HEPG2|HT29|MCF7|PC3|VCAP	4|3|2|1	4|3|2|1|6|7	CGS001_A375_96H:TSC22D1:1|CGS001_A549_96H:TSC22D1:1|CGS001_HA1E_96H:TSC22D1:1.5|CGS001_HCC515_96H:TSC22D1:2|CGS001_HEPG2_96H:TSC22D1:1.5|CGS001_HT29_96H:TSC22D1:1|CGS001_MCF7_96H:TSC22D1:2|CGS001_PC3_96H:TSC22D1:2|CGS001_VCAP_120H:TSC22D1:5
BRD-A41451487	BRD-A41451487	PK-11195	trt_cp	24 h|6 h	10 ¬µM|100 ¬µM	87.5456	78.9422	60.624	-666	-666	96.2475	78.8438	78.315	62.3626	47.9751	0	0	0	-61.0613	5	1	9	15	78.8|78.3|48|0|0|62.4|-61.1|96.2|0	0.94|0.98|0.41|0|0|0.71|-0.96|1.26|0	HA1E|HCC515|VCAP|A375|A549|HEPG2|HT29|MCF7|PC3	8|1|2|6	8|1|2|6|3|4	CPC002_HA1E_24H:BRD-A41451487-001-04-7:10|CPC002_HCC515_24H:BRD-A41451487-001-04-7:10|CPC002_VCAP_24H:BRD-A41451487-001-04-7:10|CPC006_A375_24H:BRD-A41451487-001-06-2:160|CPC006_A549_24H:BRD-A41451487-001-06-2:160|CPC006_HA1E_24H:BRD-A41451487-001-06-2:160|CPC006_HCC515_24H:BRD-A41451487-001-06-2:160|CPC006_HEPG2_6H:BRD-A41451487-001-06-2:160|CPC006_HT29_24H:BRD-A41451487-001-06-2:160|CPC006_MCF7…
BRD-K37724988	BRD-K37724988	BRD-K37724988	trt_cp	24 h|6 h	10 ¬µM	88.2758	78.9009	-666	-666	-666	92.033	84.5187	80.0047	59.0473	-666	-666	-666	-666	-666	4	0	4	5	59|92|80|84.5	0.65|1.16|0.96|1.04	HCC515|HEPG2|PC3|VCAP	2|4|3|1	-666	CPC010_HCC515_6H:BRD-K37724988-001-02-9:10|CPC010_HEPG2_6H:BRD-K37724988-001-02-9:10|CPC010_PC3_24H:BRD-K37724988-001-02-9:10|CPC010_VCAP_24H:BRD-K37724988-001-02-9:10|CPC010_PC3_6H:BRD-K37724988-001-02-9:10
CGS001-7913	CGS001-7913	DEK	trt_sh.cgs	144 h|96 h	1 ¬µL|1.5 ¬µL|2 ¬µL	95.6283	78.8985	52.599	1	1	97.4385	93.8182	63.9617	60.3758	0	0	-59.0487	-64.6315	-666	4	2	8	10	0|60.4|-59|64|0|93.8|-64.6|97.4	0|0.64|-0.7|0.86|0|1.18|-0.94|1.3	A375|A549|HA1E|HCC515|HEPG2|HT29|MCF7|PC3	8|6|4|2	8|6|4|2|1|5	CGS001_A375_96H:DEK:1|CGS001_A549_96H:DEK:1|CGS001_HA1E_96H:DEK:1.5|CGS001_HCC515_96H:DEK:2|CGS001_HEPG2_96H:DEK:1.5|CGS001_HT29_96H:DEK:1|CGS001_MCF7_96H:DEK:2|CGS001_MCF7_144H:DEK:2|CGS001_PC3_96H:DEK:2|CGS001_PC3_144H:DEK:2
CGS001-6535	CGS001-6535	SLC6A8	trt_sh.cgs	120 h|96 h	1 ¬µL|1.5 ¬µL|2 ¬µL|5 ¬µL	90.8849	78.8538	52.5692	1	1	92.4358	89.3341	79.588	54.0574	0	0	0	0	-39.8622	4	1	9	9	92.4|89.3|0|54.1|-39.9|0|0|0|79.6	1.16|1.14|0|0.76|-0.77|0|0|0|0.99	A375|A549|HA1E|HCC515|HEPG2|HT29|MCF7|PC3|VCAP	1|2|9|4	1|2|9|4|3|6	CGS001_A375_96H:SLC6A8:1|CGS001_A549_96H:SLC6A8:1|CGS001_HA1E_96H:SLC6A8:1.5|CGS001_HCC515_96H:SLC6A8:2|CGS001_HEPG2_96H:SLC6A8:1.5|CGS001_HT29_96H:SLC6A8:1|CGS001_MCF7_96H:SLC6A8:2|CGS001_PC3_96H:SLC6A8:2|CGS001_VCAP_120H:SLC6A8:5
BRD-K00337317	BRD-K00337317	NU-7441	trt_cp	24 h|6 h	10 ¬µM|100 nM|500 nM	79.7553	78.8452	76.0378	-666	-666	80.3114	79.1992	78.5506	77.3196	75.8981	64.9477	40.5567	0	-666	7	0	8	14	75.9|0|77.3|80.3|64.9|40.6|79.2|78.6	0.96|0|0.97|0.99|0.79|0.47|0.95|0.94	A549|HA1E|HCC515|HEPG2|HT29|MCF7|PC3|VCAP	4|7|8|3	4|7|8|3|1|5	CPC014_A549_24H:BRD-K00337317-001-01-7:10|CPC014_A549_6H:BRD-K00337317-001-01-7:10|CPC014_HA1E_6H:BRD-K00337317-001-01-7:10|CPC014_HCC515_6H:BRD-K00337317-001-01-7:10|CPC014_HEPG2_6H:BRD-K00337317-001-01-7:10|CPC014_HT29_6H:BRD-K00337317-001-01-7:10|CPC014_MCF7_24H:BRD-K00337317-001-01-7:10|CPC014_PC3_24H:BRD-K00337317-001-01-7:10|CPC014_PC3_6H:BRD-K00337317-001-01-7:10|CPC014_VCAP_24H:BRD-K00337…
CGS001-10135	CGS001-10135	NAMPT	trt_sh.cgs	120 h|144 h|96 h	1 ¬µL|1.5 ¬µL|2 ¬µL|5 ¬µL	86.9003	78.8162	43.0089	1	1	90.5455	83.255	77.4194	64.0449	0	-57.2114	-66.3308	-70.9426	-666	4	3	8	10	-57.2|83.3|77.4|0|90.5|-66.3|-70.9|64	-0.85|1.04|0.98|0|1.11|-0.95|-0.9|0.75	A375|A549|HA1E|HEPG2|HT29|MCF7|PC3|VCAP	5|2|3|8	5|2|3|8|4|1	CGS001_A375_96H:NAMPT:1|CGS001_A549_96H:NAMPT:1|CGS001_HA1E_96H:NAMPT:1.5|CGS001_HEPG2_96H:NAMPT:1.5|CGS001_HT29_96H:NAMPT:1|CGS001_MCF7_96H:NAMPT:2|CGS001_MCF7_144H:NAMPT:2|CGS001_PC3_96H:NAMPT:2|CGS001_PC3_144H:NAMPT:2|CGS001_VCAP_120H:NAMPT:5
CGS001-89910	CGS001-89910	UBE3B	trt_sh.cgs	120 h|144 h|96 h	1 ¬µL|1.5 ¬µL|2 ¬µL|5 ¬µL	85.8577	78.7997	64.0786	1	1	89.7262	81.9892	73.8787	69.6049	69.2728	0	-66.8485	-67.2357	-87.3283	5	3	9	11	89.7|69.6|69.3|0|-67.2|-66.8|73.9|82|-87.3	1.09|0.84|0.87|0|-1.01|-0.97|0.71|0.98|-1.11	A375|A549|HA1E|HCC515|HEPG2|HT29|MCF7|PC3|VCAP	1|8|7|2	1|8|7|2|3|4	CGS001_A375_96H:UBE3B:1|CGS001_A549_96H:UBE3B:1|CGS001_HA1E_96H:UBE3B:1.5|CGS001_HCC515_96H:UBE3B:2|CGS001_HEPG2_96H:UBE3B:1.5|CGS001_HT29_96H:UBE3B:1|CGS001_MCF7_96H:UBE3B:2|CGS001_MCF7_144H:UBE3B:2|CGS001_PC3_96H:UBE3B:2|CGS001_PC3_144H:UBE3B:2|CGS001_VCAP_120H:UBE3B:5
BRD-A43930669	BRD-A43930669	L-368899	trt_cp	24 h|6 h	10 ¬µM	88.4004	78.7457	-666	-666	-666	88.4615	88.3393	72.0583	66.1236	0	-666	-666	-666	-666	4	0	5	7	0|72.1|66.1|88.5|88.3	0|0.89|0.84|1.11|1.07	HA1E|HCC515|A549|HEPG2|MCF7	4|5|2|3	-666	CPC001_HA1E_24H:BRD-A43930669-003-01-0:10|CPC001_HA1E_6H:BRD-A43930669-003-01-0:10|CPC001_HCC515_24H:BRD-A43930669-003-01-0:10|CPC017_A549_6H:BRD-A43930669-003-01-0:10|CPC017_HEPG2_6H:BRD-A43930669-003-01-0:10|CPC017_MCF7_24H:BRD-A43930669-003-01-0:10|CPC017_MCF7_6H:BRD-A43930669-003-01-0:10
BRD-K28761384	BRD-K28761384	zuclopenthixol	trt_cp	24 h|6 h	10 ¬µM	94.0263	78.6301	-666	-666	-666	98.0772	89.9754	63.9219	62.5458	-41.6992	-666	-666	-666	-666	4	1	5	7	90|-41.7|63.9|62.5|98.1	1.12|-0.72|0.54|0.71|1.34	HA1E|HCC515|VCAP|HEPG2|MCF7	5|1|3|4	-666	CPC001_HA1E_24H:BRD-K28761384-003-03-6:10|CPC001_HCC515_24H:BRD-K28761384-003-03-6:10|CPC001_VCAP_24H:BRD-K28761384-003-03-6:10|CPC001_VCAP_6H:BRD-K28761384-003-03-6:10|CPC017_HEPG2_6H:BRD-K28761384-003-03-6:10|CPC017_MCF7_24H:BRD-K28761384-003-03-6:10|CPC017_MCF7_6H:BRD-K28761384-003-03-6:10
BRD-K24675965	BRD-K24675965	LY-288513	trt_cp	24 h|6 h	10 ¬µM	81.2401	78.5077	64.2094	-666	-666	82.1543	80.3258	79.4588	72.0919	71.2257	0	0	-666	-666	5	0	7	9	79.5|82.2|72.1|0|80.3|0|71.2	0.95|1.03|0.85|0|1.02|0|0.88	HA1E|HCC515|PC3|VCAP|A549|HEPG2|HT29	2|5|1|3	2|5|1|3|7|4	CPC002_HA1E_6H:BRD-K24675965-001-02-5:10|CPC002_HCC515_6H:BRD-K24675965-001-02-5:10|CPC002_PC3_24H:BRD-K24675965-001-02-5:10|CPC002_PC3_6H:BRD-K24675965-001-02-5:10|CPC002_VCAP_24H:BRD-K24675965-001-02-5:10|CPC016_A549_24H:BRD-K24675965-001-02-5:10|CPC016_A549_6H:BRD-K24675965-001-02-5:10|CPC016_HEPG2_6H:BRD-K24675965-001-02-5:10|CPC016_HT29_6H:BRD-K24675965-001-02-5:10
CGS001-10475	CGS001-10475	TRIM38	trt_sh.cgs	144 h|96 h	1 ¬µL|1.5 ¬µL|2 ¬µL	89.1401	78.48	62.0612	1	1	93.6777	84.6026	69.5717	66.068	58.4472	0	0	0	-666	5	0	8	9	93.7|66.1|58.4|84.6|69.6|0|0|0	1.19|0.78|0.67|1.11|0.68|0|0|0	A375|A549|HA1E|HCC515|HEPG2|HT29|MCF7|PC3	1|4|5|2	1|4|5|2|3|6	CGS001_A375_96H:TRIM38:1|CGS001_A549_96H:TRIM38:1|CGS001_HA1E_96H:TRIM38:1.5|CGS001_HCC515_96H:TRIM38:2|CGS001_HEPG2_96H:TRIM38:1.5|CGS001_HT29_96H:TRIM38:1|CGS001_MCF7_96H:TRIM38:2|CGS001_MCF7_144H:TRIM38:2|CGS001_PC3_96H:TRIM38:2
CGS001-8324	CGS001-8324	FZD7	trt_sh.cgs	120 h|96 h	1 ¬µL|1.5 ¬µL|2 ¬µL|5 ¬µL	82.5581	78.4409	64.2511	1	1	85.2121	79.904	74.6151	74.0325	71.743	0	0	0	-98.8619	5	1	9	9	79.9|0|0|74.6|-98.9|85.2|0|71.7|74	0.94|0|0|0.98|-1.45|1.03|0|0.82|0.92	A375|A549|HA1E|HCC515|HEPG2|HT29|MCF7|PC3|VCAP	6|1|4|9	6|1|4|9|8|2	CGS001_A375_96H:FZD7:1|CGS001_A549_96H:FZD7:1|CGS001_HA1E_96H:FZD7:1.5|CGS001_HCC515_96H:FZD7:2|CGS001_HEPG2_96H:FZD7:1.5|CGS001_HT29_96H:FZD7:1|CGS001_MCF7_96H:FZD7:2|CGS001_PC3_96H:FZD7:2|CGS001_VCAP_120H:FZD7:5
BRD-K90446118	BRD-K90446118	BRD-K90446118	trt_cp	24 h|6 h	10 ¬µM	90.5844	78.4237	-666	-666	-666	96.096	85.0728	68.012	64.5141	0	-666	-666	-666	-666	4	0	5	5	85.1|64.5|0|68|96.1	1.04|0.57|0|0.83|1.26	A375|HA1E|HCC515|HT29|VCAP	5|1|4|2	-666	CPC012_A375_6H:BRD-K90446118-001-01-8:10|CPC012_HA1E_6H:BRD-K90446118-001-01-8:10|CPC012_HCC515_6H:BRD-K90446118-001-01-8:10|CPC012_HT29_6H:BRD-K90446118-001-01-8:10|CPC012_VCAP_24H:BRD-K90446118-001-01-8:10
CGS001-11035	CGS001-11035	RIPK3	trt_sh.cgs	120 h|96 h	1 ¬µL|1.5 ¬µL|2 ¬µL|5 ¬µL	85.2869	78.3712	71.7447	0	0	95.0285	75.5453	71.9259	70.985	63.2586	53.7245	0	0	-47.5202	6	1	9	9	71|71.9|63.3|53.7|95|0|-47.5|75.5|0	0.77|0.87|0.79|0.75|1.19|0|-0.76|0.88|0	A375|A549|HA1E|HCC515|HEPG2|HT29|MCF7|PC3|VCAP	5|8|2|1	5|8|2|1|3|4	CGS001_A375_96H:RIPK3:1|CGS001_A549_96H:RIPK3:1|CGS001_HA1E_96H:RIPK3:1.5|CGS001_HCC515_96H:RIPK3:2|CGS001_HEPG2_96H:RIPK3:1.5|CGS001_HT29_96H:RIPK3:1|CGS001_MCF7_96H:RIPK3:2|CGS001_PC3_96H:RIPK3:2|CGS001_VCAP_120H:RIPK3:5
CGS001-9258	CGS001-9258	MFHAS1	trt_sh.cgs	120 h|144 h|96 h	1 ¬µL|1.5 ¬µL|2 ¬µL|5 ¬µL	86.3596	78.3662	52.2441	1	1	89.1326	83.5866	81.697	59.0487	0	0	0	-62.2347	-666	4	1	8	10	0|83.6|59|0|81.7|89.1|0|-62.2	0|1.05|0.69|0|0.96|1.06|0|-0.79	A375|A549|HA1E|HEPG2|HT29|MCF7|PC3|VCAP	6|2|5|3	6|2|5|3|1|4	CGS001_A375_96H:MFHAS1:1|CGS001_A549_96H:MFHAS1:1|CGS001_HA1E_96H:MFHAS1:1.5|CGS001_HEPG2_96H:MFHAS1:1.5|CGS001_HT29_96H:MFHAS1:1|CGS001_MCF7_96H:MFHAS1:2|CGS001_MCF7_144H:MFHAS1:2|CGS001_PC3_96H:MFHAS1:2|CGS001_PC3_144H:MFHAS1:2|CGS001_VCAP_120H:MFHAS1:5
BRD-K68102868	BRD-K68102868	BRD-K68102868	trt_cp	24 h|6 h	10 ¬µM	86.8745	78.3623	36.0976	-666	-666	90.9587	82.7903	81.8526	57.8475	0	-96.8635	-666	-666	-666	4	1	6	6	91|82.8|-96.9|57.8|0|81.9	1.15|1.06|-1.34|0.62|0|0.98	A375|A549|HA1E|HT29|VCAP|PC3	1|2|6|4	1|2|6|4|5|3	CPC007_A375_24H:BRD-K68102868-001-05-8:10|CPC007_A549_24H:BRD-K68102868-001-05-8:10|CPC007_HA1E_24H:BRD-K68102868-001-05-8:10|CPC007_HT29_24H:BRD-K68102868-001-05-8:10|CPC007_VCAP_6H:BRD-K68102868-001-05-8:10|CPC007_PC3_6H:BRD-K68102868-001-05-8:10
CGS001-4931	CGS001-4931	NVL	trt_sh.cgs	144 h|96 h	1 ¬µL|1.5 ¬µL|2 ¬µL	81.3795	78.2619	52.1746	1	1	82.3708	80.3882	75.5779	74.7107	0	0	-68.6134	-69.8196	-666	4	2	8	9	74.7|82.4|-69.8|0|-68.6|0|75.6|80.4	0.84|1.03|-0.87|0|-1.03|0|0.77|0.95	A375|A549|HA1E|HCC515|HEPG2|HT29|MCF7|PC3	2|8|7|1	2|8|7|1|4|6	CGS001_A375_96H:NVL:1|CGS001_A549_96H:NVL:1|CGS001_HA1E_96H:NVL:1.5|CGS001_HCC515_96H:NVL:2|CGS001_HEPG2_96H:NVL:1.5|CGS001_HT29_96H:NVL:1|CGS001_MCF7_144H:NVL:2|CGS001_PC3_96H:NVL:2|CGS001_PC3_144H:NVL:2
CGS001-1026	CGS001-1026	CDKN1A	trt_sh.cgs	120 h|144 h|96 h	1 ¬µL|1.5 ¬µL|2 ¬µL|5 ¬µL	89.648	78.2128	52.1418	1	1	92.0352	87.2608	72.3398	61.2151	0	0	-63.3048	-80.2935	-83.1654	4	3	9	11	72.3|-63.3|87.3|-80.3|-83.2|92|0|0|61.2	0.8|-0.79|1.11|-1.12|-1.12|1.15|0|0|0.84	A375|A549|HA1E|HEPG2|MCF7|PC3|VCAP|HT29|HCC515	6|3|1|9	6|3|1|9|7|8	CGS001_A375_96H:CDKN1A:1|CGS001_A549_96H:CDKN1A:1|CGS001_HA1E_96H:CDKN1A:1.5|CGS001_HEPG2_96H:CDKN1A:1.5|CGS001_MCF7_96H:CDKN1A:2|CGS001_MCF7_144H:CDKN1A:2|CGS001_PC3_96H:CDKN1A:2|CGS001_PC3_144H:CDKN1A:2|CGS001_VCAP_120H:CDKN1A:5|CGS001_HT29_96H:CDKN1A:1|CGS001_HCC515_96H:CDKN1A:2
CGS001-7358	CGS001-7358	UGDH	trt_sh.cgs	120 h|144 h|96 h	1 ¬µL|1.5 ¬µL|2 ¬µL|5 ¬µL	84.9609	78.0192	62.791	1	1	93.3954	76.5264	72.6636	69.4915	64.6692	0	0	0	-63.7953	5	1	9	11	93.4|0|69.5|-63.8|0|0|76.5|72.7|64.7	1.19|0|0.88|-0.81|0|0|0.8|0.84|0.77	A375|A549|HA1E|HCC515|HEPG2|HT29|MCF7|PC3|VCAP	1|7|8|3	1|7|8|3|9|2	CGS001_A375_96H:UGDH:1|CGS001_A549_96H:UGDH:1|CGS001_HA1E_96H:UGDH:1.5|CGS001_HCC515_96H:UGDH:2|CGS001_HEPG2_96H:UGDH:1.5|CGS001_HT29_96H:UGDH:1|CGS001_MCF7_96H:UGDH:2|CGS001_MCF7_144H:UGDH:2|CGS001_PC3_96H:UGDH:2|CGS001_PC3_144H:UGDH:2|CGS001_VCAP_120H:UGDH:5
CGS001-11004	CGS001-11004	KIF2C	trt_sh.cgs	120 h|144 h|96 h	1 ¬µL|1.5 ¬µL|2 ¬µL|5 ¬µL	84.9771	77.8902	51.9268	1	1	91.3333	78.6208	72.444	69.1628	0	0	0	0	0	4	0	9	11	0|69.2|72.4|0|0|91.3|78.6|0|0	0|0.83|0.92|0|0|1.13|0.85|0|0	A375|A549|HA1E|HCC515|HEPG2|HT29|MCF7|PC3|VCAP	6|7|3|2	6|7|3|2|1|4	CGS001_A375_96H:KIF2C:1|CGS001_A549_96H:KIF2C:1|CGS001_HA1E_96H:KIF2C:1.5|CGS001_HCC515_96H:KIF2C:2|CGS001_HEPG2_96H:KIF2C:1.5|CGS001_HT29_96H:KIF2C:1|CGS001_MCF7_96H:KIF2C:2|CGS001_MCF7_144H:KIF2C:2|CGS001_PC3_96H:KIF2C:2|CGS001_PC3_144H:KIF2C:2|CGS001_VCAP_120H:KIF2C:5
CGS001-133522	CGS001-133522	PPARGC1B	trt_sh.cgs	120 h|96 h	1 ¬µL|1.5 ¬µL|2 ¬µL|5 ¬µL	85.3623	77.7905	51.8604	1	1	92.9091	77.8154	75.1561	65.2816	0	0	0	-75.6839	-666	4	1	8	8	77.8|-75.7|65.3|0|92.9|0|0|75.2	0.91|-0.97|0.82|0|1.16|0|0|0.93	A375|A549|HA1E|HEPG2|HT29|MCF7|PC3|VCAP	5|1|8|3	5|1|8|3|4|6	CGS001_A375_96H:PPARGC1B:1|CGS001_A549_96H:PPARGC1B:1|CGS001_HA1E_96H:PPARGC1B:1.5|CGS001_HEPG2_96H:PPARGC1B:1.5|CGS001_HT29_96H:PPARGC1B:1|CGS001_MCF7_96H:PPARGC1B:2|CGS001_PC3_96H:PPARGC1B:2|CGS001_VCAP_120H:PPARGC1B:5
CGS001-9467	CGS001-9467	SH3BP5	trt_sh.cgs	120 h|144 h|96 h	1 ¬µL|1.5 ¬µL|2 ¬µL|5 ¬µL	90.2929	77.7788	51.8525	0	1	96.8781	83.7077	78.303	52.2264	0	0	0	-71.2628	-666	4	1	8	9	0|-71.3|0|52.2|83.7|78.3|96.9|0	0|-0.91|0|0.72|0.98|0.9|1.25|0	A375|A549|HA1E|HCC515|HEPG2|HT29|MCF7|VCAP	7|5|6|4	7|5|6|4|1|3	CGS001_A375_96H:SH3BP5:1|CGS001_A549_96H:SH3BP5:1|CGS001_HA1E_96H:SH3BP5:1.5|CGS001_HCC515_96H:SH3BP5:2|CGS001_HEPG2_96H:SH3BP5:1.5|CGS001_HT29_96H:SH3BP5:1|CGS001_MCF7_96H:SH3BP5:2|CGS001_MCF7_144H:SH3BP5:2|CGS001_VCAP_120H:SH3BP5:5
CGS001-6583	CGS001-6583	SLC22A4	trt_sh.cgs	120 h|96 h	1 ¬µL|1.5 ¬µL|2 ¬µL|5 ¬µL	87.9512	77.7733	51.8488	1	1	92.6325	83.27	69.2884	65.9022	0	0	-61.9048	-63.3583	-85.9441	4	3	9	9	-85.9|65.9|0|69.3|92.6|0|-61.9|83.3|-63.4	-1.14|0.78|0|0.93|1.15|0|-0.91|1|-0.81	A375|A549|HA1E|HCC515|HEPG2|HT29|MCF7|PC3|VCAP	5|8|4|2	5|8|4|2|3|6	CGS001_A375_96H:SLC22A4:1|CGS001_A549_96H:SLC22A4:1|CGS001_HA1E_96H:SLC22A4:1.5|CGS001_HCC515_96H:SLC22A4:2|CGS001_HEPG2_96H:SLC22A4:1.5|CGS001_HT29_96H:SLC22A4:1|CGS001_MCF7_96H:SLC22A4:2|CGS001_PC3_96H:SLC22A4:2|CGS001_VCAP_120H:SLC22A4:5
CGS001-23522	CGS001-23522	KAT6B	trt_sh.cgs	120 h|144 h|96 h	1 ¬µL|1.5 ¬µL|2 ¬µL|5 ¬µL	86.29	77.7258	73.4345	1	1	93.0053	79.5747	70.3663	67.9567	67.7807	61.9232	0	0	-77.216	6	1	9	11	0|61.9|70.4|68|79.6|0|93|67.8|-77.2	0|0.69|0.89|0.91|0.92|0|1.14|0.74|-0.98	A375|A549|HA1E|HCC515|HEPG2|HT29|MCF7|PC3|VCAP	7|5|3|4	7|5|3|4|8|2	CGS001_A375_96H:KAT6B:1|CGS001_A549_96H:KAT6B:1|CGS001_HA1E_96H:KAT6B:1.5|CGS001_HCC515_96H:KAT6B:2|CGS001_HEPG2_96H:KAT6B:1.5|CGS001_HT29_96H:KAT6B:1|CGS001_MCF7_96H:KAT6B:2|CGS001_MCF7_144H:KAT6B:2|CGS001_PC3_96H:KAT6B:2|CGS001_PC3_144H:KAT6B:2|CGS001_VCAP_120H:KAT6B:5
BRD-K75999307	BRD-K75999307	BRD-K75999307	trt_cp	24 h|6 h	10 ¬µM	83.932	77.7026	29.2911	-666	-666	85.4611	82.4029	76.8775	66.0688	-64.011	-71.0526	-81.5785	-85.9936	-666	4	4	8	11	82.4|-71.1|-86|-64|-81.6|76.9|85.5|66.1	0.99|-0.94|-1.16|-0.96|-1.14|0.92|1.06|0.8	A375|A549|HCC515|HEPG2|MCF7|PC3|VCAP|HT29	7|1|6|8	7|1|6|8|4|2	CPC008_A375_24H:BRD-K75999307-001-05-7:10|CPC008_A549_6H:BRD-K75999307-001-05-7:10|CPC008_HCC515_6H:BRD-K75999307-001-05-7:10|CPC008_HEPG2_6H:BRD-K75999307-001-05-7:10|CPC008_MCF7_24H:BRD-K75999307-001-05-7:10|CPC008_PC3_24H:BRD-K75999307-001-05-7:10|CPC008_VCAP_24H:BRD-K75999307-001-05-7:10|CPC008_VCAP_6H:BRD-K75999307-001-05-7:10|CPC008_HT29_6H:BRD-K75999307-001-05-7:10|CPC008_A375_6H:BRD-K7599…
CGS001-2959	CGS001-2959	GTF2B	trt_sh.cgs	120 h|144 h|96 h	1 ¬µL|1.5 ¬µL|2 ¬µL|5 ¬µL	-86.5844	77.6678	49.7066	1	1	93.1515	77.5865	70.7697	69.1635	62.1995	-74.631	-98.5378	-666	-666	5	2	7	9	62.2|-74.6|70.8|93.2|-98.5|77.6|69.2	0.7|-0.93|0.73|1.17|-1.41|0.91|0.85	A549|HA1E|HEPG2|HT29|MCF7|PC3|VCAP	4|6|3|7	4|6|3|7|1|2	CGS001_A549_96H:GTF2B:1|CGS001_HA1E_96H:GTF2B:1.5|CGS001_HEPG2_96H:GTF2B:1.5|CGS001_HT29_96H:GTF2B:1|CGS001_MCF7_96H:GTF2B:2|CGS001_MCF7_144H:GTF2B:2|CGS001_PC3_96H:GTF2B:2|CGS001_PC3_144H:GTF2B:2|CGS001_VCAP_120H:GTF2B:5
ccsbBroad304_05982	ccsbBroad304_05982	CDX2	trt_oe	96 h	2 ¬µL|3 ¬µL|4 ¬µL	88.0918	77.5777	51.7184	0	0	97.1223	79.0614	67.1429	66.9841	0	0	0	-666	-666	4	0	7	7	0|67|79.1|0|0|97.1|67.1	0|0.86|0.84|0|0|1.32|0.92	A375|HCC515|HEPG2|HT29|MCF7|PC3|VCAP	6|3|7|2	6|3|7|2|1|4	OEB003_A375_96H:BRDN0000405071:-666|OEB003_HCC515_96H:BRDN0000405071:-666|OEB003_HEPG2_96H:BRDN0000405071:-666|OEB003_HT29_96H:BRDN0000405071:-666|OEB003_MCF7_96H:BRDN0000405071:-666|OEB003_PC3_96H:BRDN0000405071:-666|OEB003_VCAP_96H:BRDN0000405071:-666
BRD-K64935403	BRD-K64935403	ebelactone-b	trt_cp	24 h|6 h	10 ¬µM	87.3217	77.5686	51.7124	-666	-666	94.2007	80.4428	70.967	64.6641	0	0	-82.3422	-666	-666	4	1	7	7	-82.3|0|80.4|64.7|94.2|0|71	-1.08|0|0.96|0.79|1.2|0|0.82	A375|A549|HA1E|HCC515|MCF7|PC3|VCAP	5|3|7|4	5|3|7|4|2|6	CPC014_A375_6H:BRD-K64935403-001-01-6:10|CPC014_A549_24H:BRD-K64935403-001-01-6:10|CPC014_HA1E_6H:BRD-K64935403-001-01-6:10|CPC014_HCC515_6H:BRD-K64935403-001-01-6:10|CPC014_MCF7_6H:BRD-K64935403-001-01-6:10|CPC014_PC3_24H:BRD-K64935403-001-01-6:10|CPC014_VCAP_24H:BRD-K64935403-001-01-6:10
CGS001-9784	CGS001-9784	SNX17	trt_sh.cgs	120 h|144 h|96 h	1 ¬µL|1.5 ¬µL|2 ¬µL|5 ¬µL	88.6917	77.5312	51.6875	1	1	90.5361	86.8473	67.0602	65.6811	0	0	0	0	-70.6201	4	1	9	10	86.8|65.7|0|-70.6|90.5|0|0|67.1|0	1.04|0.77|0|-0.9|1.11|0|0|0.72|0	A375|A549|HA1E|HCC515|HEPG2|HT29|MCF7|PC3|VCAP	5|1|8|2	5|1|8|2|3|6	CGS001_A375_96H:SNX17:1|CGS001_A549_96H:SNX17:1|CGS001_HA1E_96H:SNX17:1.5|CGS001_HCC515_96H:SNX17:2|CGS001_HEPG2_96H:SNX17:1.5|CGS001_HT29_96H:SNX17:1|CGS001_MCF7_144H:SNX17:2|CGS001_PC3_96H:SNX17:2|CGS001_PC3_144H:SNX17:2|CGS001_VCAP_120H:SNX17:5
CGS001-259	CGS001-259	AMBP	trt_sh.cgs	120 h|96 h	1 ¬µL|1.5 ¬µL|2 ¬µL|5 ¬µL	80.8646	77.4617	51.6411	0	0	81.5411	80.1881	76.03	72.0874	0	0	0	-666	-666	4	0	7	7	81.5|0|0|72.1|0|80.2|76	0.96|0|0|0.77|0|0.95|0.94	A375|A549|HA1E|HEPG2|HT29|PC3|VCAP	1|6|7|4	1|6|7|4|2|3	CGS001_A375_96H:AMBP:1|CGS001_A549_96H:AMBP:1|CGS001_HA1E_96H:AMBP:1.5|CGS001_HEPG2_96H:AMBP:1.5|CGS001_HT29_96H:AMBP:1|CGS001_PC3_96H:AMBP:2|CGS001_VCAP_120H:AMBP:5
CGS001-5583	CGS001-5583	PRKCH	trt_sh.cgs	120 h|144 h|96 h	1 ¬µL|1.5 ¬µL|2 ¬µL|5 ¬µL	87.643	77.4504	51.6336	1	1	93.697	81.589	75.8497	58.6659	0	0	-68.789	-666	-666	4	1	7	9	75.8|58.7|0|93.7|0|81.6|-68.8	0.93|0.68|0|1.18|0|0.97|-0.9	A549|HA1E|HEPG2|HT29|MCF7|PC3|VCAP	4|6|1|2	4|6|1|2|3|5	CGS001_A549_96H:PRKCH:1|CGS001_HA1E_96H:PRKCH:1.5|CGS001_HEPG2_96H:PRKCH:1.5|CGS001_HT29_96H:PRKCH:1|CGS001_MCF7_96H:PRKCH:2|CGS001_MCF7_144H:PRKCH:2|CGS001_PC3_96H:PRKCH:2|CGS001_PC3_144H:PRKCH:2|CGS001_VCAP_120H:PRKCH:5
BRD-K32862555	BRD-K32862555	BRD-K32862555	trt_cp	24 h|6 h	10 ¬µM	84.2492	77.4001	51.6001	-666	-666	84.6248	83.8735	77.067	64.0351	0	0	-85.9223	-666	-666	4	1	7	13	-85.9|64|84.6|0|83.9|77.1|0	-1.12|0.81|1.03|0|0.99|0.92|0	A375|A549|HA1E|HCC515|MCF7|PC3|VCAP	3|5|6|2	3|5|6|2|4|7	CPC007_A375_24H:BRD-K32862555-001-04-1:10|CPC007_A375_6H:BRD-K32862555-001-04-1:10|CPC007_A549_24H:BRD-K32862555-001-04-1:10|CPC007_A549_6H:BRD-K32862555-001-04-1:10|CPC007_HA1E_24H:BRD-K32862555-001-04-1:10|CPC007_HA1E_6H:BRD-K32862555-001-04-1:10|CPC007_HCC515_6H:BRD-K32862555-001-04-1:10|CPC007_MCF7_24H:BRD-K32862555-001-04-1:10|CPC007_MCF7_6H:BRD-K32862555-001-04-1:10|CPC007_PC3_24H:BRD-K3286…
CGS001-3663	CGS001-3663	IRF5	trt_sh.cgs	120 h|96 h	1 ¬µL|1.5 ¬µL|2 ¬µL|5 ¬µL	87.4274	77.3348	51.5566	1	1	92.333	82.5219	74.6061	59.8784	0	0	0	0	-97.5585	4	1	9	9	0|59.9|0|0|92.3|74.6|0|-97.6|82.5	0|0.61|0|0|1.14|0.86|0|-1.35|1.02	A375|A549|HA1E|HCC515|HEPG2|HT29|MCF7|PC3|VCAP	5|9|6|2	5|9|6|2|1|3	CGS001_A375_96H:IRF5:1|CGS001_A549_96H:IRF5:1|CGS001_HA1E_96H:IRF5:1.5|CGS001_HCC515_96H:IRF5:2|CGS001_HEPG2_96H:IRF5:1.5|CGS001_HT29_96H:IRF5:1|CGS001_MCF7_96H:IRF5:2|CGS001_PC3_96H:IRF5:2|CGS001_VCAP_120H:IRF5:5
CGS001-3615	CGS001-3615	IMPDH2	trt_sh.cgs	144 h|96 h	1 ¬µL|1.5 ¬µL|2 ¬µL	91.2125	77.3299	51.5532	1	1	97.1583	85.2667	66.4242	60.4702	0	0	-96.72	-666	-666	4	1	7	9	85.3|0|60.5|0|66.4|-96.7|97.2	1.01|0|0.73|0|0.61|-1.34|1.3	A375|A549|HA1E|HEPG2|HT29|MCF7|PC3	7|1|5|3	7|1|5|3|2|4	CGS001_A375_96H:IMPDH2:1|CGS001_A549_96H:IMPDH2:1|CGS001_HA1E_96H:IMPDH2:1.5|CGS001_HEPG2_96H:IMPDH2:1.5|CGS001_HT29_96H:IMPDH2:1|CGS001_MCF7_96H:IMPDH2:2|CGS001_MCF7_144H:IMPDH2:2|CGS001_PC3_96H:IMPDH2:2|CGS001_PC3_144H:IMPDH2:2
BRD-K59369769	BRD-K59369769	tozasertib	trt_cp	24 h|6 h	0.04 ¬µM|0.12 ¬µM|0.37 ¬µM|1 nM|1 ¬µM|1.11 ¬µM|10 nM|10 ¬µM|100 nM|3 ¬µM|3.33 ¬µM|5 ¬µM|500 nM	87.7097	77.3121	54.5684	-666	-666	96.0202	79.3993	74.2216	59.6074	18.1617	0	-57.8297	-59.558	-78.6899	5	3	9	98	79.4|0|74.2|96|18.2|-78.7|-59.6|59.6|-57.8	0.94|0|0.9|1.3|0.19|-1.04|-0.91|0.75|-0.8	A375|HA1E|HEPG2|HT29|MCF7|PC3|VCAP|A549|HCC515	4|1|3|8	4|1|3|8|5|2	CPC010_A375_6H:BRD-K59369769-001-08-8:10|CPC010_HA1E_6H:BRD-K59369769-001-08-8:10|CPC010_HEPG2_6H:BRD-K59369769-001-08-8:10|CPC010_HT29_6H:BRD-K59369769-001-08-8:10|CPC010_MCF7_24H:BRD-K59369769-001-08-8:10|CPC010_PC3_24H:BRD-K59369769-001-08-8:10|CPC010_PC3_6H:BRD-K59369769-001-08-8:10|CPC010_VCAP_24H:BRD-K59369769-001-08-8:10|CPC010_VCAP_6H:BRD-K59369769-001-08-8:10|CPC013_A375_6H:BRD-K59369769…
CGS001-3964	CGS001-3964	LGALS8	trt_sh.cgs	120 h|144 h|96 h	1 ¬µL|1.5 ¬µL|2 ¬µL|5 ¬µL	84.6873	77.3024	51.5349	1	1	97.0476	72.327	71.4107	68.4242	0	0	0	0	-76.6844	4	1	9	10	0|0|97|0|72.3|68.4|-76.7|0|71.4	0|0|1.31|0|0.77|0.74|-1.05|0|0.88	A375|A549|HA1E|HCC515|HEPG2|HT29|MCF7|PC3|VCAP	3|5|9|6	3|5|9|6|1|2	CGS001_A375_96H:LGALS8:1|CGS001_A549_96H:LGALS8:1|CGS001_HA1E_96H:LGALS8:1.5|CGS001_HCC515_96H:LGALS8:2|CGS001_HEPG2_96H:LGALS8:1.5|CGS001_HT29_96H:LGALS8:1|CGS001_MCF7_96H:LGALS8:2|CGS001_MCF7_144H:LGALS8:2|CGS001_PC3_144H:LGALS8:2|CGS001_VCAP_120H:LGALS8:5
BRD-K95921201	BRD-K95921201	reserpine	trt_cp	24 h|6 h	10 ¬µM	88.2343	77.2939	35.5738	-666	-666	94.0959	82.3726	74.2286	58.4785	-36.0239	-59.7087	-92.9998	-666	-666	4	3	7	10	94.1|58.5|-93|-59.7|82.4|-36|74.2	1.21|0.63|-1.25|-0.84|1.05|-0.71|0.81	HA1E|HCC515|VCAP|A375|A549|HT29|MCF7	1|5|7|2	1|5|7|2|6|4	CPC003_HA1E_6H:BRD-K95921201-001-07-0:10|CPC003_HCC515_24H:BRD-K95921201-001-07-0:10|CPC003_HCC515_6H:BRD-K95921201-001-07-0:10|CPC003_VCAP_24H:BRD-K95921201-001-07-0:10|CPC015_A375_6H:BRD-K95921201-001-07-0:10|CPC015_A549_24H:BRD-K95921201-001-07-0:10|CPC015_HT29_6H:BRD-K95921201-001-07-0:10|CPC015_MCF7_24H:BRD-K95921201-001-07-0:10|CPC015_MCF7_6H:BRD-K95921201-001-07-0:10|CPC003_HA1E_24H:BRD-K9…
BRD-K87510569	BRD-K87510569	RS-504393	trt_cp	24 h|6 h	10 ¬µM	82.4548	77.2614	61.1568	-666	-666	84.6956	80.214	78.6996	65.4367	57.8947	0	0	-66.086	-666	5	1	8	11	65.4|-66.1|84.7|0|57.9|0|78.7|80.2	0.65|-0.96|1.02|0|0.72|0|0.99|0.92	HA1E|HCC515|PC3|VCAP|A549|HEPG2|HT29|MCF7	3|8|7|1	3|8|7|1|5|4	CPC001_HA1E_24H:BRD-K87510569-001-01-0:10|CPC001_HCC515_24H:BRD-K87510569-001-01-0:10|CPC001_PC3_24H:BRD-K87510569-001-01-0:10|CPC001_PC3_6H:BRD-K87510569-001-01-0:10|CPC001_VCAP_6H:BRD-K87510569-001-01-0:10|CPC016_A549_24H:BRD-K87510569-001-01-0:10|CPC016_A549_6H:BRD-K87510569-001-01-0:10|CPC016_HEPG2_6H:BRD-K87510569-001-01-0:10|CPC016_HT29_6H:BRD-K87510569-001-01-0:10|CPC016_MCF7_24H:BRD-K8751…
CGS001-6601	CGS001-6601	SMARCC2	trt_sh.cgs	120 h|96 h	1 ¬µL|1.5 ¬µL|2 ¬µL|5 ¬µL	84.4153	77.0912	51.3941	1	1	90.1789	78.6517	72.1399	67.3943	0	0	0	0	0	4	0	9	9	0|67.4|0|90.2|0|0|72.1|0|78.7	0|0.8|0|1.18|0|0|0.59|0|0.98	A375|A549|HA1E|HCC515|HEPG2|HT29|MCF7|PC3|VCAP	4|9|7|2	4|9|7|2|1|3	CGS001_A375_96H:SMARCC2:1|CGS001_A549_96H:SMARCC2:1|CGS001_HA1E_96H:SMARCC2:1.5|CGS001_HCC515_96H:SMARCC2:2|CGS001_HEPG2_96H:SMARCC2:1.5|CGS001_HT29_96H:SMARCC2:1|CGS001_MCF7_96H:SMARCC2:2|CGS001_PC3_96H:SMARCC2:2|CGS001_VCAP_120H:SMARCC2:5
CGS001-65217	CGS001-65217	PCDH15	trt_sh.cgs	120 h|96 h	1 ¬µL|1.5 ¬µL|2 ¬µL|5 ¬µL	87.719	76.9952	51.3301	0	0	96.105	79.333	72.6592	59.8835	0	0	0	-666	-666	4	0	7	7	96.1|0|79.3|59.9|0|0|72.7	1.27|0|1.01|0.82|0|0|0.9	A375|A549|HA1E|HCC515|HT29|PC3|VCAP	1|3|7|4	1|3|7|4|2|5	CGS001_A375_96H:PCDH15:1|CGS001_A549_96H:PCDH15:1|CGS001_HA1E_96H:PCDH15:1.5|CGS001_HCC515_96H:PCDH15:2|CGS001_HT29_96H:PCDH15:1|CGS001_PC3_96H:PCDH15:2|CGS001_VCAP_120H:PCDH15:5
CGS001-5523	CGS001-5523	PPP2R3A	trt_sh.cgs	120 h|144 h|96 h	1 ¬µL|1.5 ¬µL|2 ¬µL|5 ¬µL	90.2957	76.9856	51.3237	1	1	99.1252	81.4661	77.5382	49.8127	0	0	0	0	-64.7316	4	1	9	11	0|0|99.1|49.8|77.5|0|81.5|0|-64.7	0|0|1.43|0.62|0.89|0|0.9|0|-0.83	A375|A549|HA1E|HCC515|HEPG2|HT29|MCF7|PC3|VCAP	3|7|5|4	3|7|5|4|1|2	CGS001_A375_96H:PPP2R3A:1|CGS001_A549_96H:PPP2R3A:1|CGS001_HA1E_96H:PPP2R3A:1.5|CGS001_HCC515_96H:PPP2R3A:2|CGS001_HEPG2_96H:PPP2R3A:1.5|CGS001_HT29_96H:PPP2R3A:1|CGS001_MCF7_96H:PPP2R3A:2|CGS001_MCF7_144H:PPP2R3A:2|CGS001_PC3_96H:PPP2R3A:2|CGS001_PC3_144H:PPP2R3A:2|CGS001_VCAP_120H:PPP2R3A:5
BRD-A81416315	BRD-A81416315	BRD-A81416315	trt_cp	24 h|6 h	10 ¬µM	89.2827	76.9568	-666	-666	-666	96.5266	82.0388	67.6913	61.5706	0	-666	-666	-666	-666	4	0	5	7	82|61.6|96.5|67.7|0	0.98|0.78|1.27|0.74|0	A375|A549|MCF7|VCAP|PC3	3|1|4|2	-666	CPC008_A375_24H:BRD-A81416315-001-01-5:10|CPC008_A375_6H:BRD-A81416315-001-01-5:10|CPC008_A549_6H:BRD-A81416315-001-01-5:10|CPC008_MCF7_24H:BRD-A81416315-001-01-5:10|CPC008_VCAP_24H:BRD-A81416315-001-01-5:10|CPC008_VCAP_6H:BRD-A81416315-001-01-5:10|CPC008_PC3_24H:BRD-A81416315-001-01-5:10
CGS001-6659	CGS001-6659	SOX4	trt_sh.cgs	120 h|144 h|96 h	1 ¬µL|1.5 ¬µL|2 ¬µL|5 ¬µL	87.334	76.9079	41.3826	1	1	92.7287	81.9392	72.2269	60.7366	0	-59.3356	-77.1788	-81.7629	-82.1212	4	4	9	11	72.2|-81.8|0|81.9|-77.2|-82.1|92.7|-59.3|60.7	0.8|-1.04|0|1.07|-1.1|-1.11|1.13|-0.72|0.63	A375|A549|HA1E|HCC515|HEPG2|HT29|MCF7|PC3|VCAP	7|4|1|9	7|4|1|9|3|8	CGS001_A375_96H:SOX4:1|CGS001_A549_96H:SOX4:1|CGS001_HA1E_96H:SOX4:1.5|CGS001_HCC515_96H:SOX4:2|CGS001_HEPG2_96H:SOX4:1.5|CGS001_HT29_96H:SOX4:1|CGS001_MCF7_96H:SOX4:2|CGS001_MCF7_144H:SOX4:2|CGS001_PC3_96H:SOX4:2|CGS001_PC3_144H:SOX4:2|CGS001_VCAP_120H:SOX4:5
BRD-K76840893	BRD-K76840893	RS-17053	trt_cp	24 h|6 h	10 ¬µM	84.0155	76.8497	51.2332	-666	-666	95.5461	72.4849	71.8045	67.5635	0	0	0	-44.7666	-88.8266	4	2	9	13	0|72.5|95.5|-88.8|0|71.8|0|67.6|-44.8	0|0.9|1.26|-1.2|0|0.9|0|0.82|-0.79	HA1E|HCC515|PC3|VCAP|A375|A549|HEPG2|HT29|MCF7	3|2|6|8	3|2|6|8|1|5	CPC001_HA1E_6H:BRD-K76840893-003-01-7:10|CPC001_HCC515_24H:BRD-K76840893-003-01-7:10|CPC001_PC3_24H:BRD-K76840893-003-01-7:10|CPC001_PC3_6H:BRD-K76840893-003-01-7:10|CPC001_VCAP_24H:BRD-K76840893-003-01-7:10|CPC001_VCAP_6H:BRD-K76840893-003-01-7:10|CPC017_A375_6H:BRD-K76840893-003-01-7:10|CPC017_A549_24H:BRD-K76840893-003-01-7:10|CPC017_A549_6H:BRD-K76840893-003-01-7:10|CPC017_HEPG2_6H:BRD-K76840…
BRD-A36318220	BRD-A36318220	necrostatin-1	trt_cp	24 h|6 h	10 ¬µM|100 ¬µM	86.521	76.8137	51.2091	-666	-666	88.513	84.5291	75.471	58.7417	0	0	-46.0558	-79.3358	-666	4	2	8	19	75.5|-46.1|88.5|-79.3|84.5|58.7|0|0	0.94|-0.65|1.18|-1.09|1.08|0.66|0|0	HCC515|A375|A549|HA1E|HT29|MCF7|PC3|VCAP	3|5|1|6	3|5|1|6|7|8	CPC003_HCC515_6H:BRD-A36318220-001-01-3:10|CPC006_A375_24H:BRD-A36318220-001-04-7:160|CPC006_A375_6H:BRD-A36318220-001-04-7:160|CPC006_A549_6H:BRD-A36318220-001-04-7:160|CPC006_HA1E_6H:BRD-A36318220-001-04-7:160|CPC006_HCC515_24H:BRD-A36318220-001-04-7:160|CPC006_HT29_24H:BRD-A36318220-001-04-7:160|CPC006_HT29_6H:BRD-A36318220-001-04-7:160|CPC006_MCF7_24H:BRD-A36318220-001-04-7:160|CPC006_MCF7_6H…
BRD-K64835161	BRD-K64835161	BRD-K64835161	trt_cp	24 h|6 h	10 ¬µM	82.9595	76.7653	51.1768	-666	-666	90.9133	75.0056	73.8358	67.3063	0	0	-666	-666	-666	4	0	6	9	0|73.8|0|90.9|67.3|75	0|0.92|0|1.13|0.78|0.89	A375|HCC515|HEPG2|MCF7|PC3|VCAP	4|6|2|5	4|6|2|5|1|3	CPC010_A375_6H:BRD-K64835161-019-03-8:10|CPC010_HCC515_6H:BRD-K64835161-019-03-8:10|CPC010_HEPG2_6H:BRD-K64835161-019-03-8:10|CPC010_MCF7_24H:BRD-K64835161-019-03-8:10|CPC010_MCF7_6H:BRD-K64835161-019-03-8:10|CPC010_PC3_24H:BRD-K64835161-019-03-8:10|CPC010_VCAP_24H:BRD-K64835161-019-03-8:10|CPC010_PC3_6H:BRD-K64835161-019-03-8:10|CPC010_VCAP_6H:BRD-K64835161-019-03-8:10
CGS001-9322	CGS001-9322	TRIP10	trt_sh.cgs	120 h|144 h|96 h	1 ¬µL|1.5 ¬µL|2 ¬µL|5 ¬µL	86.9483	76.7018	51.1345	1	1	89.6975	84.199	76.6061	56.3046	0	0	0	-66.6949	-76.882	4	2	9	10	-66.7|0|84.2|56.3|89.7|76.6|-76.9|0|0	-0.95|0|1.07|0.79|1.09|0.88|-1.05|0|0	A375|A549|HA1E|HCC515|HEPG2|HT29|MCF7|PC3|VCAP	5|3|6|4	5|3|6|4|2|8	CGS001_A375_96H:TRIP10:1|CGS001_A549_96H:TRIP10:1|CGS001_HA1E_96H:TRIP10:1.5|CGS001_HCC515_96H:TRIP10:2|CGS001_HEPG2_96H:TRIP10:1.5|CGS001_HT29_96H:TRIP10:1|CGS001_MCF7_144H:TRIP10:2|CGS001_PC3_96H:TRIP10:2|CGS001_PC3_144H:TRIP10:2|CGS001_VCAP_120H:TRIP10:5
CGS001-1514	CGS001-1514	CTSL1	trt_sh.cgs	120 h|144 h|96 h	1 ¬µL|1.5 ¬µL|2 ¬µL|5 ¬µL	82.9464	76.6268	51.0845	1	1	88.7391	77.1536	71.9432	68.6714	0	0	0	0	0	4	0	9	11	0|0|68.7|0|88.7|0|0|71.9|77.2	0|0|0.87|0|1.07|0|0|0.83|0.96	A375|A549|HA1E|HCC515|HEPG2|HT29|MCF7|PC3|VCAP	5|9|8|3	5|9|8|3|1|2	CGS001_A375_96H:CTSL1:1|CGS001_A549_96H:CTSL1:1|CGS001_HA1E_96H:CTSL1:1.5|CGS001_HCC515_96H:CTSL1:2|CGS001_HEPG2_96H:CTSL1:1.5|CGS001_HT29_96H:CTSL1:1|CGS001_MCF7_96H:CTSL1:2|CGS001_MCF7_144H:CTSL1:2|CGS001_PC3_96H:CTSL1:2|CGS001_PC3_144H:CTSL1:2|CGS001_VCAP_120H:CTSL1:5
CGS001-3611	CGS001-3611	ILK	trt_sh.cgs	120 h|144 h|96 h	1 ¬µL|1.5 ¬µL|2 ¬µL|5 ¬µL	85.3762	76.4499	50.9666	1	1	89.8339	80.9185	71.6682	63.3791	0	0	0	0	-78.5418	4	1	9	11	0|0|80.9|63.4|71.7|0|-78.5|89.8|0	0|0|1.03|0.86|0.75|0|-1.07|1.11|0	A375|A549|HA1E|HCC515|HEPG2|HT29|MCF7|PC3|VCAP	8|3|5|4	8|3|5|4|1|2	CGS001_A375_96H:ILK:1|CGS001_A549_96H:ILK:1|CGS001_HA1E_96H:ILK:1.5|CGS001_HCC515_96H:ILK:2|CGS001_HEPG2_96H:ILK:1.5|CGS001_HT29_96H:ILK:1|CGS001_MCF7_96H:ILK:2|CGS001_MCF7_144H:ILK:2|CGS001_PC3_96H:ILK:2|CGS001_PC3_144H:ILK:2|CGS001_VCAP_120H:ILK:5
CGS001-5255	CGS001-5255	PHKA1	trt_sh.cgs	120 h|144 h|96 h	1 ¬µL|1.5 ¬µL|2 ¬µL|5 ¬µL	79.8719	76.4357	60.9276	1	1	83.7581	75.9856	75.0312	70.9677	59.8232	0	0	0	-68.9128	5	1	9	11	0|59.8|71|0|-68.9|0|83.8|76|75	0|0.61|0.9|0|-1.03|0|0.95|0.89|0.93	A375|A549|HA1E|HCC515|HEPG2|HT29|MCF7|PC3|VCAP	7|8|9|3	7|8|9|3|2|1	CGS001_A375_96H:PHKA1:1|CGS001_A549_96H:PHKA1:1|CGS001_HA1E_96H:PHKA1:1.5|CGS001_HCC515_96H:PHKA1:2|CGS001_HEPG2_96H:PHKA1:1.5|CGS001_HT29_96H:PHKA1:1|CGS001_MCF7_96H:PHKA1:2|CGS001_MCF7_144H:PHKA1:2|CGS001_PC3_96H:PHKA1:2|CGS001_PC3_144H:PHKA1:2|CGS001_VCAP_120H:PHKA1:5
CGS001-3303	CGS001-3303	HSPA1A	trt_sh.cgs	120 h|96 h	1 ¬µL|1.5 ¬µL|2 ¬µL|5 ¬µL	88.4573	76.393	50.9287	1	1	93.0358	83.8788	68.6134	60.0442	0	0	-61.7277	-68.0399	-84.4695	4	3	9	9	0|60|-61.7|-68|68.6|83.9|-84.5|93|0	0|0.62|-0.76|-0.86|0.64|1|-1.13|1.17|0	A375|A549|HA1E|HCC515|HEPG2|HT29|MCF7|PC3|VCAP	8|6|5|2	8|6|5|2|1|9	CGS001_A375_96H:HSPA1A:1|CGS001_A549_96H:HSPA1A:1|CGS001_HA1E_96H:HSPA1A:1.5|CGS001_HCC515_96H:HSPA1A:2|CGS001_HEPG2_96H:HSPA1A:1.5|CGS001_HT29_96H:HSPA1A:1|CGS001_MCF7_96H:HSPA1A:2|CGS001_PC3_96H:HSPA1A:2|CGS001_VCAP_120H:HSPA1A:5
CGS001-55148	CGS001-55148	UBR7	trt_sh.cgs	120 h|144 h|96 h	1 ¬µL|1.5 ¬µL|2 ¬µL|5 ¬µL	83.5662	76.3613	50.9075	1	1	85.2712	81.8613	71.7189	66.5938	0	0	0	0	-76.4023	4	1	9	10	71.7|-76.4|66.6|0|0|0|81.9|85.3|0	0.79|-0.98|0.84|0|0|0|0.91|1.04|0	A375|A549|HA1E|HCC515|HEPG2|HT29|MCF7|PC3|VCAP	8|7|1|3	8|7|1|3|4|5	CGS001_A375_96H:UBR7:1|CGS001_A549_96H:UBR7:1|CGS001_HA1E_96H:UBR7:1.5|CGS001_HCC515_96H:UBR7:2|CGS001_HEPG2_96H:UBR7:1.5|CGS001_HT29_96H:UBR7:1|CGS001_MCF7_144H:UBR7:2|CGS001_PC3_96H:UBR7:2|CGS001_PC3_144H:UBR7:2|CGS001_VCAP_120H:UBR7:5
CGS001-506	CGS001-506	ATP5B	trt_sh.cgs	120 h|96 h	1 ¬µL|1.5 ¬µL|2 ¬µL|5 ¬µL	85.8642	76.1735	50.7823	1	1	93.2261	78.5023	68.234	64.7316	0	0	0	0	-93.4545	4	1	9	9	93.2|78.5|68.2|0|0|-93.5|0|0|64.7	1.18|0.97|0.86|0|0|-1.25|0|0|0.77	A375|A549|HA1E|HCC515|HEPG2|HT29|MCF7|PC3|VCAP	1|2|3|9	1|2|3|9|4|5	CGS001_A375_96H:ATP5B:1|CGS001_A549_96H:ATP5B:1|CGS001_HA1E_96H:ATP5B:1.5|CGS001_HCC515_96H:ATP5B:2|CGS001_HEPG2_96H:ATP5B:1.5|CGS001_HT29_96H:ATP5B:1|CGS001_MCF7_96H:ATP5B:2|CGS001_PC3_96H:ATP5B:2|CGS001_VCAP_120H:ATP5B:5
CGS001-11007	CGS001-11007	CCDC85B	trt_sh.cgs	120 h|144 h|96 h	1 ¬µL|1.5 ¬µL|2 ¬µL|5 ¬µL	82.2226	76.0186	50.6791	1	1	87.3543	77.0909	73.2094	66.4199	0	0	0	0	-31.9557	4	1	9	9	0|0|73.2|0|-32|77.1|87.4|66.4|0	0|0|0.93|0|-0.58|0.89|1.02|0.68|0	A375|A549|HA1E|HCC515|HEPG2|HT29|MCF7|PC3|VCAP	7|6|3|8	7|6|3|8|1|2	CGS001_A375_96H:CCDC85B:1|CGS001_A549_96H:CCDC85B:1|CGS001_HA1E_96H:CCDC85B:1.5|CGS001_HCC515_96H:CCDC85B:2|CGS001_HEPG2_96H:CCDC85B:1.5|CGS001_HT29_96H:CCDC85B:1|CGS001_MCF7_144H:CCDC85B:2|CGS001_PC3_144H:CCDC85B:2|CGS001_VCAP_120H:CCDC85B:5
BRD-K74980345	BRD-K74980345	BRD-K74980345	trt_cp	24 h|6 h	10 ¬µM	84.8207	76.0066	59.6866	-666	-666	91.6293	78.0121	71.7476	62.6374	54.0936	0	0	-666	-666	5	0	7	8	54.1|62.6|91.6|71.7|0|78|0	0.57|0.71|1.21|0.75|0|0.93|0	A549|HEPG2|HT29|MCF7|PC3|VCAP|HCC515	3|6|4|2	3|6|4|2|1|5	CPC010_A549_24H:BRD-K74980345-019-03-9:10|CPC010_HEPG2_6H:BRD-K74980345-019-03-9:10|CPC010_HT29_6H:BRD-K74980345-019-03-9:10|CPC010_MCF7_24H:BRD-K74980345-019-03-9:10|CPC010_PC3_6H:BRD-K74980345-019-03-9:10|CPC010_VCAP_24H:BRD-K74980345-019-03-9:10|CPC010_HCC515_6H:BRD-K74980345-019-03-9:10|CPC010_PC3_24H:BRD-K74980345-019-03-9:10
CGS001-26137	CGS001-26137	ZBTB20	trt_sh.cgs	120 h|96 h	1 ¬µL|1.5 ¬µL|2 ¬µL|5 ¬µL	82.1581	75.9449	50.63	1	1	83.0073	81.3088	76.4352	63.0285	0	0	0	-72	-666	4	1	8	8	63|76.4|0|0|-72|83|81.3|0	0.72|0.97|0|0|-1.02|0.94|0.96|0	A549|HA1E|HCC515|HEPG2|HT29|MCF7|PC3|VCAP	6|7|2|1	6|7|2|1|3|4	CGS001_A549_96H:ZBTB20:1|CGS001_HA1E_96H:ZBTB20:1.5|CGS001_HCC515_96H:ZBTB20:2|CGS001_HEPG2_96H:ZBTB20:1.5|CGS001_HT29_96H:ZBTB20:1|CGS001_MCF7_96H:ZBTB20:2|CGS001_PC3_96H:ZBTB20:2|CGS001_VCAP_120H:ZBTB20:5
CGS001-11343	CGS001-11343	MGLL	trt_sh.cgs	120 h|144 h|96 h	1 ¬µL|1.5 ¬µL|2 ¬µL|5 ¬µL	80.6531	75.9373	50.6249	1	1	80.6684	80.6379	71.7332	70.7098	0	0	0	-57.3363	-666	4	1	8	10	80.6|-57.3|71.7|70.7|0|0|80.7|0	0.94|-0.7|0.91|0.73|0|0|0.96|0	A375|A549|HA1E|HEPG2|HT29|MCF7|PC3|VCAP	7|1|3|4	7|1|3|4|5|6	CGS001_A375_96H:MGLL:1|CGS001_A549_96H:MGLL:1|CGS001_HA1E_96H:MGLL:1.5|CGS001_HEPG2_96H:MGLL:1.5|CGS001_HT29_96H:MGLL:1|CGS001_MCF7_96H:MGLL:2|CGS001_MCF7_144H:MGLL:2|CGS001_PC3_96H:MGLL:2|CGS001_PC3_144H:MGLL:2|CGS001_VCAP_120H:MGLL:5
CGS001-4609	CGS001-4609	MYC	trt_sh.cgs	120 h|144 h|96 h	1 ¬µL|1.5 ¬µL|2 ¬µL|5 ¬µL	86.2966	75.9146	50.6097	1	1	87.0722	85.5209	65.7095	65.3558	0	0	0	0	-70.2023	4	1	9	11	0|85.5|-70.2|0|0|0|87.1|65.4|65.7	0|1.08|-0.87|0|0|0|1.07|0.78|0.88	A375|A549|HA1E|HEPG2|HT29|MCF7|PC3|VCAP|HCC515	7|2|9|8	7|2|9|8|1|4	CGS001_A375_96H:MYC:1|CGS001_A549_96H:MYC:1|CGS001_HA1E_96H:MYC:1.5|CGS001_HEPG2_96H:MYC:1.5|CGS001_HT29_96H:MYC:1|CGS001_MCF7_96H:MYC:2|CGS001_MCF7_144H:MYC:2|CGS001_PC3_144H:MYC:2|CGS001_VCAP_120H:MYC:5|CGS001_HCC515_96H:MYC:2|CGS001_PC3_96H:MYC:2
BRD-K60219430	BRD-K60219430	serdemetan	trt_cp	24 h|6 h	10 ¬µM	83.6405	75.8633	50.5755	-666	-666	92.2503	75.0307	68.3013	67.8708	0	0	0	0	0	4	0	9	16	0|0|75|92.3|0|0|0|68.3|67.9	0|0|0.89|1.21|0|0|0|0.8|0.75	A375|A549|HA1E|HCC515|HEPG2|HT29|MCF7|PC3|VCAP	4|3|8|9	4|3|8|9|1|2	CPC006_A375_24H:BRD-K60219430-001-01-6:10|CPC006_A375_6H:BRD-K60219430-001-01-6:10|CPC006_A549_24H:BRD-K60219430-001-01-6:10|CPC006_A549_6H:BRD-K60219430-001-01-6:10|CPC006_HA1E_24H:BRD-K60219430-001-01-6:10|CPC006_HA1E_6H:BRD-K60219430-001-01-6:10|CPC006_HCC515_24H:BRD-K60219430-001-01-6:10|CPC006_HCC515_6H:BRD-K60219430-001-01-6:10|CPC006_HEPG2_6H:BRD-K60219430-001-01-6:10|CPC006_HT29_24H:BRD-K…
CGS001-23461	CGS001-23461	ABCA5	trt_sh.cgs	144 h|96 h	1 ¬µL|1.5 ¬µL|2 ¬µL	80.5287	75.7786	61.383	1	1	86.0437	75.0137	71.1544	70.9025	65.1838	0	-42.1458	-666	-666	5	1	7	8	71.2|65.2|75|86|0|-42.1|70.9	0.77|0.76|0.95|1.02|0|-0.65|0.81	A375|A549|HA1E|HEPG2|HT29|MCF7|PC3	4|3|1|7	4|3|1|7|2|5	CGS001_A375_96H:ABCA5:1|CGS001_A549_96H:ABCA5:1|CGS001_HA1E_96H:ABCA5:1.5|CGS001_HEPG2_96H:ABCA5:1.5|CGS001_HT29_96H:ABCA5:1|CGS001_MCF7_96H:ABCA5:2|CGS001_PC3_96H:ABCA5:2|CGS001_PC3_144H:ABCA5:2
CGS001-890	CGS001-890	CCNA2	trt_sh.cgs	120 h|144 h|96 h	1 ¬µL|1.5 ¬µL|2 ¬µL|5 ¬µL	78.7711	75.4837	50.3224	1	1	82.3401	75.2022	74.3924	70	0	0	0	0	-81.9601	4	1	9	11	0|0|82.3|0|75.2|70|74.4|0|-82	0|0|1.05|0|0.84|0.78|0.73|0|-1.04	A375|A549|HA1E|HCC515|HEPG2|HT29|MCF7|PC3|VCAP	3|5|7|6	3|5|7|6|1|2	CGS001_A375_96H:CCNA2:1|CGS001_A549_96H:CCNA2:1|CGS001_HA1E_96H:CCNA2:1.5|CGS001_HCC515_96H:CCNA2:2|CGS001_HEPG2_96H:CCNA2:1.5|CGS001_HT29_96H:CCNA2:1|CGS001_MCF7_96H:CCNA2:2|CGS001_MCF7_144H:CCNA2:2|CGS001_PC3_96H:CCNA2:2|CGS001_PC3_144H:CCNA2:2|CGS001_VCAP_120H:CCNA2:5
BRD-K41260949	BRD-K41260949	valproic-acid	trt_cp	24 h|48 h|6 h	1 ¬µM|10 ¬µM|20 ¬µM|5 ¬µM	80.3106	75.4748	54.2476	-666	-666	88.0555	72.5657	72.5229	68.7552	23.5865	0	-83.9199	-666	-666	5	1	7	13	72.5|72.6|-83.9|68.8|88.1|23.6|0	0.77|0.86|-1.1|0.87|1.13|0.3|0	MCF7|PC3|A375|A549|HCC515|VCAP|HA1E	5|2|1|4	5|2|1|4|6|7	ASG001_MCF7_24H:BRD-K41260949-001-06-7:2|ASG001_PC3_24H:BRD-K41260949-001-06-7:10|ASG001_PC3_6H:BRD-K41260949-001-06-7:10|CPC006_A375_24H:BRD-K41260949-236-02-8:10|CPC006_A549_24H:BRD-K41260949-236-02-8:10|CPC006_HCC515_24H:BRD-K41260949-236-02-8:10|CPC006_MCF7_24H:BRD-K41260949-236-02-8:10|CPC020_VCAP_24H:BRD-K41260949-001-13-3:10|CPC020_VCAP_6H:BRD-K41260949-001-13-3:10|ERG005_VCAP_6H:BRD-K4126…
CGS001-8634	CGS001-8634	RTCD1	trt_sh.cgs	120 h|144 h|96 h	1 ¬µL|1.5 ¬µL|2 ¬µL|5 ¬µL	85.565	75.4656	50.3104	1	1	98.6452	72.4848	67.1244	63.608	0	0	0	0	0	4	0	9	11	98.6|0|0|67.1|0|72.5|0|0|63.6	1.41|0|0|0.9|0|0.83|0|0|0.74	A375|A549|HA1E|HCC515|HEPG2|HT29|MCF7|PC3|VCAP	1|6|4|9	1|6|4|9|2|3	CGS001_A375_96H:RTCD1:1|CGS001_A549_96H:RTCD1:1|CGS001_HA1E_96H:RTCD1:1.5|CGS001_HCC515_96H:RTCD1:2|CGS001_HEPG2_96H:RTCD1:1.5|CGS001_HT29_96H:RTCD1:1|CGS001_MCF7_96H:RTCD1:2|CGS001_MCF7_144H:RTCD1:2|CGS001_PC3_96H:RTCD1:2|CGS001_PC3_144H:RTCD1:2|CGS001_VCAP_120H:RTCD1:5
CGS001-2729	CGS001-2729	GCLC	trt_sh.cgs	120 h|144 h|96 h	1 ¬µL|1.5 ¬µL|2 ¬µL|5 ¬µL	82.7184	75.3144	60.3011	1	1	90.8955	74.5414	73.2727	62.5478	60.5493	0	0	-66.6206	-666	5	1	8	9	74.5|-66.6|62.5|60.5|90.9|73.3|0|0	0.84|-0.85|0.78|0.83|1.12|0.84|0|0	A375|A549|HA1E|HCC515|HEPG2|HT29|MCF7|VCAP	5|1|6|3	5|1|6|3|4|7	CGS001_A375_96H:GCLC:1|CGS001_A549_96H:GCLC:1|CGS001_HA1E_96H:GCLC:1.5|CGS001_HCC515_96H:GCLC:2|CGS001_HEPG2_96H:GCLC:1.5|CGS001_HT29_96H:GCLC:1|CGS001_MCF7_96H:GCLC:2|CGS001_MCF7_144H:GCLC:2|CGS001_VCAP_120H:GCLC:5
CGS001-23658	CGS001-23658	LSM5	trt_sh.cgs	120 h|144 h|96 h	1 ¬µL|1.5 ¬µL|2 ¬µL|5 ¬µL	84.1084	75.1971	50.1314	1	1	93.0303	75.1865	67.6326	64.939	0	0	0	-55.6308	-60.5493	4	2	9	11	-55.6|75.2|67.6|0|0|93|0|64.9|-60.5	-0.83|0.92|0.85|0|0|1.16|0|0.52|-0.76	A375|A549|HA1E|HCC515|HEPG2|HT29|MCF7|PC3|VCAP	6|2|3|8	6|2|3|8|4|5	CGS001_A375_96H:LSM5:1|CGS001_A549_96H:LSM5:1|CGS001_HA1E_96H:LSM5:1.5|CGS001_HCC515_96H:LSM5:2|CGS001_HEPG2_96H:LSM5:1.5|CGS001_HT29_96H:LSM5:1|CGS001_MCF7_96H:LSM5:2|CGS001_MCF7_144H:LSM5:2|CGS001_PC3_96H:LSM5:2|CGS001_PC3_144H:LSM5:2|CGS001_VCAP_120H:LSM5:5
CGS001-7018	CGS001-7018	TF	trt_sh.cgs	120 h|96 h	1 ¬µL|1.5 ¬µL|2 ¬µL|5 ¬µL	80.6758	75.1881	50.1254	0	0	82.4443	78.9073	70.9865	68.4145	0	0	-77.7474	-666	-666	4	1	7	7	82.4|71|-77.7|0|0|78.9|68.4	0.97|0.86|-0.98|0|0|0.93|0.83	A375|A549|HA1E|HCC515|HT29|PC3|VCAP	1|6|2|7	1|6|2|7|4|5	CGS001_A375_96H:TF:1|CGS001_A549_96H:TF:1|CGS001_HA1E_96H:TF:1.5|CGS001_HCC515_96H:TF:2|CGS001_HT29_96H:TF:1|CGS001_PC3_96H:TF:2|CGS001_VCAP_120H:TF:5
CGS001-3226	CGS001-3226	HOXC10	trt_sh.cgs	120 h|96 h	1 ¬µL|1.5 ¬µL|2 ¬µL|5 ¬µL	85.8763	75.1499	50.1	1	0	95.7999	75.9526	66.7915	62.0558	0	0	0	0	-666	4	0	8	8	76|95.8|62.1|0|0|0|0|66.8	0.87|1.32|0.78|0|0|0|0|0.81	A375|A549|HA1E|HEPG2|HT29|MCF7|PC3|VCAP	2|1|8|3	2|1|8|3|4|5	CGS001_A375_96H:HOXC10:1|CGS001_A549_96H:HOXC10:1|CGS001_HA1E_96H:HOXC10:1.5|CGS001_HEPG2_96H:HOXC10:1.5|CGS001_HT29_96H:HOXC10:1|CGS001_MCF7_96H:HOXC10:2|CGS001_PC3_96H:HOXC10:2|CGS001_VCAP_120H:HOXC10:5
CGS001-1997	CGS001-1997	ELF1	trt_sh.cgs	120 h|96 h	1 ¬µL|1.5 ¬µL|2 ¬µL|5 ¬µL	84.4576	75.0813	50.0542	1	1	94.971	73.9443	69.8619	61.5481	0	0	0	-71.7879	-666	4	1	8	8	0|95|-71.8|61.5|73.9|0|69.9|0	0|1.29|-0.89|0.84|0.81|0|0.78|0	A375|A549|HA1E|HCC515|HEPG2|MCF7|PC3|VCAP	2|5|7|4	2|5|7|4|1|6	CGS001_A375_96H:ELF1:1|CGS001_A549_96H:ELF1:1|CGS001_HA1E_96H:ELF1:1.5|CGS001_HCC515_96H:ELF1:2|CGS001_HEPG2_96H:ELF1:1.5|CGS001_MCF7_96H:ELF1:2|CGS001_PC3_96H:ELF1:2|CGS001_VCAP_120H:ELF1:5
CGS001-56938	CGS001-56938	ARNTL2	trt_sh.cgs	120 h|96 h	1 ¬µL|1.5 ¬µL|2 ¬µL|5 ¬µL	86.7545	75.0276	50.0184	1	1	88.4279	85.0811	74.6248	51.9767	0	0	0	-63.6436	-75.7576	4	2	9	9	88.4|0|0|52|0|-75.8|-63.6|74.6|85.1	1.07|0|0|0.71|0|-1.05|-0.93|0.86|1.06	A375|A549|HA1E|HCC515|HEPG2|HT29|MCF7|PC3|VCAP	1|9|8|4	1|9|8|4|2|3	CGS001_A375_96H:ARNTL2:1|CGS001_A549_96H:ARNTL2:1|CGS001_HA1E_96H:ARNTL2:1.5|CGS001_HCC515_96H:ARNTL2:2|CGS001_HEPG2_96H:ARNTL2:1.5|CGS001_HT29_96H:ARNTL2:1|CGS001_MCF7_96H:ARNTL2:2|CGS001_PC3_96H:ARNTL2:2|CGS001_VCAP_120H:ARNTL2:5
CGS001-9181	CGS001-9181	ARHGEF2	trt_sh.cgs	120 h|144 h|96 h	1 ¬µL|1.5 ¬µL|2 ¬µL|5 ¬µL	76.2302	74.9628	61.5936	1	1	76.779	75.6813	74.1445	73.2464	69.7102	0	-51.2727	-54.4454	-666	5	2	8	10	-54.4|0|69.7|75.7|-51.3|73.2|74.1|76.8	-0.82|0|0.88|0.85|-0.85|0.68|0.86|0.96	A375|A549|HA1E|HEPG2|HT29|MCF7|PC3|VCAP	8|4|7|6	8|4|7|6|3|2	CGS001_A375_96H:ARHGEF2:1|CGS001_A549_96H:ARHGEF2:1|CGS001_HA1E_96H:ARHGEF2:1.5|CGS001_HEPG2_96H:ARHGEF2:1.5|CGS001_HT29_96H:ARHGEF2:1|CGS001_MCF7_96H:ARHGEF2:2|CGS001_MCF7_144H:ARHGEF2:2|CGS001_PC3_96H:ARHGEF2:2|CGS001_PC3_144H:ARHGEF2:2|CGS001_VCAP_120H:ARHGEF2:5
BRD-K57011718	BRD-K57011718	UK-356618	trt_cp	24 h|6 h	10 ¬µM	-86.5782	74.6581	49.7721	-666	-666	86.7887	76.9058	73.4092	61.5288	0	0	0	-76.1905	-96.966	4	2	9	15	-97|61.5|0|73.4|-76.2|76.9|86.8|0|0	-1.32|0.78|0|0.91|-1.06|0.97|1.05|0|0	A375|A549|HA1E|HCC515|HEPG2|HT29|MCF7|PC3|VCAP	7|6|4|2	7|6|4|2|3|8	CPC006_A375_24H:BRD-K57011718-001-01-5:10|CPC006_A375_6H:BRD-K57011718-001-01-5:10|CPC006_A549_24H:BRD-K57011718-001-01-5:10|CPC006_A549_6H:BRD-K57011718-001-01-5:10|CPC006_HA1E_24H:BRD-K57011718-001-01-5:10|CPC006_HCC515_24H:BRD-K57011718-001-01-5:10|CPC006_HEPG2_6H:BRD-K57011718-001-01-5:10|CPC006_HT29_24H:BRD-K57011718-001-01-5:10|CPC006_HT29_6H:BRD-K57011718-001-01-5:10|CPC006_MCF7_24H:BRD-K5…
BRD-A27554692	BRD-A27554692	altrenogest	trt_cp	24 h|6 h	10 ¬µM	82.7015	74.4592	49.6395	-666	-666	87.0092	78.3937	73.8389	58.5949	0	0	0	0	-96.0623	4	1	9	10	0|0|0|-96.1|78.4|73.8|87|58.6|0	0|0|0|-1.32|0.94|0.87|1.12|0.64|0	A375|HA1E|HCC515|HEPG2|PC3|VCAP|A549|HT29|MCF7	7|5|6|8	7|5|6|8|1|2	CPC004_A375_6H:BRD-A27554692-001-01-3:10|CPC004_HA1E_6H:BRD-A27554692-001-01-3:10|CPC004_HCC515_24H:BRD-A27554692-001-01-3:10|CPC004_HEPG2_6H:BRD-A27554692-001-01-3:10|CPC004_PC3_24H:BRD-A27554692-001-01-3:10|CPC004_VCAP_24H:BRD-A27554692-001-01-3:10|CPC004_VCAP_6H:BRD-A27554692-001-01-3:10|CPC015_A549_24H:BRD-A27554692-001-01-3:10|CPC015_HT29_6H:BRD-A27554692-001-01-3:10|CPC015_MCF7_24H:BRD-A275…
BRD-A47513740	BRD-A47513740	calyculin	trt_cp	24 h|6 h	10 ¬µM	78.6202	74.4301	49.6201	-666	-666	82.6789	74.5614	70.9102	69.5699	0	0	0	-74.1293	-666	4	1	8	15	0|74.6|70.9|69.6|0|0|-74.1|82.7	0|0.94|0.81|0.87|0|0|-0.99|1.01	A375|A549|HA1E|HCC515|HT29|MCF7|PC3|VCAP	8|2|3|4	8|2|3|4|1|5	CPC005_A375_24H:BRD-A47513740-001-02-5:10|CPC005_A375_6H:BRD-A47513740-001-02-5:10|CPC005_A549_24H:BRD-A47513740-001-02-5:10|CPC005_A549_6H:BRD-A47513740-001-02-5:10|CPC005_HA1E_24H:BRD-A47513740-001-02-5:10|CPC005_HA1E_6H:BRD-A47513740-001-02-5:10|CPC005_HCC515_6H:BRD-A47513740-001-02-5:10|CPC005_HT29_24H:BRD-A47513740-001-02-5:10|CPC005_HT29_6H:BRD-A47513740-001-02-5:10|CPC005_MCF7_24H:BRD-A475…
BRD-K49810818	BRD-K49810818	sorafenib	trt_cp	24 h|6 h	1 ¬µM|10 ¬µM|100 nM	79.8736	74.3336	49.5557	-666	-666	89.1941	70.5531	69.2497	68.3375	0	0	-51.5818	-53.2338	-58.6207	4	3	9	14	0|68.3|69.2|-58.6|89.2|70.6|0|-53.2|-51.6	0|0.87|0.78|-0.91|1.12|0.87|0|-0.78|-0.82	A375|A549|HA1E|HCC515|HEPG2|HT29|MCF7|PC3|VCAP	5|6|3|2	5|6|3|2|1|7	CPC013_A375_6H:BRD-K49810818-001-01-0:10|CPC013_A549_24H:BRD-K49810818-001-01-0:10|CPC013_A549_6H:BRD-K49810818-001-01-0:10|CPC013_HA1E_6H:BRD-K49810818-001-01-0:10|CPC013_HCC515_6H:BRD-K49810818-001-01-0:10|CPC013_HEPG2_6H:BRD-K49810818-001-01-0:10|CPC013_HT29_6H:BRD-K49810818-001-01-0:10|CPC013_MCF7_6H:BRD-K49810818-001-01-0:10|CPC013_PC3_6H:BRD-K49810818-001-01-0:10|CPC013_VCAP_24H:BRD-K498108…
CGS001-8751	CGS001-8751	ADAM15	trt_sh.cgs	120 h|144 h|96 h	1 ¬µL|1.5 ¬µL|2 ¬µL|5 ¬µL	85.4841	74.2989	49.5326	1	1	95.6274	75.3408	67.6706	58.5566	0	0	0	0	-92.01	4	1	9	11	0|67.7|58.6|-92|95.6|0|75.3|0|0	0|0.8|0.68|-1.18|1.21|0|0.77|0|0	A375|A549|HA1E|HCC515|HEPG2|HT29|MCF7|PC3|VCAP	5|7|2|3	5|7|2|3|1|6	CGS001_A375_96H:ADAM15:1|CGS001_A549_96H:ADAM15:1|CGS001_HA1E_96H:ADAM15:1.5|CGS001_HCC515_96H:ADAM15:2|CGS001_HEPG2_96H:ADAM15:1.5|CGS001_HT29_96H:ADAM15:1|CGS001_MCF7_96H:ADAM15:2|CGS001_MCF7_144H:ADAM15:2|CGS001_PC3_96H:ADAM15:2|CGS001_PC3_144H:ADAM15:2|CGS001_VCAP_120H:ADAM15:5
CGS001-6428	CGS001-6428	SRSF3	trt_sh.cgs	120 h|144 h|96 h	1 ¬µL|1.5 ¬µL|2 ¬µL|5 ¬µL	81.8305	74.2744	49.5163	1	1	88.8733	74.7876	68.3636	65.0732	0	0	0	-42.3181	-59.9875	4	2	9	11	0|65.1|0|0|-42.3|68.4|74.8|88.9|-60	0|0.76|0|0|-0.8|0.73|0.75|1.09|-0.76	A375|A549|HA1E|HCC515|HEPG2|HT29|MCF7|PC3|VCAP	8|7|6|2	8|7|6|2|1|3	CGS001_A375_96H:SRSF3:1|CGS001_A549_96H:SRSF3:1|CGS001_HA1E_96H:SRSF3:1.5|CGS001_HCC515_96H:SRSF3:2|CGS001_HEPG2_96H:SRSF3:1.5|CGS001_HT29_96H:SRSF3:1|CGS001_MCF7_96H:SRSF3:2|CGS001_MCF7_144H:SRSF3:2|CGS001_PC3_96H:SRSF3:2|CGS001_PC3_144H:SRSF3:2|CGS001_VCAP_120H:SRSF3:5
BRD-A30655177	BRD-A30655177	LFM-A13	trt_cp	24 h|6 h	10 ¬µM|100 ¬µM	86.6021	74.1357	38.2988	-666	-666	88.1919	85.0123	80.5551	42.7835	0	-66.7502	-70.9951	-75.9158	-77.429	4	4	9	16	42.8|85|-71|88.2|-75.9|-77.4|80.6|0|-66.8	0.54|1.04|-0.97|1.08|-1.05|-1.09|0.93|0|-0.89	HCC515|VCAP|A375|HA1E|HEPG2|HT29|MCF7|PC3|A549	4|2|7|1	4|2|7|1|8|9	CPC002_HCC515_24H:BRD-A30655177-001-06-6:10|CPC002_HCC515_6H:BRD-A30655177-001-06-6:10|CPC002_VCAP_24H:BRD-A30655177-001-06-6:10|CPC006_A375_24H:BRD-A30655177-001-08-2:111.11|CPC006_HA1E_24H:BRD-A30655177-001-08-2:111.11|CPC006_HCC515_24H:BRD-A30655177-001-08-2:111.11|CPC006_HCC515_6H:BRD-A30655177-001-08-2:111.11|CPC006_HEPG2_6H:BRD-A30655177-001-08-2:111.11|CPC006_HT29_24H:BRD-A30655177-001-08-…
CGS001-10096	CGS001-10096	ACTR3	trt_sh.cgs	96 h	1 ¬µL|1.5 ¬µL|2 ¬µL	82.9194	73.9968	49.3312	1	1	93.4519	72.3869	66.2338	63.9147	0	0	0	-41.3333	-666	4	1	8	8	93.5|66.2|63.9|0|72.4|-41.3|0|0	1.19|0.78|0.8|0|0.77|-0.71|0|0	A375|A549|HA1E|HCC515|HEPG2|HT29|MCF7|PC3	1|5|2|3	1|5|2|3|4|7	CGS001_A375_96H:ACTR3:1|CGS001_A549_96H:ACTR3:1|CGS001_HA1E_96H:ACTR3:1.5|CGS001_HCC515_96H:ACTR3:2|CGS001_HEPG2_96H:ACTR3:1.5|CGS001_HT29_96H:ACTR3:1|CGS001_MCF7_96H:ACTR3:2|CGS001_PC3_96H:ACTR3:2
BRD-A85860691	BRD-A85860691	chaetocin	trt_cp	24 h|6 h	1 nM|1 ¬µM|10 nM|10 ¬µM|100 nM|3 ¬µM|500 nM	-83.1408	73.9668	40.8666	-666	-666	82.9898	80.5861	68.4092	63.882	0	-50.6675	-68.6099	-77.6942	-88.5874	4	4	9	35	-50.7|-77.7|0|63.9|80.6|-68.6|-88.6|83|68.4	-0.72|-1.01|0|0.77|0.99|-1.02|-1.21|1|0.76	A375|A549|HA1E|HCC515|HEPG2|HT29|MCF7|PC3|VCAP	8|5|9|4	8|5|9|4|3|1	CPC006_A375_6H:BRD-A85860691-001-02-2:0.08|CPC006_A549_24H:BRD-A85860691-001-02-2:0.08|CPC006_HA1E_24H:BRD-A85860691-001-02-2:0.08|CPC006_HA1E_6H:BRD-A85860691-001-02-2:0.08|CPC006_HCC515_24H:BRD-A85860691-001-02-2:0.08|CPC006_HCC515_6H:BRD-A85860691-001-02-2:0.08|CPC006_HEPG2_6H:BRD-A85860691-001-02-2:0.08|CPC006_HT29_24H:BRD-A85860691-001-02-2:0.08|CPC006_HT29_6H:BRD-A85860691-001-02-2:0.08|CPC…
CGS001-10953	CGS001-10953	TOMM34	trt_sh.cgs	144 h|96 h	1 ¬µL|1.5 ¬µL|2 ¬µL	83.6963	73.9336	49.289	1	1	90.7528	76.6397	67.4686	60.8732	0	0	0	0	-666	4	0	8	9	0|60.9|67.5|0|76.6|0|90.8|0	0|0.65|0.85|0|0.87|0|1.09|0	A375|A549|HA1E|HCC515|HEPG2|HT29|MCF7|PC3	7|5|3|2	7|5|3|2|1|4	CGS001_A375_96H:TOMM34:1|CGS001_A549_96H:TOMM34:1|CGS001_HA1E_96H:TOMM34:1.5|CGS001_HCC515_96H:TOMM34:2|CGS001_HEPG2_96H:TOMM34:1.5|CGS001_HT29_96H:TOMM34:1|CGS001_MCF7_144H:TOMM34:2|CGS001_PC3_96H:TOMM34:2|CGS001_PC3_144H:TOMM34:2
CGS001-5981	CGS001-5981	RFC1	trt_sh.cgs	120 h|144 h|96 h	1 ¬µL|1.5 ¬µL|2 ¬µL|5 ¬µL	81.6664	73.8496	49.2331	1	1	86.9522	76.3805	69.3939	62.6717	0	0	-60.9958	-89.6104	-666	4	2	8	10	0|-89.6|76.4|0|69.4|-61|87|62.7	0|-1.17|0.97|0|0.76|-0.91|1.06|0.71	A375|A549|HA1E|HEPG2|HT29|MCF7|PC3|VCAP	7|3|5|8	7|3|5|8|1|4	CGS001_A375_96H:RFC1:1|CGS001_A549_96H:RFC1:1|CGS001_HA1E_96H:RFC1:1.5|CGS001_HEPG2_96H:RFC1:1.5|CGS001_HT29_96H:RFC1:1|CGS001_MCF7_96H:RFC1:2|CGS001_MCF7_144H:RFC1:2|CGS001_PC3_96H:RFC1:2|CGS001_PC3_144H:RFC1:2|CGS001_VCAP_120H:RFC1:5
CGS001-10336	CGS001-10336	PCGF3	trt_sh.cgs	120 h|96 h	1 ¬µL|1.5 ¬µL|2 ¬µL|5 ¬µL	76.3008	73.5784	49.0523	1	1	78.1301	74.4715	70.9697	70.7424	0	0	0	0	-84.4864	4	1	9	9	0|0|78.1|0|-84.5|71|74.5|70.7|0	0|0|0.99|0|-1.16|0.81|0.74|0.8|0	A375|A549|HA1E|HCC515|HEPG2|HT29|MCF7|PC3|VCAP	3|7|6|8	3|7|6|8|1|2	CGS001_A375_96H:PCGF3:1|CGS001_A549_96H:PCGF3:1|CGS001_HA1E_96H:PCGF3:1.5|CGS001_HCC515_96H:PCGF3:2|CGS001_HEPG2_96H:PCGF3:1.5|CGS001_HT29_96H:PCGF3:1|CGS001_MCF7_96H:PCGF3:2|CGS001_PC3_96H:PCGF3:2|CGS001_VCAP_120H:PCGF3:5
CGS001-976	CGS001-976	CD97	trt_sh.cgs	120 h|144 h|96 h	1 ¬µL|1.5 ¬µL|2 ¬µL|5 ¬µL	81.1515	73.5454	49.0303	1	1	88.1456	74.1573	70.4242	61.4543	0	0	0	-94.6768	-666	4	1	8	9	88.1|0|61.5|0|70.4|0|-94.7|74.2	1.06|0|0.77|0|0.8|0|-1.25|0.92	A375|A549|HA1E|HEPG2|HT29|MCF7|PC3|VCAP	1|8|5|3	1|8|5|3|2|4	CGS001_A375_96H:CD97:1|CGS001_A549_96H:CD97:1|CGS001_HA1E_96H:CD97:1.5|CGS001_HEPG2_96H:CD97:1.5|CGS001_HT29_96H:CD97:1|CGS001_MCF7_144H:CD97:2|CGS001_PC3_96H:CD97:2|CGS001_PC3_144H:CD97:2|CGS001_VCAP_120H:CD97:5
CGS001-9289	CGS001-9289	GPR56	trt_sh.cgs	120 h|144 h|96 h	1 ¬µL|1.5 ¬µL|2 ¬µL|5 ¬µL	91.0068	73.5453	49.0302	1	1	96.4379	85.5758	56.8617	55.3059	0	0	0	0	-84.9042	4	1	9	11	0|0|56.9|55.3|0|85.6|-84.9|96.4|0	0|0|0.6|0.77|0|1.03|-1.14|1.27|0	A375|A549|HA1E|HCC515|HEPG2|HT29|MCF7|PC3|VCAP	8|6|3|4	8|6|3|4|1|2	CGS001_A375_96H:GPR56:1|CGS001_A549_96H:GPR56:1|CGS001_HA1E_96H:GPR56:1.5|CGS001_HCC515_96H:GPR56:2|CGS001_HEPG2_96H:GPR56:1.5|CGS001_HT29_96H:GPR56:1|CGS001_MCF7_96H:GPR56:2|CGS001_MCF7_144H:GPR56:2|CGS001_PC3_96H:GPR56:2|CGS001_PC3_144H:GPR56:2|CGS001_VCAP_120H:GPR56:5
CGS001-11108	CGS001-11108	PRDM4	trt_sh.cgs	96 h	1 ¬µL|1.5 ¬µL|2 ¬µL	99.6095	73.4646	48.9764	1	1	99.9394	99.2796	94.6394	0	0	0	0	-666	-666	3	0	7	7	0|94.6|0|0|99.9|0|99.3	0|1.28|0|0|1.59|0|1.46	A375|A549|HA1E|HCC515|HT29|MCF7|PC3	5|7|2|1	5|7|2|1|3|4	CGS001_A375_96H:PRDM4:1|CGS001_A549_96H:PRDM4:1|CGS001_HA1E_96H:PRDM4:1.5|CGS001_HCC515_96H:PRDM4:2|CGS001_HT29_96H:PRDM4:1|CGS001_MCF7_96H:PRDM4:2|CGS001_PC3_96H:PRDM4:2
CGS001-6097	CGS001-6097	RORC	trt_sh.cgs	120 h|144 h|96 h	1 ¬µL|1.5 ¬µL|2 ¬µL|5 ¬µL	-88.5035	73.2809	48.8539	0	0	85.0227	76.3421	70.7101	61.0487	0	0	0	-79.2831	-97.7239	4	2	9	11	-79.3|70.7|0|61|-97.7|0|85|0|76.3	-1.07|0.85|0|0.84|-1.39|0|0.97|0|0.95	A375|A549|HA1E|HCC515|HEPG2|HT29|MCF7|PC3|VCAP	7|9|2|4	7|9|2|4|3|6	CGS001_A375_96H:RORC:1|CGS001_A549_96H:RORC:1|CGS001_HA1E_96H:RORC:1.5|CGS001_HCC515_96H:RORC:2|CGS001_HEPG2_96H:RORC:1.5|CGS001_HT29_96H:RORC:1|CGS001_MCF7_96H:RORC:2|CGS001_MCF7_144H:RORC:2|CGS001_PC3_96H:RORC:2|CGS001_PC3_144H:RORC:2|CGS001_VCAP_120H:RORC:5
BRD-A64290322	BRD-A64290322	cyclosporin-a	trt_cp	24 h|6 h	10 ¬µM	83.9031	73.0435	41.1595	-666	-666	88.8684	78.9377	65.1784	59.1895	0	-45.2167	-63.1161	-71.6855	-89.4338	4	4	9	13	88.9|59.2|-89.4|65.2|0|-63.1|78.9|-45.2|-71.7	1.1|0.65|-1.17|0.66|0|-0.85|0.97|-0.83|-1.05	HA1E|HCC515|PC3|VCAP|A375|A549|HEPG2|HT29|MCF7	1|7|4|2	1|7|4|2|5|8	CPC002_HA1E_24H:BRD-A64290322-001-01-6:10|CPC002_HCC515_24H:BRD-A64290322-001-01-6:10|CPC002_HCC515_6H:BRD-A64290322-001-01-6:10|CPC002_PC3_24H:BRD-A64290322-001-01-6:10|CPC002_PC3_6H:BRD-A64290322-001-01-6:10|CPC002_VCAP_24H:BRD-A64290322-001-01-6:10|CPC018_A375_6H:BRD-A64290322-001-01-6:10|CPC018_A549_24H:BRD-A64290322-001-01-6:10|CPC018_A549_6H:BRD-A64290322-001-01-6:10|CPC018_HEPG2_6H:BRD-A64…
BRD-K54256913	BRD-K54256913	MK-1775	trt_cp	24 h|6 h	10 ¬µM|100 nM|500 nM	80.9338	72.9616	39.0794	-666	-666	94.0277	67.8398	67.5856	62.3934	0	-57.3704	-61.4783	-68.7577	-89.985	4	4	9	18	67.8|67.6|-68.8|94|0|-90|62.4|-61.5|-57.4	0.74|0.86|-1.01|1.24|0|-1.2|0.73|-0.88|-0.89	A375|A549|HA1E|HCC515|HEPG2|HT29|MCF7|PC3|VCAP	4|1|2|7	4|1|2|7|5|9	CPC006_A375_6H:BRD-K54256913-001-01-2:10|CPC006_A549_24H:BRD-K54256913-001-01-2:10|CPC006_A549_6H:BRD-K54256913-001-01-2:10|CPC006_HA1E_6H:BRD-K54256913-001-01-2:10|CPC006_HCC515_24H:BRD-K54256913-001-01-2:10|CPC006_HCC515_6H:BRD-K54256913-001-01-2:10|CPC006_HEPG2_6H:BRD-K54256913-001-01-2:10|CPC006_HT29_24H:BRD-K54256913-001-01-2:10|CPC006_HT29_6H:BRD-K54256913-001-01-2:10|CPC006_MCF7_24H:BRD-K5…
CGS001-3597	CGS001-3597	IL13RA1	trt_sh.cgs	120 h|144 h|96 h	1 ¬µL|1.5 ¬µL|2 ¬µL|5 ¬µL	82.0168	72.9091	48.6061	1	1	86.1635	77.87	66.1797	61.4232	0	0	0	0	0	4	0	9	11	0|0|0|0|86.2|0|77.9|66.2|61.4	0|0|0|0|1.02|0|0.84|0.67|0.67	A375|A549|HA1E|HCC515|HEPG2|HT29|MCF7|PC3|VCAP	5|7|8|9	5|7|8|9|1|2	CGS001_A375_96H:IL13RA1:1|CGS001_A549_96H:IL13RA1:1|CGS001_HA1E_96H:IL13RA1:1.5|CGS001_HCC515_96H:IL13RA1:2|CGS001_HEPG2_96H:IL13RA1:1.5|CGS001_HT29_96H:IL13RA1:1|CGS001_MCF7_96H:IL13RA1:2|CGS001_MCF7_144H:IL13RA1:2|CGS001_PC3_96H:IL13RA1:2|CGS001_PC3_144H:IL13RA1:2|CGS001_VCAP_120H:IL13RA1:5
CGS001-1213	CGS001-1213	CLTC	trt_sh.cgs	120 h|96 h	1 ¬µL|1.5 ¬µL|2 ¬µL|5 ¬µL	-82.8448	72.8695	48.5797	1	1	86.7367	73.2834	68.254	63.2039	0	0	-70.5987	-95.0909	-666	4	2	8	8	0|86.7|63.2|68.3|-95.1|-70.6|0|73.3	0|1.09|0.79|0.59|-1.28|-0.99|0|0.9	A375|A549|HA1E|HEPG2|HT29|MCF7|PC3|VCAP	2|8|4|3	2|8|4|3|1|7	CGS001_A375_96H:CLTC:1|CGS001_A549_96H:CLTC:1|CGS001_HA1E_96H:CLTC:1.5|CGS001_HEPG2_96H:CLTC:1.5|CGS001_HT29_96H:CLTC:1|CGS001_MCF7_96H:CLTC:2|CGS001_PC3_96H:CLTC:2|CGS001_VCAP_120H:CLTC:5
BRD-K90999434	BRD-K90999434	BRD-K90999434	trt_cp	24 h|6 h	10 ¬µM	82.3185	72.5202	48.3468	-666	-666	95.7341	68.9028	63.1868	62.2571	0	0	0	0	0	4	0	9	15	0|0|0|95.7|63.2|62.3|0|0|68.9	0|0|0|1.3|0.73|0.73|0|0|0.77	A375|A549|HA1E|HCC515|HEPG2|HT29|MCF7|PC3|VCAP	4|9|5|6	4|9|5|6|1|2	CPC006_A375_24H:BRD-K90999434-003-01-9:10|CPC006_A375_6H:BRD-K90999434-003-01-9:10|CPC006_A549_24H:BRD-K90999434-003-01-9:10|CPC006_A549_6H:BRD-K90999434-003-01-9:10|CPC006_HA1E_24H:BRD-K90999434-003-01-9:10|CPC006_HCC515_24H:BRD-K90999434-003-01-9:10|CPC006_HCC515_6H:BRD-K90999434-003-01-9:10|CPC006_HEPG2_6H:BRD-K90999434-003-01-9:10|CPC006_HT29_24H:BRD-K90999434-003-01-9:10|CPC006_HT29_6H:BRD-K…
CGS001-3656	CGS001-3656	IRAK2	trt_sh.cgs	120 h|96 h	1 ¬µL|1.5 ¬µL|2 ¬µL|5 ¬µL	74.1757	72.4387	48.2924	1	1	74.7273	73.6242	71.9423	69.4609	0	0	0	0	-61.2984	4	1	9	9	69.5|0|0|0|0|74.7|71.9|73.6|-61.3	0.73|0|0|0|0|0.86|0.57|0.85|-0.77	A375|A549|HA1E|HCC515|HEPG2|HT29|MCF7|PC3|VCAP	6|8|7|1	6|8|7|1|2|3	CGS001_A375_96H:IRAK2:1|CGS001_A549_96H:IRAK2:1|CGS001_HA1E_96H:IRAK2:1.5|CGS001_HCC515_96H:IRAK2:2|CGS001_HEPG2_96H:IRAK2:1.5|CGS001_HT29_96H:IRAK2:1|CGS001_MCF7_96H:IRAK2:2|CGS001_PC3_96H:IRAK2:2|CGS001_VCAP_120H:IRAK2:5
CGS001-51635	CGS001-51635	DHRS7	trt_sh.cgs	120 h|144 h|96 h	1 ¬µL|1.5 ¬µL|2 ¬µL|5 ¬µL	80.5001	72.3952	48.2635	1	1	92.2731	68.7271	67.8917	60.6889	0	0	-53.2108	-66	-90.2622	4	3	9	11	68.7|67.9|60.7|0|92.3|-66|-53.2|0|-90.3	0.72|0.8|0.74|0|1.14|-0.96|-0.82|0|-1.15	A375|A549|HA1E|HCC515|HEPG2|HT29|MCF7|PC3|VCAP	5|1|2|3	5|1|2|3|4|8	CGS001_A375_96H:DHRS7:1|CGS001_A549_96H:DHRS7:1|CGS001_HA1E_96H:DHRS7:1.5|CGS001_HCC515_96H:DHRS7:2|CGS001_HEPG2_96H:DHRS7:1.5|CGS001_HT29_96H:DHRS7:1|CGS001_MCF7_96H:DHRS7:2|CGS001_MCF7_144H:DHRS7:2|CGS001_PC3_96H:DHRS7:2|CGS001_PC3_144H:DHRS7:2|CGS001_VCAP_120H:DHRS7:5
BRD-K01497355	BRD-K01497355	BRD-K01497355	trt_cp	24 h|6 h	10 ¬µM|5 ¬µM	-90.1024	72.3847	18.2223	-666	-666	87.719	74.6966	67.5567	59.5665	-87.9281	-92.2767	-666	-666	-666	4	2	6	9	-87.9|59.6|67.6|-92.3|87.7|74.7	-1.14|0.68|0.74|-1.22|1.06|0.87	A549|HT29|VCAP|PC3|MCF7|A375	5|6|3|2	5|6|3|2|1|4	DOS034_A549_24H:BRD-K01497355-001-01-1:5.03|DOS034_HT29_24H:BRD-K01497355-001-01-1:5.03|ERG015_VCAP_6H:BRD-K01497355-001-01-1:10.0526|ERG015_VCAP_24H:BRD-K01497355-001-01-1:10.0526|ERG015_PC3_6H:BRD-K01497355-001-01-1:10.0526|DOSBIO002_MCF7_24H:BRD-K01497355:10.0526|DOSBIO002_HT29_24H:BRD-K01497355:10.0526|DOSBIO002_A549_24H:BRD-K01497355:10.0526|DOSBIO002_A375_24H:BRD-K01497355:10.0526
CGS001-8315	CGS001-8315	BRAP	trt_sh.cgs	120 h|96 h	1 ¬µL|1.5 ¬µL|2 ¬µL|5 ¬µL	83.3395	72.2949	48.1966	1	1	84.6671	82.012	73.1039	49.3966	0	0	-31.8958	-98.814	-666	4	2	8	8	0|82|49.4|-31.9|0|84.7|73.1|-98.8	0|1.04|0.61|-0.58|0|0.96|0.84|-1.38	A549|HA1E|HCC515|HEPG2|HT29|MCF7|PC3|VCAP	6|2|7|3	6|2|7|3|1|5	CGS001_A549_96H:BRAP:1|CGS001_HA1E_96H:BRAP:1.5|CGS001_HCC515_96H:BRAP:2|CGS001_HEPG2_96H:BRAP:1.5|CGS001_HT29_96H:BRAP:1|CGS001_MCF7_96H:BRAP:2|CGS001_PC3_96H:BRAP:2|CGS001_VCAP_120H:BRAP:5
CGS001-50808	CGS001-50808	AK3	trt_sh.cgs	120 h|96 h	1 ¬µL|1.5 ¬µL|2 ¬µL|5 ¬µL	97.4823	72.2202	41.6721	1	1	98.8348	96.1298	93.9164	0	0	-38.8485	-64.8988	-72.4233	-666	3	3	8	9	0|-72.4|-64.9|-38.8|0|93.9|96.1|98.8	0|-0.93|-0.81|-0.65|0|1.2|1.28|1.43	A375|A549|HA1E|HT29|MCF7|PC3|VCAP|HCC515	8|7|6|1	8|7|6|1|5|4	CGS001_A375_96H:AK3:1|CGS001_A549_96H:AK3:1|CGS001_HA1E_96H:AK3:1.5|CGS001_HT29_96H:AK3:1|CGS001_MCF7_96H:AK3:2|CGS001_PC3_96H:AK3:2|CGS001_VCAP_96H:AK3:5|CGS001_VCAP_120H:AK3:5|CGS001_HCC515_96H:AK3:2
ccsbBroad304_06130	ccsbBroad304_06130	DUSP4	trt_oe	96 h	1 ¬µL|2 ¬µL|4 ¬µL	96.4104	72.1241	48.0827	1	1	97.076	95.7447	95.6757	0	0	0	-666	-666	-666	3	0	6	6	95.7|95.7|97.1|0|0|0	1.22|1.24|1.16|0|0|0	A375|A549|HA1E|HCC515|HEPG2|HT29	3|1|2|4	3|1|2|4|5|6	OEB001_A375_96H:BRDN0000399965:-666|OEB001_A549_96H:BRDN0000399965:-666|OEB001_HA1E_96H:BRDN0000399965:-666|OEB001_HCC515_96H:BRDN0000399965:-666|OEB001_HEPG2_96H:BRDN0000399965:-666|OEB001_HT29_96H:BRDN0000399965:-666
ccsbBroad304_03864	ccsbBroad304_03864	OVOL2	trt_oe	96 h	1 ¬µL|2 ¬µL|4 ¬µL	98.8395	72.0388	48.0259	0	0	100	97.6789	90.4762	0	0	0	0	0	-666	3	0	8	8	97.7|0|100|90.5|0|0|0|0	1.35|0|1.36|1.15|0|0|0|0	A375|A549|HA1E|HCC515|HEPG2|HT29|MCF7|PC3	3|1|4|2	3|1|4|2|5|6	OEB005_A375_96H:BRDN0000409197:-666|OEB005_A549_96H:BRDN0000409197:-666|OEB005_HA1E_96H:BRDN0000409197:-666|OEB005_HCC515_96H:BRDN0000409197:-666|OEB005_HEPG2_96H:BRDN0000409197:-666|OEB005_HT29_96H:BRDN0000409197:-666|OEB005_MCF7_96H:BRDN0000409197:-666|OEB005_PC3_96H:BRDN0000409197:-666
BRD-K30229575	BRD-K30229575	BRD-K30229575	trt_cp	24 h	10 ¬µM|5 ¬µM	82.6194	72.0032	-666	-666	-666	97.3639	67.8749	66.5919	56.1821	0	-666	-666	-666	-666	4	0	5	6	56.2|97.4|66.6|0|67.9	0.67|1.31|0.81|0|0.79	A549|MCF7|HT29|A375|PC3	2|5|3|1	-666	DOS056_A549_24H:BRD-K30229575-001-01-7:5|DOSBIO001_MCF7_24H:BRD-K30229575:10.1026|DOSBIO001_HT29_24H:BRD-K30229575:10.1026|DOSBIO001_A549_24H:BRD-K30229575:10.1026|DOSBIO001_A375_24H:BRD-K30229575:10.1026|DOS056_PC3_24H:BRD-K30229575-001-01-7:5
BRD-A39093044	BRD-A39093044	K784-3187	trt_cp	24 h|6 h	10 ¬µM|3 ¬µM	-90.8528	71.8483	33.8044	-666	-666	88.7941	79.0355	66.5246	53.0388	0	-84.5665	-90.6861	-91.0194	-666	4	3	8	23	-91|53|0|-90.7|-84.6|79|88.8|66.5	-1.21|0.67|0|-1.23|-1.19|0.9|1.1|0.71	A375|A549|HA1E|HCC515|HT29|MCF7|PC3|VCAP	7|6|8|2	7|6|8|2|3|5	CPC007_A375_6H:BRD-A39093044-001-09-6:10|CPC007_A549_24H:BRD-A39093044-001-09-6:10|CPC007_A549_6H:BRD-A39093044-001-09-6:10|CPC007_HA1E_6H:BRD-A39093044-001-09-6:10|CPC007_HCC515_6H:BRD-A39093044-001-09-6:10|CPC007_HT29_24H:BRD-A39093044-001-09-6:10|CPC007_HT29_6H:BRD-A39093044-001-09-6:10|CPC007_MCF7_24H:BRD-A39093044-001-09-6:10|CPC007_PC3_24H:BRD-A39093044-001-09-6:10|CPC007_PC3_6H:BRD-A390930…
BRD-K82732294	BRD-K82732294	BRD-K82732294	trt_cp	24 h|6 h	10 ¬µM	96.37	71.7161	39.8885	-666	-666	96.6165	96.1234	94.1246	0	0	-47.5336	-52.9328	-95.1414	-666	3	3	8	11	96.6|-95.1|-52.9|0|-47.5|96.1|94.1|0	1.37|-1.3|-0.85|0|-0.85|1.26|1.21|0	A549|HA1E|HCC515|HEPG2|HT29|MCF7|PC3|VCAP	1|6|7|4	1|6|7|4|8|5	CPC009_A549_24H:BRD-K82732294-001-05-8:10|CPC009_A549_6H:BRD-K82732294-001-05-8:10|CPC009_HA1E_6H:BRD-K82732294-001-05-8:10|CPC009_HCC515_6H:BRD-K82732294-001-05-8:10|CPC009_HEPG2_6H:BRD-K82732294-001-05-8:10|CPC009_HT29_6H:BRD-K82732294-001-05-8:10|CPC009_MCF7_24H:BRD-K82732294-001-05-8:10|CPC009_PC3_6H:BRD-K82732294-001-05-8:10|CPC009_VCAP_24H:BRD-K82732294-001-05-8:10|CPC009_VCAP_6H:BRD-K82732…
BRD-K08219523	BRD-K08219523	5-nonyloxytryptamine	trt_cp	24 h|6 h	10 ¬µM	97.24	71.6934	47.7956	-666	-666	97.2527	97.2272	92.2937	0	0	0	0	0	-53.3417	3	1	9	11	92.3|-53.3|0|97.2|97.3|0|0|0|0	1.17|-0.68|0|1.37|1.33|0|0|0|0	A375|A549|HA1E|HCC515|HEPG2|HT29|MCF7|PC3|VCAP	5|4|1|3	5|4|1|3|6|7	CPC009_A375_6H:BRD-K08219523-003-02-3:10|CPC009_A549_24H:BRD-K08219523-003-02-3:10|CPC009_A549_6H:BRD-K08219523-003-02-3:10|CPC009_HA1E_6H:BRD-K08219523-003-02-3:10|CPC009_HCC515_6H:BRD-K08219523-003-02-3:10|CPC009_HEPG2_6H:BRD-K08219523-003-02-3:10|CPC009_HT29_6H:BRD-K08219523-003-02-3:10|CPC009_MCF7_6H:BRD-K08219523-003-02-3:10|CPC009_PC3_24H:BRD-K08219523-003-02-3:10|CPC009_PC3_6H:BRD-K0821952…
CGS001-26523	CGS001-26523	EIF2C1	trt_sh.cgs	120 h|96 h	1 ¬µL|1.5 ¬µL|2 ¬µL|5 ¬µL	98.4434	71.691	47.794	1	1	98.5238	98.363	89.8772	0	0	0	0	-55.8052	-666	3	1	8	8	98.4|0|98.5|89.9|0|0|0|-55.8	1.38|0|1.39|1.09|0|0|0|-0.55	A375|A549|HA1E|HEPG2|HT29|MCF7|PC3|VCAP	3|1|4|2	3|1|4|2|5|6	CGS001_A375_96H:EIF2C1:1|CGS001_A549_96H:EIF2C1:1|CGS001_HA1E_96H:EIF2C1:1.5|CGS001_HEPG2_96H:EIF2C1:1.5|CGS001_HT29_96H:EIF2C1:1|CGS001_MCF7_96H:EIF2C1:2|CGS001_PC3_96H:EIF2C1:2|CGS001_VCAP_120H:EIF2C1:5
CGS001-3269	CGS001-3269	HRH1	trt_sh.cgs	120 h|96 h	1 ¬µL|1.5 ¬µL|2 ¬µL|5 ¬µL	97.3946	71.667	47.778	1	1	98.7842	96.005	91.8788	0	0	0	0	0	-65.3823	3	1	9	9	0|98.8|0|96|0|91.9|-65.4|0|0	0|1.45|0|1.3|0|1.14|-0.95|0|0	A375|A549|HA1E|HCC515|HEPG2|HT29|MCF7|PC3|VCAP	2|4|6|1	2|4|6|1|3|5	CGS001_A375_96H:HRH1:1|CGS001_A549_96H:HRH1:1|CGS001_HA1E_96H:HRH1:1.5|CGS001_HCC515_96H:HRH1:2|CGS001_HEPG2_96H:HRH1:1.5|CGS001_HT29_96H:HRH1:1|CGS001_MCF7_96H:HRH1:2|CGS001_PC3_96H:HRH1:2|CGS001_VCAP_120H:HRH1:5
BRD-K08317416	BRD-K08317416	BRD-K08317416	trt_cp	24 h|6 h	10 ¬µM|5 ¬µM	96.4835	71.6544	-666	-666	-666	97.2694	95.6976	93.6508	0	-77.5037	-666	-666	-666	-666	3	1	5	9	0|95.7|-77.5|93.7|97.3	0|1.33|-1.09|1.2|1.34	VCAP|A549|HT29|PC3|A375	5|2|4|1	-666	DOS002_VCAP_24H:BRD-K08317416-001-01-1:4.97|DOS032_A549_24H:BRD-K08317416-001-01-1:4.97|DOS032_HT29_24H:BRD-K08317416-001-01-1:4.97|ERG014_VCAP_6H:BRD-K08317416-001-01-1:9.93675|ERG014_VCAP_24H:BRD-K08317416-001-01-1:9.93675|ERG014_PC3_24H:BRD-K08317416-001-01-1:9.93675|DOSBIO001_HT29_24H:BRD-K08317416:10.1576|DOSBIO001_A549_24H:BRD-K08317416:10.1576|DOSBIO001_A375_24H:BRD-K08317416:10.1576
CGS001-140690	CGS001-140690	CTCFL	trt_sh.cgs	120 h|96 h	1 ¬µL|1.5 ¬µL|2 ¬µL|5 ¬µL	96.5152	71.6174	36.4419	0	0	96.7056	96.3248	93.439	0	0	-67.8182	-77.3418	-86.6215	-666	3	3	8	8	-86.6|-77.3|93.4|96.7|-67.8|96.3|0|0	-1.15|-0.99|1.21|1.26|-0.98|1.23|0|0	A375|A549|HA1E|HEPG2|HT29|MCF7|PC3|VCAP	4|6|3|7	4|6|3|7|8|5	CGS001_A375_96H:CTCFL:1|CGS001_A549_96H:CTCFL:1|CGS001_HA1E_96H:CTCFL:1.5|CGS001_HEPG2_96H:CTCFL:1.5|CGS001_HT29_96H:CTCFL:1|CGS001_MCF7_96H:CTCFL:2|CGS001_PC3_96H:CTCFL:2|CGS001_VCAP_120H:CTCFL:5
BRD-K14920963	BRD-K14920963	erythrosine	trt_cp	24 h|6 h	10 ¬µM	74.7251	71.5342	49.1311	-666	-666	79.4904	69.9597	68.5439	68.1427	57.1749	-48.5247	-60.9746	-666	-666	5	2	7	14	68.1|-48.5|57.2|-61|70|68.5|79.5	0.74|-0.8|0.5|-0.85|0.82|0.76|1.01	HA1E|HCC515|HT29|MCF7|PC3|VCAP|A549	7|5|6|1	7|5|6|1|3|2	CPC004_HA1E_24H:BRD-K14920963-304-01-9:10|CPC004_HA1E_6H:BRD-K14920963-304-01-9:10|CPC004_HCC515_6H:BRD-K14920963-304-01-9:10|CPC004_HT29_6H:BRD-K14920963-304-01-9:10|CPC004_MCF7_6H:BRD-K14920963-304-01-9:10|CPC004_PC3_24H:BRD-K14920963-304-01-9:10|CPC004_PC3_6H:BRD-K14920963-304-01-9:10|CPC004_VCAP_24H:BRD-K14920963-304-01-9:10|CPC004_VCAP_6H:BRD-K14920963-304-01-9:10|CPC015_A549_24H:BRD-K149209…
CGS001-7360	CGS001-7360	UGP2	trt_sh.cgs	120 h|144 h|96 h	1 ¬µL|1.5 ¬µL|2 ¬µL|5 ¬µL	81.6833	71.4708	47.6472	1	1	94.7499	68.6167	67.4605	55.0562	0	0	0	0	-75.0642	4	1	9	11	0|94.7|68.6|55.1|0|0|-75.1|67.5|0	0|1.29|0.87|0.77|0|0|-1.03|0.73|0	A375|A549|HA1E|HCC515|HEPG2|HT29|MCF7|PC3|VCAP	2|3|8|4	2|3|8|4|1|5	CGS001_A375_96H:UGP2:1|CGS001_A549_96H:UGP2:1|CGS001_HA1E_96H:UGP2:1.5|CGS001_HCC515_96H:UGP2:2|CGS001_HEPG2_96H:UGP2:1.5|CGS001_HT29_96H:UGP2:1|CGS001_MCF7_96H:UGP2:2|CGS001_MCF7_144H:UGP2:2|CGS001_PC3_96H:UGP2:2|CGS001_PC3_144H:UGP2:2|CGS001_VCAP_120H:UGP2:5
CGS001-90678	CGS001-90678	LRSAM1	trt_sh.cgs	120 h|96 h	1 ¬µL|1.5 ¬µL|2 ¬µL|5 ¬µL	96.239	71.3284	47.5523	1	1	97.3469	95.1311	92.8357	0	0	0	0	0	0	3	0	9	9	97.3|0|0|0|0|0|0|92.8|95.1	1.33|0|0|0|0|0|0|1.17|1.25	A375|A549|HA1E|HCC515|HEPG2|HT29|MCF7|PC3|VCAP	1|9|8|2	1|9|8|2|3|4	CGS001_A375_96H:LRSAM1:1|CGS001_A549_96H:LRSAM1:1|CGS001_HA1E_96H:LRSAM1:1.5|CGS001_HCC515_96H:LRSAM1:2|CGS001_HEPG2_96H:LRSAM1:1.5|CGS001_HT29_96H:LRSAM1:1|CGS001_MCF7_96H:LRSAM1:2|CGS001_PC3_96H:LRSAM1:2|CGS001_VCAP_120H:LRSAM1:5
CGS001-136051	CGS001-136051	ZNF786	trt_sh.cgs	120 h|96 h	1 ¬µL|1.5 ¬µL|2 ¬µL|5 ¬µL	76.007	71.3273	47.5515	1	1	77.5905	74.4235	74.1918	59.1033	0	0	0	0	0	4	0	9	9	0|74.2|59.1|0|74.4|0|0|0|77.6	0|0.9|0.7|0|0.82|0|0|0|0.96	A375|A549|HA1E|HCC515|HEPG2|HT29|MCF7|PC3|VCAP	9|5|2|3	9|5|2|3|1|4	CGS001_A375_96H:ZNF786:1|CGS001_A549_96H:ZNF786:1|CGS001_HA1E_96H:ZNF786:1.5|CGS001_HCC515_96H:ZNF786:2|CGS001_HEPG2_96H:ZNF786:1.5|CGS001_HT29_96H:ZNF786:1|CGS001_MCF7_96H:ZNF786:2|CGS001_PC3_96H:ZNF786:2|CGS001_VCAP_120H:ZNF786:5
CGS001-6284	CGS001-6284	S100A13	trt_sh.cgs	144 h|96 h	1 ¬µL|1.5 ¬µL|2 ¬µL	96.6944	71.3107	47.5404	1	1	97.813	95.5758	91.8539	0	0	0	0	-69.5738	-666	3	1	8	9	-69.6|0|97.8|0|91.9|95.6|0|0	-0.97|0|1.36|0|1.13|1.23|0|0	A375|A549|HA1E|HCC515|HEPG2|HT29|MCF7|PC3	3|6|5|2	3|6|5|2|4|7	CGS001_A375_96H:S100A13:1|CGS001_A549_96H:S100A13:1|CGS001_HA1E_96H:S100A13:1.5|CGS001_HCC515_96H:S100A13:2|CGS001_HEPG2_96H:S100A13:1.5|CGS001_HT29_96H:S100A13:1|CGS001_MCF7_144H:S100A13:2|CGS001_PC3_96H:S100A13:2|CGS001_PC3_144H:S100A13:2
BRD-K63068307	BRD-K63068307	ZSTK-474	trt_cp	24 h|6 h	1 ¬µM|10 ¬µM|100 nM|500 nM	97.5597	71.2582	-666	-666	-666	98.8095	96.31	89.9132	0	-60.6013	-666	-666	-666	-666	3	1	5	17	0|96.3|98.8|89.9|-60.6	0|1.27|1.41|1.1|-0.92	A549|HA1E|HEPG2|MCF7|VCAP	3|2|4|1	-666	CPC013_A549_6H:BRD-K63068307-001-01-4:10|CPC013_HA1E_6H:BRD-K63068307-001-01-4:10|CPC013_HEPG2_6H:BRD-K63068307-001-01-4:10|CPC013_MCF7_24H:BRD-K63068307-001-01-4:10|CPC013_MCF7_6H:BRD-K63068307-001-01-4:10|CPC014_HA1E_6H:BRD-K63068307-001-02-2:10|CPC014_HEPG2_6H:BRD-K63068307-001-02-2:10|CPC014_MCF7_24H:BRD-K63068307-001-02-2:10|LJP001_MCF7_24H:BRD-K63068307-001-04-8:10|LJP001_MCF7_24H:BRD-K6306…
CGS001-6732	CGS001-6732	SRPK1	trt_sh.cgs	120 h|96 h	1 ¬µL|1.5 ¬µL|2 ¬µL|5 ¬µL	77.4065	71.2431	47.4954	1	1	82.0667	72.7463	67.3004	62.8589	0	0	0	0	-666	4	0	8	8	0|0|82.1|0|72.7|0|67.3|62.9	0|0|1.04|0|0.78|0|0.72|0.71	A375|A549|HA1E|HCC515|HEPG2|MCF7|PC3|VCAP	3|5|7|8	3|5|7|8|1|2	CGS001_A375_96H:SRPK1:1|CGS001_A549_96H:SRPK1:1|CGS001_HA1E_96H:SRPK1:1.5|CGS001_HCC515_96H:SRPK1:2|CGS001_HEPG2_96H:SRPK1:1.5|CGS001_MCF7_96H:SRPK1:2|CGS001_PC3_96H:SRPK1:2|CGS001_VCAP_120H:SRPK1:5
CGS001-10247	CGS001-10247	HRSP12	trt_sh.cgs	144 h|96 h	1 ¬µL|1.5 ¬µL|2 ¬µL	96.1316	71.2173	39.326	1	1	97.8265	94.4367	92.6061	0	0	-48.9133	-78.7765	-666	-666	3	2	7	9	-48.9|0|-78.8|0|92.6|97.8|94.4	-0.74|0|-0.99|0|1.16|1.3|1.21	A375|HA1E|HCC515|HEPG2|HT29|MCF7|PC3	6|7|5|2	6|7|5|2|4|1	CGS001_A375_96H:HRSP12:1|CGS001_HA1E_96H:HRSP12:1.5|CGS001_HCC515_96H:HRSP12:2|CGS001_HEPG2_96H:HRSP12:1.5|CGS001_HT29_96H:HRSP12:1|CGS001_MCF7_96H:HRSP12:2|CGS001_MCF7_144H:HRSP12:2|CGS001_PC3_96H:HRSP12:2|CGS001_PC3_144H:HRSP12:2
BRD-K85606544	BRD-K85606544	neratinib	trt_cp	24 h|6 h	10 ¬µM	79.5546	71.043	47.362	-666	-666	93.2646	65.8445	63.9518	61.1111	0	0	0	-57.6404	-86.5829	4	2	9	17	93.3|61.1|0|0|0|65.8|64|-57.6|-86.6	1.2|0.77|0|0|0|0.8|0.76|-0.83|-1.18	A375|A549|HA1E|HCC515|HEPG2|HT29|MCF7|PC3|VCAP	1|6|7|2	1|6|7|2|3|4	CPC006_A375_6H:BRD-K85606544-001-01-8:10|CPC006_A549_24H:BRD-K85606544-001-01-8:10|CPC006_A549_6H:BRD-K85606544-001-01-8:10|CPC006_HA1E_6H:BRD-K85606544-001-01-8:10|CPC006_HCC515_24H:BRD-K85606544-001-01-8:10|CPC006_HCC515_6H:BRD-K85606544-001-01-8:10|CPC006_HEPG2_6H:BRD-K85606544-001-01-8:10|CPC006_HT29_6H:BRD-K85606544-001-01-8:10|CPC006_MCF7_24H:BRD-K85606544-001-01-8:10|CPC006_PC3_24H:BRD-K85…
BRD-A03946276	BRD-A03946276	BRD-A03946276	trt_cp	24 h|6 h	10 ¬µM	79.9896	71.0323	47.3549	-666	-666	90.4481	69.5311	65.6006	58.5496	0	0	-666	-666	-666	4	0	6	8	0|58.5|0|90.4|65.6|69.5	0|0.64|0|1.12|0.74|0.78	A549|HCC515|HEPG2|MCF7|PC3|VCAP	4|6|5|2	4|6|5|2|1|3	CPC014_A549_24H:BRD-A03946276-001-01-3:10|CPC014_A549_6H:BRD-A03946276-001-01-3:10|CPC014_HCC515_6H:BRD-A03946276-001-01-3:10|CPC014_HEPG2_6H:BRD-A03946276-001-01-3:10|CPC014_MCF7_24H:BRD-A03946276-001-01-3:10|CPC014_PC3_24H:BRD-A03946276-001-01-3:10|CPC014_VCAP_24H:BRD-A03946276-001-01-3:10|CPC014_PC3_6H:BRD-A03946276-001-01-3:10
BRD-K60640630	BRD-K60640630	mometasone	trt_cp	24 h|6 h	10 ¬µM	95.2489	70.9745	-666	-666	-666	96.1147	94.3832	93.4002	0	0	-666	-666	-666	-666	3	0	5	7	0|94.4|96.1|0|93.4	0|1.25|1.28|0|1.27	HA1E|HCC515|PC3|VCAP|A549	3|2|5|1	-666	CPC002_HA1E_24H:BRD-K60640630-001-03-7:10|CPC002_HCC515_24H:BRD-K60640630-001-03-7:10|CPC002_PC3_24H:BRD-K60640630-001-03-7:10|CPC002_PC3_6H:BRD-K60640630-001-03-7:10|CPC002_VCAP_24H:BRD-K60640630-001-03-7:10|CPC017_A549_24H:BRD-K60640630-001-03-7:10|CPC017_A549_6H:BRD-K60640630-001-03-7:10
ccsbBroad304_00995	ccsbBroad304_00995	MECP2	trt_oe	24 h|48 h|72 h|96 h	1 ¬µL|2 ¬µL|4 ¬µL	96.7447	70.9399	47.2933	1	1	97.9381	95.5513	90.2703	0	0	0	-41.0072	-666	-666	3	1	7	12	95.6|90.3|0|0|0|97.9|-41	1.29|1.06|0|0|0|1.3|-0.69	A375|A549|HA1E|HCC515|HEPG2|HT29|PC3	6|1|2|3	6|1|2|3|4|5	OEB001_A375_96H:BRDN0000399143:-666|OEB001_A549_96H:BRDN0000399143:-666|OEB001_HA1E_96H:BRDN0000399143:-666|OEB001_HCC515_96H:BRDN0000399143:-666|OEB001_HEPG2_96H:BRDN0000399143:-666|OEB001_HT29_96H:BRDN0000399143:-666|OEC001_A375_48H:CCSBBROAD304_00995:-666|OEC001_A375_24H:CCSBBROAD304_00995:-666|OEC001_A375_96H:CCSBBROAD304_00995:-666|OEC001_PC3_24H:CCSBBROAD304_00995:-666|OEC001_PC3_72H:CCSBBR…
CGS001-56956	CGS001-56956	LHX9	trt_sh.cgs	120 h|96 h	1 ¬µL|1.5 ¬µL|2 ¬µL|5 ¬µL	96.2844	70.8534	47.2356	0	0	97.1211	95.4477	90.8448	0	0	0	0	0	-89.5152	3	1	9	9	97.1|0|0|90.8|95.4|-89.5|0|0|0	1.32|0|0|1.2|1.2|-1.19|0|0|0	A375|A549|HA1E|HCC515|HEPG2|HT29|MCF7|PC3|VCAP	1|5|4|2	1|5|4|2|3|7	CGS001_A375_96H:LHX9:1|CGS001_A549_96H:LHX9:1|CGS001_HA1E_96H:LHX9:1.5|CGS001_HCC515_96H:LHX9:2|CGS001_HEPG2_96H:LHX9:1.5|CGS001_HT29_96H:LHX9:1|CGS001_MCF7_96H:LHX9:2|CGS001_PC3_96H:LHX9:2|CGS001_VCAP_120H:LHX9:5
CGS001-85366	CGS001-85366	MYLK2	trt_sh.cgs	120 h|96 h	1 ¬µL|1.5 ¬µL|2 ¬µL|5 ¬µL	94.6549	70.8512	47.2342	0	0	94.729	94.5809	94.0951	0	0	0	-78.5071	-666	-666	3	1	7	7	94.6|94.1|0|94.7|0|-78.5|0	1.22|1.23|0|1.18|0|-1|0	A375|HA1E|HCC515|HEPG2|HT29|PC3|VCAP	4|1|2|3	4|1|2|3|5|7	CGS001_A375_96H:MYLK2:1|CGS001_HA1E_96H:MYLK2:1.5|CGS001_HCC515_96H:MYLK2:2|CGS001_HEPG2_96H:MYLK2:1.5|CGS001_HT29_96H:MYLK2:1|CGS001_PC3_96H:MYLK2:2|CGS001_VCAP_120H:MYLK2:5
CGS001-813	CGS001-813	CALU	trt_sh.cgs	120 h|144 h|96 h	1 ¬µL|1.5 ¬µL|2 ¬µL|5 ¬µL	95.8779	70.805	47.2033	1	1	96.8789	94.8769	91.4641	0	0	0	0	0	-83.697	3	1	9	10	0|0|0|0|0|-83.7|91.5|94.9|96.9	0|0|0|0|0|-1.12|1.11|1.22|1.3	A375|A549|HA1E|HCC515|HEPG2|HT29|MCF7|PC3|VCAP	9|8|7|1	9|8|7|1|2|3	CGS001_A375_96H:CALU:1|CGS001_A549_96H:CALU:1|CGS001_HA1E_96H:CALU:1.5|CGS001_HCC515_96H:CALU:2|CGS001_HEPG2_96H:CALU:1.5|CGS001_HT29_96H:CALU:1|CGS001_MCF7_96H:CALU:2|CGS001_MCF7_144H:CALU:2|CGS001_PC3_144H:CALU:2|CGS001_VCAP_120H:CALU:5
CGS001-29116	CGS001-29116	MYLIP	trt_sh.cgs	120 h|96 h	1 ¬µL|1.5 ¬µL|2 ¬µL|5 ¬µL	86.0189	70.7662	39.226	1	1	97.5684	74.4694	60.7983	50.2289	0	-47.7089	-52.5261	-55.0682	-89.6338	4	4	9	9	-52.5|97.6|60.8|50.2|-47.7|0|-55.1|-89.6|74.5	-0.79|1.38|0.74|0.63|-0.85|0|-0.84|-1.16|0.92	A375|A549|HA1E|HCC515|HEPG2|HT29|MCF7|PC3|VCAP	2|9|3|4	2|9|3|4|6|5	CGS001_A375_96H:MYLIP:1|CGS001_A549_96H:MYLIP:1|CGS001_HA1E_96H:MYLIP:1.5|CGS001_HCC515_96H:MYLIP:2|CGS001_HEPG2_96H:MYLIP:1.5|CGS001_HT29_96H:MYLIP:1|CGS001_MCF7_96H:MYLIP:2|CGS001_PC3_96H:MYLIP:2|CGS001_VCAP_120H:MYLIP:5
CGS001-7039	CGS001-7039	TGFA	trt_sh.cgs	120 h|144 h|96 h	1 ¬µL|1.5 ¬µL|2 ¬µL|5 ¬µL	95.0975	70.6021	47.0681	1	1	96.5179	93.6771	92.2132	0	0	0	0	0	-57.8888	3	1	9	10	-57.9|0|0|0|92.2|0|93.7|96.5|0	-0.86|0|0|0|1.14|0|1.15|1.27|0	A375|A549|HA1E|HCC515|HEPG2|HT29|MCF7|PC3|VCAP	8|7|5|2	8|7|5|2|3|4	CGS001_A375_96H:TGFA:1|CGS001_A549_96H:TGFA:1|CGS001_HA1E_96H:TGFA:1.5|CGS001_HCC515_96H:TGFA:2|CGS001_HEPG2_96H:TGFA:1.5|CGS001_HT29_96H:TGFA:1|CGS001_MCF7_96H:TGFA:2|CGS001_MCF7_144H:TGFA:2|CGS001_PC3_96H:TGFA:2|CGS001_VCAP_120H:TGFA:5
CGS001-901	CGS001-901	CCNG2	trt_sh.cgs	120 h|96 h	1 ¬µL|1.5 ¬µL|2 ¬µL|5 ¬µL	97.86	70.5904	47.0603	1	1	98.5631	97.1569	86.6417	0	0	0	0	-75.3939	-86.2478	3	2	9	9	0|98.6|97.2|0|0|-75.4|-86.2|0|86.6	0|1.43|1.33|0|0|-1.05|-1.16|0|1.08	A375|A549|HA1E|HCC515|HEPG2|HT29|MCF7|PC3|VCAP	2|3|9|1	2|3|9|1|4|5	CGS001_A375_96H:CCNG2:1|CGS001_A549_96H:CCNG2:1|CGS001_HA1E_96H:CCNG2:1.5|CGS001_HCC515_96H:CCNG2:2|CGS001_HEPG2_96H:CCNG2:1.5|CGS001_HT29_96H:CCNG2:1|CGS001_MCF7_96H:CCNG2:2|CGS001_PC3_96H:CCNG2:2|CGS001_VCAP_120H:CCNG2:5
CGS001-4122	CGS001-4122	MAN2A2	trt_sh.cgs	120 h|144 h|96 h	1 ¬µL|1.5 ¬µL|2 ¬µL|5 ¬µL	96.1689	70.5866	47.0577	1	1	99.0794	93.2584	90.0085	0	0	0	0	0	0	3	0	9	10	90|0|0|93.3|0|0|0|99.1|0	1.1|0|0|1.24|0|0|0|1.41|0	A375|A549|HA1E|HCC515|HEPG2|HT29|MCF7|PC3|VCAP	8|4|1|2	8|4|1|2|3|5	CGS001_A375_96H:MAN2A2:1|CGS001_A549_96H:MAN2A2:1|CGS001_HA1E_96H:MAN2A2:1.5|CGS001_HCC515_96H:MAN2A2:2|CGS001_HEPG2_96H:MAN2A2:1.5|CGS001_HT29_96H:MAN2A2:1|CGS001_MCF7_96H:MAN2A2:2|CGS001_MCF7_144H:MAN2A2:2|CGS001_PC3_144H:MAN2A2:2|CGS001_VCAP_120H:MAN2A2:5
CGS001-6472	CGS001-6472	SHMT2	trt_sh.cgs	144 h|96 h	1 ¬µL|1.5 ¬µL|2 ¬µL	96.2354	70.1934	33.9915	1	1	99.6398	92.8309	88.303	0	-35.4298	-41.395	-74.3023	-666	-666	3	3	7	8	92.8|-74.3|0|-35.4|88.3|-41.4|99.6	1.17|-0.95|0|-0.7|1.08|-0.61|1.53	A375|A549|HA1E|HEPG2|HT29|MCF7|PC3	7|1|5|3	7|1|5|3|4|6	CGS001_A375_96H:SHMT2:1|CGS001_A549_96H:SHMT2:1|CGS001_HA1E_96H:SHMT2:1.5|CGS001_HEPG2_96H:SHMT2:1.5|CGS001_HT29_96H:SHMT2:1|CGS001_MCF7_96H:SHMT2:2|CGS001_MCF7_144H:SHMT2:2|CGS001_PC3_144H:SHMT2:2
CGS001-6812	CGS001-6812	STXBP1	trt_sh.cgs	120 h|144 h|96 h	1 ¬µL|1.5 ¬µL|2 ¬µL|5 ¬µL	96.3115	70.1255	46.7503	1	1	96.6805	95.9426	87.8788	0	0	0	0	-666	-666	3	0	7	8	0|0|0|0|87.9|96.7|95.9	0|0|0|0|1.07|1.24|1.28	A375|A549|HA1E|HEPG2|HT29|MCF7|VCAP	6|7|5|1	6|7|5|1|2|3	CGS001_A375_96H:STXBP1:1|CGS001_A549_96H:STXBP1:1|CGS001_HA1E_96H:STXBP1:1.5|CGS001_HEPG2_96H:STXBP1:1.5|CGS001_HT29_96H:STXBP1:1|CGS001_MCF7_96H:STXBP1:2|CGS001_MCF7_144H:STXBP1:2|CGS001_VCAP_120H:STXBP1:5
CGS001-10423	CGS001-10423	CDIPT	trt_sh.cgs	96 h	1 ¬µL|1.5 ¬µL|2 ¬µL	96.6008	70.0752	46.7168	1	1	97.9036	95.298	87.0995	0	0	0	0	0	-666	3	0	8	8	0|0|95.3|87.1|97.9|0|0|0	0|0|1.28|1.14|1.3|0|0|0	A375|A549|HA1E|HCC515|HEPG2|HT29|MCF7|PC3	5|3|4|1	5|3|4|1|2|6	CGS001_A375_96H:CDIPT:1|CGS001_A549_96H:CDIPT:1|CGS001_HA1E_96H:CDIPT:1.5|CGS001_HCC515_96H:CDIPT:2|CGS001_HEPG2_96H:CDIPT:1.5|CGS001_HT29_96H:CDIPT:1|CGS001_MCF7_96H:CDIPT:2|CGS001_PC3_96H:CDIPT:2
CGS001-60493	CGS001-60493	FASTKD5	trt_sh.cgs	120 h|144 h|96 h	1 ¬µL|1.5 ¬µL|2 ¬µL|5 ¬µL	96.2043	70.0539	46.7026	1	1	98.2522	94.1565	87.8069	0	0	0	-58.4894	-58.7179	-666	3	2	8	9	87.8|-58.7|0|98.3|0|0|94.2|-58.5	1.06|-0.72|0|1.39|0|0|1.2|-0.71	A375|A549|HA1E|HCC515|HEPG2|MCF7|PC3|VCAP	4|7|1|3	4|7|1|3|5|6	CGS001_A375_96H:FASTKD5:1|CGS001_A549_96H:FASTKD5:1|CGS001_HA1E_96H:FASTKD5:1.5|CGS001_HCC515_96H:FASTKD5:2|CGS001_HEPG2_96H:FASTKD5:1.5|CGS001_MCF7_144H:FASTKD5:2|CGS001_PC3_96H:FASTKD5:2|CGS001_PC3_144H:FASTKD5:2|CGS001_VCAP_120H:FASTKD5:5
CGS001-10125	CGS001-10125	RASGRP1	trt_sh.cgs	120 h|96 h	1 ¬µL|1.5 ¬µL|2 ¬µL|5 ¬µL	97.0245	69.9819	46.6546	0	0	99.1885	94.8605	85.8788	0	0	0	0	-79.1475	-666	3	1	8	8	0|94.9|0|0|85.9|0|-79.1|99.2	0|1.29|0|0|1.04|0|-1.01|1.42	A375|A549|HA1E|HCC515|HT29|MCF7|PC3|VCAP	8|2|5|1	8|2|5|1|3|4	CGS001_A375_96H:RASGRP1:1|CGS001_A549_96H:RASGRP1:1|CGS001_HA1E_96H:RASGRP1:1.5|CGS001_HCC515_96H:RASGRP1:2|CGS001_HT29_96H:RASGRP1:1|CGS001_MCF7_96H:RASGRP1:2|CGS001_PC3_96H:RASGRP1:2|CGS001_VCAP_120H:RASGRP1:5
CGS001-8777	CGS001-8777	MPDZ	trt_sh.cgs	120 h|144 h|96 h	1 ¬µL|1.5 ¬µL|2 ¬µL|5 ¬µL	96.1151	69.9578	32.0006	1	1	96.1668	96.0634	87.6011	0	0	-87.8277	-666	-666	-666	3	1	6	7	0|96.1|87.6|0|96.2|-87.8	0|1.3|1.05|0|1.22|-1.12	A375|HA1E|HEPG2|HT29|MCF7|VCAP	5|2|3|1	5|2|3|1|4|6	CGS001_A375_96H:MPDZ:1|CGS001_HA1E_96H:MPDZ:1.5|CGS001_HEPG2_96H:MPDZ:1.5|CGS001_HT29_96H:MPDZ:1|CGS001_MCF7_96H:MPDZ:2|CGS001_MCF7_144H:MPDZ:2|CGS001_VCAP_120H:MPDZ:5
BRD-A19195498	BRD-A19195498	trimipramine	trt_cp	24 h|6 h	10 ¬µM	94.6828	69.8839	46.5893	-666	-666	98.4838	90.8819	90.1699	0	0	0	0	-666	-666	3	0	7	9	90.2|0|0|90.9|98.5|0|0	1.13|0|0|1.19|1.4|0|0	A375|HA1E|HCC515|HT29|PC3|VCAP|A549	5|4|1|2	5|4|1|2|3|6	CPC004_A375_6H:BRD-A19195498-050-09-1:10|CPC004_HA1E_24H:BRD-A19195498-050-09-1:10|CPC004_HA1E_6H:BRD-A19195498-050-09-1:10|CPC004_HCC515_24H:BRD-A19195498-050-09-1:10|CPC004_HCC515_6H:BRD-A19195498-050-09-1:10|CPC004_HT29_6H:BRD-A19195498-050-09-1:10|CPC004_PC3_24H:BRD-A19195498-050-09-1:10|CPC004_VCAP_6H:BRD-A19195498-050-09-1:10|CPC016_A549_6H:BRD-A19195498-050-09-1:10
CGS001-5530	CGS001-5530	PPP3CA	trt_sh.cgs	120 h|144 h|96 h	1 ¬µL|1.5 ¬µL|2 ¬µL|5 ¬µL	93.5646	69.7907	46.5271	1	1	94.2424	92.8868	92.0335	0	0	0	0	-58.8639	-72.3681	3	2	9	11	0|-72.4|0|0|92|94.2|92.9|0|-58.9	0|-0.93|0|0|1.13|1.2|1.13|0|-0.72	A375|A549|HA1E|HCC515|HEPG2|HT29|MCF7|PC3|VCAP	6|7|5|1	6|7|5|1|3|4	CGS001_A375_96H:PPP3CA:1|CGS001_A549_96H:PPP3CA:1|CGS001_HA1E_96H:PPP3CA:1.5|CGS001_HCC515_96H:PPP3CA:2|CGS001_HEPG2_96H:PPP3CA:1.5|CGS001_HT29_96H:PPP3CA:1|CGS001_MCF7_96H:PPP3CA:2|CGS001_MCF7_144H:PPP3CA:2|CGS001_PC3_96H:PPP3CA:2|CGS001_PC3_144H:PPP3CA:2|CGS001_VCAP_120H:PPP3CA:5
CGS001-55324	CGS001-55324	ABCF3	trt_sh.cgs	144 h|96 h	1 ¬µL|1.5 ¬µL|2 ¬µL	99.7329	69.7604	36.6838	1	1	99.9401	99.5258	79.5758	0	0	-58.9389	-78.7186	-666	-666	3	2	7	7	-78.7|-58.9|0|99.9|79.6|99.5|0	-1.06|-0.73|0|1.6|0.92|1.45|0	A375|A549|HA1E|HEPG2|HT29|MCF7|PC3	4|6|5|3	4|6|5|3|7|2	CGS001_A375_96H:ABCF3:1|CGS001_A549_96H:ABCF3:1|CGS001_HA1E_96H:ABCF3:1.5|CGS001_HEPG2_96H:ABCF3:1.5|CGS001_HT29_96H:ABCF3:1|CGS001_MCF7_144H:ABCF3:2|CGS001_PC3_144H:ABCF3:2
BRD-K99964838	BRD-K99964838	bosutinib	trt_cp	24 h|6 h	10 ¬µM	94.2574	69.625	46.4167	-666	-666	97.1178	91.3971	89.9851	0	0	0	0	-93.1152	-94.172	3	2	9	13	0|97.1|0|91.4|0|90|-93.1|-94.2|0	0|1.38|0|1.19|0|1.18|-1.26|-1.26|0	A375|A549|HA1E|HCC515|HEPG2|HT29|MCF7|PC3|VCAP	2|4|6|1	2|4|6|1|3|5	CPC014_A375_6H:BRD-K99964838-001-03-6:10|CPC014_A549_24H:BRD-K99964838-001-03-6:10|CPC014_A549_6H:BRD-K99964838-001-03-6:10|CPC014_HA1E_6H:BRD-K99964838-001-03-6:10|CPC014_HCC515_6H:BRD-K99964838-001-03-6:10|CPC014_HEPG2_6H:BRD-K99964838-001-03-6:10|CPC014_HT29_6H:BRD-K99964838-001-03-6:10|CPC014_MCF7_24H:BRD-K99964838-001-03-6:10|CPC014_MCF7_6H:BRD-K99964838-001-03-6:10|CPC014_PC3_24H:BRD-K99964…
CGS001-84333	CGS001-84333	PCGF5	trt_sh.cgs	120 h|96 h	1 ¬µL|1.5 ¬µL|2 ¬µL|5 ¬µL	96.4583	69.6079	37.1429	1	1	99.6406	93.276	85.5152	0	0	-55.5744	-60.6007	-82.6681	-666	3	3	8	8	-55.6|0|-82.7|99.6|85.5|-60.6|93.3|0	-0.83|0|-1.04|1.42|1.03|-0.9|1.18|0	A375|A549|HA1E|HEPG2|HT29|MCF7|PC3|VCAP	4|7|5|2	4|7|5|2|8|1	CGS001_A375_96H:PCGF5:1|CGS001_A549_96H:PCGF5:1|CGS001_HA1E_96H:PCGF5:1.5|CGS001_HEPG2_96H:PCGF5:1.5|CGS001_HT29_96H:PCGF5:1|CGS001_MCF7_96H:PCGF5:2|CGS001_PC3_96H:PCGF5:2|CGS001_VCAP_120H:PCGF5:5
CGS001-4665	CGS001-4665	NAB2	trt_sh.cgs	120 h|96 h	1 ¬µL|1.5 ¬µL|2 ¬µL|5 ¬µL	96.3038	69.573	46.382	1	1	96.4461	96.1614	85.6846	0	0	0	0	0	-666	3	0	8	8	96.2|0|96.4|85.7|0|0|0|0	1.27|0|1.3|1.12|0|0|0|0	A375|A549|HA1E|HCC515|HEPG2|MCF7|PC3|VCAP	3|1|4|2	3|1|4|2|5|6	CGS001_A375_96H:NAB2:1|CGS001_A549_96H:NAB2:1|CGS001_HA1E_96H:NAB2:1.5|CGS001_HCC515_96H:NAB2:2|CGS001_HEPG2_96H:NAB2:1.5|CGS001_MCF7_96H:NAB2:2|CGS001_PC3_96H:NAB2:2|CGS001_VCAP_120H:NAB2:5
CGS001-1398	CGS001-1398	CRK	trt_sh.cgs	144 h|96 h	1 ¬µL|1.5 ¬µL|2 ¬µL	94.2236	69.5234	46.3489	1	1	98.5079	89.9394	89.6463	0	0	0	0	-62.1773	-666	3	1	8	10	0|98.5|0|0|0|89.9|89.6|-62.2	0|1.43|0|0|0|1.11|1.07|-0.78	A375|A549|HA1E|HCC515|HEPG2|HT29|MCF7|PC3	2|6|7|1	2|6|7|1|3|4	CGS001_A375_96H:CRK:1|CGS001_A549_96H:CRK:1|CGS001_HA1E_96H:CRK:1.5|CGS001_HCC515_96H:CRK:2|CGS001_HEPG2_96H:CRK:1.5|CGS001_HT29_96H:CRK:1|CGS001_MCF7_96H:CRK:2|CGS001_MCF7_144H:CRK:2|CGS001_PC3_96H:CRK:2|CGS001_PC3_144H:CRK:2
CGS001-3682	CGS001-3682	ITGAE	trt_sh.cgs	120 h|144 h|96 h	1 ¬µL|1.5 ¬µL|2 ¬µL|5 ¬µL	94.0272	69.4751	46.3167	1	1	96.7879	91.2665	89.846	0	0	0	-66.2174	-77.4194	-81.5975	3	3	9	11	-81.6|0|-77.4|89.8|-66.2|96.8|91.3|0|0	-1.1|0|-0.98|1.18|-1|1.26|1.1|0|0	A375|A549|HA1E|HCC515|HEPG2|HT29|MCF7|PC3|VCAP	6|7|4|2	6|7|4|2|8|9	CGS001_A375_96H:ITGAE:1|CGS001_A549_96H:ITGAE:1|CGS001_HA1E_96H:ITGAE:1.5|CGS001_HCC515_96H:ITGAE:2|CGS001_HEPG2_96H:ITGAE:1.5|CGS001_HT29_96H:ITGAE:1|CGS001_MCF7_96H:ITGAE:2|CGS001_MCF7_144H:ITGAE:2|CGS001_PC3_96H:ITGAE:2|CGS001_PC3_144H:ITGAE:2|CGS001_VCAP_120H:ITGAE:5
CGS001-6622	CGS001-6622	SNCA	trt_sh.cgs	120 h|96 h	1 ¬µL|1.5 ¬µL|2 ¬µL|5 ¬µL	94.387	69.3851	46.2567	0	0	97.7587	91.0153	88.7666	0	0	0	0	0	-66.9697	3	1	9	9	88.8|0|0|0|91|-67|0|97.8|0	1.07|0|0|0|1.12|-0.97|0|1.33|0	A375|A549|HA1E|HCC515|HEPG2|HT29|MCF7|PC3|VCAP	8|5|1|2	8|5|1|2|3|4	CGS001_A375_96H:SNCA:1|CGS001_A549_96H:SNCA:1|CGS001_HA1E_96H:SNCA:1.5|CGS001_HCC515_96H:SNCA:2|CGS001_HEPG2_96H:SNCA:1.5|CGS001_HT29_96H:SNCA:1|CGS001_MCF7_96H:SNCA:2|CGS001_PC3_96H:SNCA:2|CGS001_VCAP_120H:SNCA:5
BRD-K70914287	BRD-K70914287	BIBX-1382	trt_cp	24 h|6 h	10 ¬µM	96.6406	69.3662	46.2441	-666	-666	99.4312	93.8499	84.1836	0	0	0	0	-80.6207	-666	3	1	8	14	0|93.8|99.4|0|0|0|84.2|-80.6	0|1.21|1.52|0|0|0|1|-1.06	A375|HA1E|HCC515|VCAP|A549|HT29|MCF7|PC3	3|2|7|1	3|2|7|1|4|5	CPC004_A375_6H:BRD-K70914287-300-01-0:10|CPC004_HA1E_24H:BRD-K70914287-300-01-0:10|CPC004_HA1E_6H:BRD-K70914287-300-01-0:10|CPC004_HCC515_24H:BRD-K70914287-300-01-0:10|CPC004_HCC515_6H:BRD-K70914287-300-01-0:10|CPC004_VCAP_24H:BRD-K70914287-300-01-0:10|CPC015_A375_6H:BRD-K70914287-300-01-0:10|CPC015_A549_24H:BRD-K70914287-300-01-0:10|CPC015_HT29_6H:BRD-K70914287-300-01-0:10|CPC015_MCF7_24H:BRD-K7…
CGS001-578	CGS001-578	BAK1	trt_sh.cgs	120 h|96 h	1 ¬µL|1.5 ¬µL|2 ¬µL|5 ¬µL	94.5493	69.3408	46.2272	1	1	100	89.0985	88.2647	0	0	0	0	-56.1212	-95.7553	3	2	9	9	0|0|0|88.3|89.1|-56.1|0|100|-95.8	0|0|0|1.16|1.08|-0.88|0|1.65|-1.27	A375|A549|HA1E|HCC515|HEPG2|HT29|MCF7|PC3|VCAP	8|5|4|1	8|5|4|1|2|3	CGS001_A375_96H:BAK1:1|CGS001_A549_96H:BAK1:1|CGS001_HA1E_96H:BAK1:1.5|CGS001_HCC515_96H:BAK1:2|CGS001_HEPG2_96H:BAK1:1.5|CGS001_HT29_96H:BAK1:1|CGS001_MCF7_96H:BAK1:2|CGS001_PC3_96H:BAK1:2|CGS001_VCAP_120H:BAK1:5
CGS001-159	CGS001-159	ADSS	trt_sh.cgs	144 h|96 h	1 ¬µL|1.5 ¬µL|2 ¬µL	95.7039	69.1397	46.0932	1	1	97.708	93.6999	85.1511	0	0	0	-57.9552	-666	-666	3	1	7	9	0|93.7|-58|0|0|97.7|85.2	0|1.25|-0.62|0|0|1.3|1.04	A375|A549|HA1E|HEPG2|HT29|MCF7|PC3	6|2|7|1	6|2|7|1|4|5	CGS001_A375_96H:ADSS:1|CGS001_A549_96H:ADSS:1|CGS001_HA1E_96H:ADSS:1.5|CGS001_HEPG2_96H:ADSS:1.5|CGS001_HT29_96H:ADSS:1|CGS001_MCF7_96H:ADSS:2|CGS001_MCF7_144H:ADSS:2|CGS001_PC3_96H:ADSS:2|CGS001_PC3_144H:ADSS:2
CGS001-8243	CGS001-8243	SMC1A	trt_sh.cgs	120 h|144 h|96 h	1 ¬µL|1.5 ¬µL|2 ¬µL|5 ¬µL	93.5646	69.1247	46.0831	1	1	94.6938	92.4355	89.3697	0	0	0	0	-92.5094	-666	3	1	8	10	94.7|0|-92.5|0|0|89.4|92.4|0	1.22|0|-1.2|0|0|1.06|1.16|0	A375|HA1E|HCC515|HEPG2|HT29|MCF7|PC3|VCAP	1|7|6|2	1|7|6|2|4|5	CGS001_A375_96H:SMC1A:1|CGS001_HA1E_96H:SMC1A:1.5|CGS001_HCC515_96H:SMC1A:2|CGS001_HEPG2_96H:SMC1A:1.5|CGS001_HT29_96H:SMC1A:1|CGS001_MCF7_96H:SMC1A:2|CGS001_MCF7_144H:SMC1A:2|CGS001_PC3_96H:SMC1A:2|CGS001_PC3_144H:SMC1A:2|CGS001_VCAP_120H:SMC1A:5
CGS001-6189	CGS001-6189	RPS3A	trt_sh.cgs	120 h|96 h	1 ¬µL|1.5 ¬µL|2 ¬µL|5 ¬µL	73.4061	69.0799	55.6213	1	1	74.6648	72.1474	69.5738	59.9337	57.4084	0	0	-85.6013	-666	5	1	8	8	69.6|59.9|57.4|-85.6|72.1|0|74.7|0	0.74|0.61|0.64|-1.08|0.77|0|0.86|0	A375|A549|HA1E|HCC515|HEPG2|MCF7|PC3|VCAP	7|5|1|2	7|5|1|2|3|6	CGS001_A375_96H:RPS3A:1|CGS001_A549_96H:RPS3A:1|CGS001_HA1E_96H:RPS3A:1.5|CGS001_HCC515_96H:RPS3A:2|CGS001_HEPG2_96H:RPS3A:1.5|CGS001_MCF7_96H:RPS3A:2|CGS001_PC3_96H:RPS3A:2|CGS001_VCAP_120H:RPS3A:5
ccsbBroad304_00283	ccsbBroad304_00283	CDKN2C	trt_oe	96 h	2 ¬µL|3 ¬µL|4 ¬µL	96.0334	69.0599	46.0399	1	1	96.1905	95.8763	84.1727	0	0	0	0	-666	-666	3	0	7	7	0|0|96.2|95.9|0|84.2|0	0|0|1.25|1.16|0|1.04|0	A375|A549|HCC515|HT29|MCF7|PC3|VCAP	3|4|6|1	3|4|6|1|2|5	OEB004_A375_96H:BRDN0000408019:-666|OEB004_A549_96H:BRDN0000408019:-666|OEB004_HCC515_96H:BRDN0000408019:-666|OEB004_HT29_96H:BRDN0000408019:-666|OEB004_MCF7_96H:BRDN0000408019:-666|OEB004_PC3_96H:BRDN0000408019:-666|OEB004_VCAP_96H:BRDN0000408019:-666
CGS001-3455	CGS001-3455	IFNAR2	trt_sh.cgs	120 h|144 h|96 h	1 ¬µL|1.5 ¬µL|2 ¬µL|5 ¬µL	95.9279	69.041	33.464	1	1	96.0376	95.8182	84.3084	0	0	-75.3804	-77.8944	-666	-666	3	2	7	9	0|-77.9|84.3|95.8|-75.4|96|0	0|-0.99|1.07|1.23|-1.04|1.25|0	A375|A549|HA1E|HT29|MCF7|PC3|VCAP	6|4|3|1	6|4|3|1|7|5	CGS001_A375_96H:IFNAR2:1|CGS001_A549_96H:IFNAR2:1|CGS001_HA1E_96H:IFNAR2:1.5|CGS001_HT29_96H:IFNAR2:1|CGS001_MCF7_96H:IFNAR2:2|CGS001_MCF7_144H:IFNAR2:2|CGS001_PC3_96H:IFNAR2:2|CGS001_PC3_144H:IFNAR2:2|CGS001_VCAP_120H:IFNAR2:5
BRD-K55127134	BRD-K55127134	fluphenazine	trt_cp	24 h|48 h|6 h	1 ¬µM|10 ¬µM|20 ¬µM|5 ¬µM	94.9199	69.0033	35.6001	-666	-666	98.2038	91.6359	86.1734	0	0	-62.4128	-76.5777	-666	-666	3	2	7	17	-62.4|-76.6|98.2|91.6|86.2|0|0	-0.97|-1.02|1.44|1.17|1.1|0|0	MCF7|A375|A549|HA1E|HT29|VCAP|HEPG2	3|4|5|6	3|4|5|6|7|1	ASG001_MCF7_6H:BRD-K55127134-300-06-2:2|CPC005_A375_24H:BRD-K55127134-300-05-4:10|CPC005_A375_24H:BRD-K55127134-300-07-0:10|CPC005_A549_24H:BRD-K55127134-300-07-0:10|CPC005_A549_6H:BRD-K55127134-300-07-0:10|CPC005_HA1E_24H:BRD-K55127134-300-07-0:10|CPC005_HA1E_6H:BRD-K55127134-300-07-0:10|CPC005_HT29_24H:BRD-K55127134-300-07-0:10|CPC005_VCAP_24H:BRD-K55127134-300-07-0:10|CPC010_HEPG2_6H:BRD-K5512…
CGS001-9898	CGS001-9898	UBAP2L	trt_sh.cgs	120 h|144 h|96 h	1 ¬µL|1.5 ¬µL|2 ¬µL|5 ¬µL	94.657	68.9695	45.9796	1	1	98.802	90.5119	86.5639	0	0	0	0	-666	-666	3	0	7	9	0|0|98.8|0|86.6|0|90.5	0|0|1.34|0|1|0|1.14	A549|HA1E|HEPG2|HT29|MCF7|PC3|VCAP	3|7|5|1	3|7|5|1|2|4	CGS001_A549_96H:UBAP2L:1|CGS001_HA1E_96H:UBAP2L:1.5|CGS001_HEPG2_96H:UBAP2L:1.5|CGS001_HT29_96H:UBAP2L:1|CGS001_MCF7_96H:UBAP2L:2|CGS001_MCF7_144H:UBAP2L:2|CGS001_PC3_96H:UBAP2L:2|CGS001_PC3_144H:UBAP2L:2|CGS001_VCAP_120H:UBAP2L:5
CGS001-2752	CGS001-2752	GLUL	trt_sh.cgs	120 h|96 h	1 ¬µL|1.5 ¬µL|2 ¬µL|5 ¬µL	97.5379	68.961	45.974	1	1	97.9056	97.1702	80.7682	0	0	0	-63.3644	-81.7386	-86.2317	3	3	9	9	-63.4|80.8|-81.7|97.2|0|0|97.9|-86.2|0	-0.91|1.01|-1.02|1.35|0|0|1.3|-1.11|0	A375|A549|HA1E|HCC515|HEPG2|HT29|MCF7|PC3|VCAP	7|4|2|5	7|4|2|5|6|9	CGS001_A375_96H:GLUL:1|CGS001_A549_96H:GLUL:1|CGS001_HA1E_96H:GLUL:1.5|CGS001_HCC515_96H:GLUL:2|CGS001_HEPG2_96H:GLUL:1.5|CGS001_HT29_96H:GLUL:1|CGS001_MCF7_96H:GLUL:2|CGS001_PC3_96H:GLUL:2|CGS001_VCAP_120H:GLUL:5
CGS001-118738	CGS001-118738	ZNF488	trt_sh.cgs	120 h|96 h	1 ¬µL|1.5 ¬µL|2 ¬µL|5 ¬µL	94.8247	68.8585	45.9057	0	1	99.3758	90.2736	85.7846	0	0	0	-96.303	-666	-666	3	1	7	7	0|90.3|85.8|-96.3|0|0|99.4	0|1.15|1.09|-1.32|0|0|1.43	A375|A549|HA1E|HT29|MCF7|PC3|VCAP	7|2|3|1	7|2|3|1|5|6	CGS001_A375_96H:ZNF488:1|CGS001_A549_96H:ZNF488:1|CGS001_HA1E_96H:ZNF488:1.5|CGS001_HT29_96H:ZNF488:1|CGS001_MCF7_96H:ZNF488:2|CGS001_PC3_96H:ZNF488:2|CGS001_VCAP_120H:ZNF488:5
CGS001-51015	CGS001-51015	ISOC1	trt_sh.cgs	144 h|96 h	1 ¬µL|1.5 ¬µL|2 ¬µL	98.4664	68.8478	35.4032	1	1	99.0968	97.836	78.4582	0	0	-62.9717	-666	-666	-666	3	1	6	7	99.1|0|78.5|97.8|0|-63	1.46|0|1|1.38|0|-0.93	A375|A549|HA1E|HCC515|HEPG2|MCF7	1|4|3|2	1|4|3|2|5|6	CGS001_A375_96H:ISOC1:1|CGS001_A549_96H:ISOC1:1|CGS001_HA1E_96H:ISOC1:1.5|CGS001_HCC515_96H:ISOC1:2|CGS001_HEPG2_96H:ISOC1:1.5|CGS001_MCF7_96H:ISOC1:2|CGS001_MCF7_144H:ISOC1:2
CGS001-471	CGS001-471	ATIC	trt_sh.cgs	144 h|96 h	1 ¬µL|1.5 ¬µL|2 ¬µL	98.8046	68.8206	32.0833	1	1	99.1701	98.4391	77.6734	0	0	-82.783	-86.4953	-666	-666	3	2	7	9	-82.8|77.7|-86.5|0|0|99.2|98.4	-1.11|0.96|-1.09|0|0|1.39|1.36	A375|A549|HA1E|HEPG2|HT29|MCF7|PC3	6|7|2|4	6|7|2|4|5|1	CGS001_A375_96H:ATIC:1|CGS001_A549_96H:ATIC:1|CGS001_HA1E_96H:ATIC:1.5|CGS001_HEPG2_96H:ATIC:1.5|CGS001_HT29_96H:ATIC:1|CGS001_MCF7_96H:ATIC:2|CGS001_MCF7_144H:ATIC:2|CGS001_PC3_96H:ATIC:2|CGS001_PC3_144H:ATIC:2
CGS001-7533	CGS001-7533	YWHAH	trt_sh.cgs	120 h|144 h|96 h	1 ¬µL|1.5 ¬µL|2 ¬µL|5 ¬µL	70.7373	68.8062	45.8708	1	1	71.7831	69.6915	67.3333	66.417	0	0	0	-99.3282	-666	4	1	8	10	0|0|0|69.7|67.3|-99.3|71.8|66.4	0|0|0|0.68|0.68|-1.45|0.82|0.8	A375|A549|HA1E|HEPG2|HT29|MCF7|PC3|VCAP	7|4|5|8	7|4|5|8|1|2	CGS001_A375_96H:YWHAH:1|CGS001_A549_96H:YWHAH:1|CGS001_HA1E_96H:YWHAH:1.5|CGS001_HEPG2_96H:YWHAH:1.5|CGS001_HT29_96H:YWHAH:1|CGS001_MCF7_96H:YWHAH:2|CGS001_MCF7_144H:YWHAH:2|CGS001_PC3_96H:YWHAH:2|CGS001_PC3_144H:YWHAH:2|CGS001_VCAP_120H:YWHAH:5
CGS001-317703	CGS001-317703	VN1R4	trt_sh.cgs	120 h|96 h	1 ¬µL|1.5 ¬µL|2 ¬µL|5 ¬µL	94.5244	68.763	45.842	0	0	100	89.0488	86.0033	0	0	0	-57.7949	-76.2796	-666	3	2	8	8	89|100|86|0|0|-57.8|0|-76.3	1.08|1.73|1.09|0|0|-0.88|0|-0.97	A375|A549|HA1E|HCC515|HT29|MCF7|PC3|VCAP	2|1|3|4	2|1|3|4|5|7	CGS001_A375_96H:VN1R4:1|CGS001_A549_96H:VN1R4:1|CGS001_HA1E_96H:VN1R4:1.5|CGS001_HCC515_96H:VN1R4:2|CGS001_HT29_96H:VN1R4:1|CGS001_MCF7_96H:VN1R4:2|CGS001_PC3_96H:VN1R4:2|CGS001_VCAP_120H:VN1R4:5
CGS001-883	CGS001-883	CCBL1	trt_sh.cgs	120 h|96 h	1 ¬µL|1.5 ¬µL|2 ¬µL|5 ¬µL	95.5259	68.7505	45.8337	1	1	98.7289	92.3229	83.9504	0	0	0	0	-44.5455	-666	3	1	8	8	92.3|98.7|0|0|-44.5|0|84|0	1.16|1.44|0|0|-0.77|0|1.01|0	A375|A549|HA1E|HEPG2|HT29|MCF7|PC3|VCAP	2|1|7|3	2|1|7|3|4|6	CGS001_A375_96H:CCBL1:1|CGS001_A549_96H:CCBL1:1|CGS001_HA1E_96H:CCBL1:1.5|CGS001_HEPG2_96H:CCBL1:1.5|CGS001_HT29_96H:CCBL1:1|CGS001_MCF7_96H:CCBL1:2|CGS001_PC3_96H:CCBL1:2|CGS001_VCAP_120H:CCBL1:5
CGS001-57661	CGS001-57661	PHRF1	trt_sh.cgs	120 h|96 h	1 ¬µL|1.5 ¬µL|2 ¬µL|5 ¬µL	95.3006	68.7129	45.8086	1	1	95.3578	95.2433	84.2506	0	0	0	0	-83.3333	-666	3	1	8	8	84.3|95.4|95.2|0|0|0|0|-83.3	1|1.3|1.28|0|0|0|0|-1.06	A375|A549|HA1E|HEPG2|HT29|MCF7|PC3|VCAP	2|3|1|4	2|3|1|4|5|6	CGS001_A375_96H:PHRF1:1|CGS001_A549_96H:PHRF1:1|CGS001_HA1E_96H:PHRF1:1.5|CGS001_HEPG2_96H:PHRF1:1.5|CGS001_HT29_96H:PHRF1:1|CGS001_MCF7_96H:PHRF1:2|CGS001_PC3_96H:PHRF1:2|CGS001_VCAP_120H:PHRF1:5
CGS001-1981	CGS001-1981	EIF4G1	trt_sh.cgs	144 h|96 h	1 ¬µL|1.5 ¬µL|2 ¬µL	92.4731	68.5977	45.7318	1	1	93.3513	91.595	89.4446	0	0	0	0	-76.6958	-666	3	1	8	10	0|89.4|0|-76.7|93.4|0|0|91.6	0|1.14|0|-0.98|1.16|0|0|1.14	A375|A549|HA1E|HCC515|HEPG2|HT29|MCF7|PC3	5|8|2|1	5|8|2|1|3|6	CGS001_A375_96H:EIF4G1:1|CGS001_A549_96H:EIF4G1:1|CGS001_HA1E_96H:EIF4G1:1.5|CGS001_HCC515_96H:EIF4G1:2|CGS001_HEPG2_96H:EIF4G1:1.5|CGS001_HT29_96H:EIF4G1:1|CGS001_MCF7_96H:EIF4G1:2|CGS001_MCF7_144H:EIF4G1:2|CGS001_PC3_96H:EIF4G1:2|CGS001_PC3_144H:EIF4G1:2
CGS001-23266	CGS001-23266	LPHN2	trt_sh.cgs	120 h|96 h	1 ¬µL|1.5 ¬µL|2 ¬µL|5 ¬µL	93.8625	68.5961	36.4415	1	1	97.0646	90.6604	86.6594	0	0	-55.7352	-69.3508	-84.0704	-666	3	3	8	8	97.1|90.7|86.7|-55.7|0|0|-84.1|-69.4	1.31|1.17|1.1|-0.91|0|0|-1.08|-0.9	A375|A549|HA1E|HEPG2|HT29|MCF7|PC3|VCAP	1|2|3|5	1|2|3|5|6|4	CGS001_A375_96H:LPHN2:1|CGS001_A549_96H:LPHN2:1|CGS001_HA1E_96H:LPHN2:1.5|CGS001_HEPG2_96H:LPHN2:1.5|CGS001_HT29_96H:LPHN2:1|CGS001_MCF7_96H:LPHN2:2|CGS001_PC3_96H:LPHN2:2|CGS001_VCAP_120H:LPHN2:5
CGS001-4758	CGS001-4758	NEU1	trt_sh.cgs	120 h|96 h	1 ¬µL|1.5 ¬µL|2 ¬µL|5 ¬µL	-95.0769	68.5493	45.6996	1	1	82.5366	66.5255	63.4207	61.7145	0	0	-90.7528	-99.401	-666	4	2	8	8	66.5|82.5|0|61.7|-99.4|-90.8|0|63.4	0.56|1.03|0|0.84|-1.49|-1.22|0|0.73	A375|A549|HA1E|HCC515|HEPG2|MCF7|PC3|VCAP	2|1|8|4	2|1|8|4|3|7	CGS001_A375_96H:NEU1:1|CGS001_A549_96H:NEU1:1|CGS001_HA1E_96H:NEU1:1.5|CGS001_HCC515_96H:NEU1:2|CGS001_HEPG2_96H:NEU1:1.5|CGS001_MCF7_96H:NEU1:2|CGS001_PC3_96H:NEU1:2|CGS001_VCAP_120H:NEU1:5
BRD-K07762753	BRD-K07762753	aminopurvalanol-a	trt_cp	24 h|6 h	10 ¬µM|3 ¬µM|50 ¬µM|500 nM	77.6784	68.5293	45.6862	-666	-666	87.3964	67.9605	63.4554	55.3049	0	0	0	-45.7629	-48.054	4	2	9	24	0|63.5|68|0|55.3|-48.1|-45.8|87.4|0	0|0.76|0.75|0|0.63|-0.77|-0.72|1.06|0	HA1E|HCC515|VCAP|A375|A549|HEPG2|MCF7|PC3|HT29	8|3|2|5	8|3|2|5|1|4	CPC002_HA1E_24H:BRD-K07762753-001-02-8:10|CPC002_HA1E_6H:BRD-K07762753-001-02-8:10|CPC002_HCC515_24H:BRD-K07762753-001-02-8:10|CPC002_HCC515_6H:BRD-K07762753-001-02-8:10|CPC002_VCAP_24H:BRD-K07762753-001-02-8:10|CPC002_VCAP_6H:BRD-K07762753-001-02-8:10|CPC016_A375_6H:BRD-K07762753-001-02-8:10|CPC016_A549_24H:BRD-K07762753-001-02-8:10|CPC016_A549_6H:BRD-K07762753-001-02-8:10|CPC016_HEPG2_6H:BRD-K0…
CGS001-10643	CGS001-10643	IGF2BP3	trt_sh.cgs	120 h|96 h	1 ¬µL|1.5 ¬µL|2 ¬µL|5 ¬µL	93.8634	68.5054	45.6702	1	1	94.0907	93.6362	86.2946	0	0	0	0	-71.4931	-666	3	1	8	8	-71.5|86.3|0|94.1|0|0|93.6|0	-0.99|1.09|0|1.26|0|0|1.19|0	A375|A549|HA1E|HCC515|HEPG2|MCF7|PC3|VCAP	4|7|2|3	4|7|2|3|5|6	CGS001_A375_96H:IGF2BP3:1|CGS001_A549_96H:IGF2BP3:1|CGS001_HA1E_96H:IGF2BP3:1.5|CGS001_HCC515_96H:IGF2BP3:2|CGS001_HEPG2_96H:IGF2BP3:1.5|CGS001_MCF7_96H:IGF2BP3:2|CGS001_PC3_96H:IGF2BP3:2|CGS001_VCAP_120H:IGF2BP3:5
BRD-K84955386	BRD-K84955386	hyperoside	trt_cp	24 h|6 h	10 ¬µM	92.2356	68.4027	-666	-666	-666	92.2818	92.1894	89.1395	0	-666	-666	-666	-666	-666	3	0	4	4	89.1|92.2|0|92.3	1.16|1.18|0|1.17	A549|HA1E|MCF7|VCAP	4|2|1|3	-666	CPC011_A549_6H:BRD-K84955386-001-03-7:10|CPC011_HA1E_6H:BRD-K84955386-001-03-7:10|CPC011_MCF7_6H:BRD-K84955386-001-03-7:10|CPC011_VCAP_24H:BRD-K84955386-001-03-7:10
BRD-K19216856	BRD-K19216856	epigallocatechin	trt_cp	24 h|6 h	90 ¬µM	72.5182	68.3138	45.5425	-666	-666	72.5849	72.4515	68.4604	59.7583	0	0	0	0	-40.8364	4	1	9	15	72.5|0|-40.8|59.8|0|68.5|72.6|0|0	0.83|0|-0.73|0.67|0|0.84|0.77|0|0	A375|A549|HA1E|HCC515|HEPG2|HT29|MCF7|PC3|VCAP	7|1|6|4	7|1|6|4|2|5	CPC006_A375_24H:BRD-K19216856-001-02-7:88.8|CPC006_A375_6H:BRD-K19216856-001-02-7:88.8|CPC006_A549_24H:BRD-K19216856-001-02-7:88.8|CPC006_HA1E_24H:BRD-K19216856-001-02-7:88.8|CPC006_HA1E_6H:BRD-K19216856-001-02-7:88.8|CPC006_HCC515_24H:BRD-K19216856-001-02-7:88.8|CPC006_HEPG2_6H:BRD-K19216856-001-02-7:88.8|CPC006_HT29_6H:BRD-K19216856-001-02-7:88.8|CPC006_MCF7_24H:BRD-K19216856-001-02-7:88.8|CPC0…
CGS001-23192	CGS001-23192	ATG4B	trt_sh.cgs	120 h|96 h	1 ¬µL|1.5 ¬µL|2 ¬µL|5 ¬µL	94.5494	68.2971	45.5314	1	1	98.1898	90.9091	84.0897	0	0	0	-49.6147	-73.6642	-666	3	2	8	8	0|0|84.1|0|90.9|-49.6|-73.7|98.2	0|0|1.07|0|1.12|-0.78|-0.93|1.35	A375|A549|HA1E|HCC515|HT29|MCF7|PC3|VCAP	8|5|3|1	8|5|3|1|2|4	CGS001_A375_96H:ATG4B:1|CGS001_A549_96H:ATG4B:1|CGS001_HA1E_96H:ATG4B:1.5|CGS001_HCC515_96H:ATG4B:2|CGS001_HT29_96H:ATG4B:1|CGS001_MCF7_96H:ATG4B:2|CGS001_PC3_96H:ATG4B:2|CGS001_VCAP_120H:ATG4B:5
CGS001-64147	CGS001-64147	KIF9	trt_sh.cgs	120 h|96 h	1 ¬µL|1.5 ¬µL|2 ¬µL|5 ¬µL	95.9612	68.2681	45.5121	1	1	96.8853	95.037	81.15	0	0	0	0	-81.2121	-666	3	1	8	8	0|0|0|96.9|-81.2|81.1|95|0	0|0|0|1.26|-1.1|0.9|1.23|0	A375|A549|HA1E|HEPG2|HT29|MCF7|PC3|VCAP	4|7|6|1	4|7|6|1|2|3	CGS001_A375_96H:KIF9:1|CGS001_A549_96H:KIF9:1|CGS001_HA1E_96H:KIF9:1.5|CGS001_HEPG2_96H:KIF9:1.5|CGS001_HT29_96H:KIF9:1|CGS001_MCF7_96H:KIF9:2|CGS001_PC3_96H:KIF9:2|CGS001_VCAP_120H:KIF9:5
CGS001-1329	CGS001-1329	COX5B	trt_sh.cgs	144 h|96 h	1 ¬µL|1.5 ¬µL|2 ¬µL	96.168	68.2173	25.3392	1	1	98.5455	93.7906	80.5331	0	-59.8688	-60.9655	-74.1553	-666	-666	3	3	7	9	93.8|-59.9|-61|80.5|98.5|-74.2|0	1.19|-0.71|-0.74|0.94|1.33|-1.02|0	A375|HA1E|HCC515|HEPG2|HT29|MCF7|PC3	5|1|4|7	5|1|4|7|2|3	CGS001_A375_96H:COX5B:1|CGS001_HA1E_96H:COX5B:1.5|CGS001_HCC515_96H:COX5B:2|CGS001_HEPG2_96H:COX5B:1.5|CGS001_HT29_96H:COX5B:1|CGS001_MCF7_96H:COX5B:2|CGS001_MCF7_144H:COX5B:2|CGS001_PC3_96H:COX5B:2|CGS001_PC3_144H:COX5B:2
CGS001-55239	CGS001-55239	OGFOD1	trt_sh.cgs	120 h|144 h|96 h	1 ¬µL|1.5 ¬µL|2 ¬µL|5 ¬µL	94.3941	68.1865	45.4576	1	1	98.9839	89.8044	83.9576	0	0	0	0	-90.3942	-666	3	1	8	9	99|0|0|0|0|89.8|-90.4|84	1.45|0|0|0|0|1.07|-1.17|1.04	A375|A549|HA1E|HEPG2|HT29|MCF7|PC3|VCAP	1|6|8|2	1|6|8|2|3|4	CGS001_A375_96H:OGFOD1:1|CGS001_A549_96H:OGFOD1:1|CGS001_HA1E_96H:OGFOD1:1.5|CGS001_HEPG2_96H:OGFOD1:1.5|CGS001_HT29_96H:OGFOD1:1|CGS001_MCF7_144H:OGFOD1:2|CGS001_PC3_96H:OGFOD1:2|CGS001_PC3_144H:OGFOD1:2|CGS001_VCAP_120H:OGFOD1:5
CGS001-26136	CGS001-26136	TES	trt_sh.cgs	144 h|96 h	1 ¬µL|1.5 ¬µL|2 ¬µL	92.9926	68.172	36.0523	1	1	94.3631	91.6222	86.7026	0	0	-56.3738	-666	-666	-666	3	1	6	6	0|94.4|0|86.7|91.6|-56.4	0|1.28|0|1.04|1.11|-0.6	A375|A549|HA1E|HEPG2|MCF7|PC3	2|5|4|1	2|5|4|1|3|6	CGS001_A375_96H:TES:1|CGS001_A549_96H:TES:1|CGS001_HA1E_96H:TES:1.5|CGS001_HEPG2_96H:TES:1.5|CGS001_MCF7_144H:TES:2|CGS001_PC3_144H:TES:2
ccsbBroad304_04691	ccsbBroad304_04691	OSR2	trt_oe	96 h	1 ¬µL|2 ¬µL|4 ¬µL	95.5467	68.1702	31.8432	1	1	98.8304	92.2631	81.5873	0	0	-81.6216	-666	-666	-666	3	1	6	6	92.3|-81.6|98.8|81.6|0|0	1.14|-1.13|1.32|1.02|0|0	A375|A549|HA1E|HCC515|HEPG2|MCF7	3|1|4|5	3|1|4|5|6|2	OEB001_A375_96H:BRDN0000399786:-666|OEB001_A549_96H:BRDN0000399786:-666|OEB001_HA1E_96H:BRDN0000399786:-666|OEB001_HCC515_96H:BRDN0000399786:-666|OEB001_HEPG2_96H:BRDN0000399786:-666|OEB001_MCF7_96H:BRDN0000399786:-666
BRD-A26595446	BRD-A26595446	BRD-A26595446	trt_cp	24 h|6 h	10 ¬µM	73.0677	68.1295	45.4197	-666	-666	76.4037	69.7317	66.6667	59.716	0	0	0	-666	-666	4	0	7	7	0|0|66.7|0|59.7|69.7|76.4	0|0|0.7|0|0.68|0.69|0.92	A375|A549|HA1E|HEPG2|HT29|MCF7|PC3	7|6|3|5	7|6|3|5|1|2	CPC014_A375_6H:BRD-A26595446-001-08-1:10|CPC014_A549_24H:BRD-A26595446-001-08-1:10|CPC014_HA1E_6H:BRD-A26595446-001-08-1:10|CPC014_HEPG2_6H:BRD-A26595446-001-08-1:10|CPC014_HT29_6H:BRD-A26595446-001-08-1:10|CPC014_MCF7_6H:BRD-A26595446-001-08-1:10|CPC014_PC3_6H:BRD-A26595446-001-08-1:10
BRD-K04146668	BRD-K04146668	GW-441756	trt_cp	24 h|6 h	10 ¬µM	94.6065	68.0906	45.3938	-666	-666	98.8315	90.3814	83.1497	0	0	0	0	-79.2398	-666	3	1	8	11	98.8|83.1|90.4|0|0|-79.2|0|0	1.39|1.04|1.12|0|0|-1.03|0|0	HA1E|HCC515|PC3|VCAP|A375|A549|HEPG2|MCF7	1|3|2|4	1|3|2|4|5|7	CPC002_HA1E_24H:BRD-K04146668-001-01-3:10|CPC002_HA1E_6H:BRD-K04146668-001-01-3:10|CPC002_HCC515_24H:BRD-K04146668-001-01-3:10|CPC002_HCC515_6H:BRD-K04146668-001-01-3:10|CPC002_PC3_24H:BRD-K04146668-001-01-3:10|CPC002_VCAP_24H:BRD-K04146668-001-01-3:10|CPC016_A375_6H:BRD-K04146668-001-01-3:10|CPC016_A549_6H:BRD-K04146668-001-01-3:10|CPC016_HEPG2_6H:BRD-K04146668-001-01-3:10|CPC016_MCF7_24H:BRD-K0…
BRD-M30523314	BRD-M30523314	vinorelbine	trt_cp	24 h|6 h	10 ¬µM	94.9109	68.0865	36.6608	-666	-666	99.5961	90.2256	82.5243	0	0	-52.381	-56.2189	-77.9501	-666	3	3	8	11	82.5|90.2|0|-52.4|0|-78|-56.2|99.6	0.99|1.18|0|-0.86|0|-1.11|-0.82|1.49	A375|A549|HA1E|HEPG2|HT29|MCF7|PC3|VCAP	8|2|1|3	8|2|1|3|5|4	CPC014_A375_6H:BRD-M30523314-002-01-5:10|CPC014_A549_24H:BRD-M30523314-002-01-5:10|CPC014_A549_6H:BRD-M30523314-002-01-5:10|CPC014_HA1E_6H:BRD-M30523314-002-01-5:10|CPC014_HEPG2_6H:BRD-M30523314-002-01-5:10|CPC014_HT29_6H:BRD-M30523314-002-01-5:10|CPC014_MCF7_24H:BRD-M30523314-002-01-5:10|CPC014_MCF7_6H:BRD-M30523314-002-01-5:10|CPC014_PC3_24H:BRD-M30523314-002-01-5:10|CPC014_VCAP_24H:BRD-M305233…
CGS001-9637	CGS001-9637	FEZ2	trt_sh.cgs	120 h|144 h|96 h	1 ¬µL|1.5 ¬µL|2 ¬µL|5 ¬µL	94.02	68.0681	45.3787	1	1	96.2743	91.7657	84.2324	0	0	0	0	0	-82.5495	3	1	9	11	96.3|91.8|0|0|0|0|84.2|-82.5|0	1.28|1.2|0|0|0|0|0.96|-1.06|0	A375|A549|HA1E|HCC515|HEPG2|HT29|MCF7|PC3|VCAP	1|2|7|3	1|2|7|3|4|5	CGS001_A375_96H:FEZ2:1|CGS001_A549_96H:FEZ2:1|CGS001_HA1E_96H:FEZ2:1.5|CGS001_HCC515_96H:FEZ2:2|CGS001_HEPG2_96H:FEZ2:1.5|CGS001_HT29_96H:FEZ2:1|CGS001_MCF7_96H:FEZ2:2|CGS001_MCF7_144H:FEZ2:2|CGS001_PC3_96H:FEZ2:2|CGS001_PC3_144H:FEZ2:2|CGS001_VCAP_120H:FEZ2:5
CGS001-91754	CGS001-91754	NEK9	trt_sh.cgs	120 h|96 h	1 ¬µL|1.5 ¬µL|2 ¬µL|5 ¬µL	92.9471	68.0553	45.3702	1	1	98.9612	86.933	86.3268	0	0	0	0	-33.9323	-666	3	1	8	8	0|0|99|86.9|-33.9|86.3|0|0	0|0|1.42|1.14|-0.66|1|0|0	A375|A549|HA1E|HCC515|HEPG2|MCF7|PC3|VCAP	3|4|6|1	3|4|6|1|2|7	CGS001_A375_96H:NEK9:1|CGS001_A549_96H:NEK9:1|CGS001_HA1E_96H:NEK9:1.5|CGS001_HCC515_96H:NEK9:2|CGS001_HEPG2_96H:NEK9:1.5|CGS001_MCF7_96H:NEK9:2|CGS001_PC3_96H:NEK9:2|CGS001_VCAP_120H:NEK9:5
BRD-K76304753	BRD-K76304753	phenazopyridine	trt_cp	24 h|6 h	10 ¬µM	91.8339	68.0503	-666	-666	-666	95.0184	88.6494	88.5335	0	-61.6334	-666	-666	-666	-666	3	1	5	6	95|0|88.5|-61.6|88.6	1.23|0|1.08|-0.93|1.08	HA1E|HCC515|PC3|VCAP|MCF7	1|5|3|2	-666	CPC002_HA1E_24H:BRD-K76304753-003-08-8:10|CPC002_HA1E_6H:BRD-K76304753-003-08-8:10|CPC002_HCC515_6H:BRD-K76304753-003-08-8:10|CPC002_PC3_24H:BRD-K76304753-003-08-8:10|CPC002_VCAP_24H:BRD-K76304753-003-08-8:10|CPC018_MCF7_24H:BRD-K76304753-003-08-8:10
BRD-M07438658	BRD-M07438658	lapatinib	trt_cp	24 h|6 h	10 ¬µM	96.7685	67.9209	-666	-666	-666	99.2179	94.3191	78.1467	0	0	-666	-666	-666	-666	3	0	5	6	0|94.3|99.2|0|78.1	0|1.29|1.51|0|0.94	A375|A549|HCC515|MCF7|VCAP	3|2|5|1	-666	CPC012_A375_6H:BRD-M07438658-001-01-1:10|CPC012_A549_6H:BRD-M07438658-001-01-1:10|CPC012_HCC515_6H:BRD-M07438658-001-01-1:10|CPC012_MCF7_24H:BRD-M07438658-001-01-1:10|CPC012_VCAP_24H:BRD-M07438658-001-01-1:10|CPC012_VCAP_6H:BRD-M07438658-001-01-1:10
CGS001-9189	CGS001-9189	ZBED1	trt_sh.cgs	96 h	1 ¬µL|1.5 ¬µL|2 ¬µL	95.8547	67.8973	37.7396	1	1	98.5378	93.1716	79.8797	0	0	-45.1515	-79.4418	-666	-666	3	2	7	7	0|-79.4|79.9|93.2|-45.2|98.5|0	0|-1.01|1.01|1.15|-0.78|1.35|0	A375|A549|HA1E|HEPG2|HT29|MCF7|PC3	6|4|3|1	6|4|3|1|7|5	CGS001_A375_96H:ZBED1:1|CGS001_A549_96H:ZBED1:1|CGS001_HA1E_96H:ZBED1:1.5|CGS001_HEPG2_96H:ZBED1:1.5|CGS001_HT29_96H:ZBED1:1|CGS001_MCF7_96H:ZBED1:2|CGS001_PC3_96H:ZBED1:2
CGS001-5927	CGS001-5927	KDM5A	trt_sh.cgs	120 h|144 h|96 h	1 ¬µL|1.5 ¬µL|2 ¬µL|5 ¬µL	96.9966	67.8595	45.2397	1	1	100	93.9933	77.4449	0	0	0	0	0	-88.315	3	1	9	11	-88.3|0|0|77.4|0|0|94|0|100	-1.17|0|0|1.02|0|0|1.16|0|1.63	A375|A549|HA1E|HCC515|HEPG2|HT29|MCF7|PC3|VCAP	9|7|4|2	9|7|4|2|3|5	CGS001_A375_96H:KDM5A:1|CGS001_A549_96H:KDM5A:1|CGS001_HA1E_96H:KDM5A:1.5|CGS001_HCC515_96H:KDM5A:2|CGS001_HEPG2_96H:KDM5A:1.5|CGS001_HT29_96H:KDM5A:1|CGS001_MCF7_96H:KDM5A:2|CGS001_MCF7_144H:KDM5A:2|CGS001_PC3_96H:KDM5A:2|CGS001_PC3_144H:KDM5A:2|CGS001_VCAP_120H:KDM5A:5
CGS001-85004	CGS001-85004	RERG	trt_sh.cgs	120 h|96 h	1 ¬µL|1.5 ¬µL|2 ¬µL|5 ¬µL	97.0873	67.8502	45.2335	0	0	97.6291	96.5455	77.2263	0	0	0	0	0	-666	3	0	8	8	97.6|0|0|0|96.5|0|77.2|0	1.35|0|0|0|1.25|0|0.9|0	A375|A549|HA1E|HCC515|HT29|MCF7|PC3|VCAP	1|5|7|2	1|5|7|2|3|4	CGS001_A375_96H:RERG:1|CGS001_A549_96H:RERG:1|CGS001_HA1E_96H:RERG:1.5|CGS001_HCC515_96H:RERG:2|CGS001_HT29_96H:RERG:1|CGS001_MCF7_96H:RERG:2|CGS001_PC3_96H:RERG:2|CGS001_VCAP_120H:RERG:5
CGS001-115	CGS001-115	ADCY9	trt_sh.cgs	120 h|144 h|96 h	1 ¬µL|1.5 ¬µL|2 ¬µL|5 ¬µL	96.4007	67.8394	45.2263	1	1	98.5591	94.2422	78.5565	0	0	0	0	0	-59.2177	3	1	9	11	94.2|0|0|-59.2|78.6|0|0|98.6|0	1.21|0|0|-0.71|0.91|0|0|1.37|0	A375|A549|HA1E|HCC515|HEPG2|HT29|MCF7|PC3|VCAP	8|1|5|2	8|1|5|2|3|6	CGS001_A375_96H:ADCY9:1|CGS001_A549_96H:ADCY9:1|CGS001_HA1E_96H:ADCY9:1.5|CGS001_HCC515_96H:ADCY9:2|CGS001_HEPG2_96H:ADCY9:1.5|CGS001_HT29_96H:ADCY9:1|CGS001_MCF7_96H:ADCY9:2|CGS001_MCF7_144H:ADCY9:2|CGS001_PC3_96H:ADCY9:2|CGS001_PC3_144H:ADCY9:2|CGS001_VCAP_120H:ADCY9:5
CGS001-1153	CGS001-1153	CIRBP	trt_sh.cgs	120 h|144 h|96 h	1 ¬µL|1.5 ¬µL|2 ¬µL|5 ¬µL	95.1094	67.8119	45.2079	1	1	98.3051	91.9137	81.0286	0	0	0	-63.9992	-69.7878	-80.0497	3	3	9	11	0|-80|98.3|-69.8|91.9|0|-64|81|0	0|-1.02|1.38|-0.88|1.13|0|-0.94|0.96|0	A375|A549|HA1E|HCC515|HEPG2|HT29|MCF7|PC3|VCAP	3|5|8|1	3|5|8|1|6|9	CGS001_A375_96H:CIRBP:1|CGS001_A549_96H:CIRBP:1|CGS001_HA1E_96H:CIRBP:1.5|CGS001_HCC515_96H:CIRBP:2|CGS001_HEPG2_96H:CIRBP:1.5|CGS001_HT29_96H:CIRBP:1|CGS001_MCF7_96H:CIRBP:2|CGS001_MCF7_144H:CIRBP:2|CGS001_PC3_96H:CIRBP:2|CGS001_PC3_144H:CIRBP:2|CGS001_VCAP_120H:CIRBP:5
CGS001-10892	CGS001-10892	MALT1	trt_sh.cgs	120 h|144 h|96 h	1 ¬µL|1.5 ¬µL|2 ¬µL|5 ¬µL	96.1001	67.8	45.2	1	1	99.7999	92.4002	78.9997	0	0	0	0	-41.4795	-55.1472	3	2	9	11	0|79|92.4|0|-41.5|0|-55.1|99.8|0	0|0.98|1.19|0|-0.79|0|-0.84|1.58|0	A375|A549|HA1E|HCC515|HEPG2|HT29|MCF7|PC3|VCAP	8|3|2|1	8|3|2|1|4|6	CGS001_A375_96H:MALT1:1|CGS001_A549_96H:MALT1:1|CGS001_HA1E_96H:MALT1:1.5|CGS001_HCC515_96H:MALT1:2|CGS001_HEPG2_96H:MALT1:1.5|CGS001_HT29_96H:MALT1:1|CGS001_MCF7_96H:MALT1:2|CGS001_MCF7_144H:MALT1:2|CGS001_PC3_96H:MALT1:2|CGS001_PC3_144H:MALT1:2|CGS001_VCAP_120H:MALT1:5
BRD-K15791587	BRD-K15791587	L-733060	trt_cp	24 h|6 h	10 ¬µM	95.3228	67.7287	32.016	-666	-666	98.893	91.7526	80.2691	0	0	-78.8184	-666	-666	-666	3	1	6	8	98.9|91.8|0|0|-78.8|80.3	1.4|1.2|0|0|-1.11|1.02	HA1E|HCC515|VCAP|HEPG2|MCF7|HT29	1|2|6|3	1|2|6|3|4|5	CPC001_HA1E_24H:BRD-K15791587-003-01-7:10|CPC001_HA1E_6H:BRD-K15791587-003-01-7:10|CPC001_HCC515_24H:BRD-K15791587-003-01-7:10|CPC001_VCAP_24H:BRD-K15791587-003-01-7:10|CPC017_HEPG2_6H:BRD-K15791587-003-01-7:10|CPC017_MCF7_24H:BRD-K15791587-003-01-7:10|CPC017_MCF7_6H:BRD-K15791587-003-01-7:10|CPC017_HT29_6H:BRD-K15791587-003-01-7:10
BRD-K61237522	BRD-K61237522	BRD-K61237522	trt_cp	24 h|6 h	10 ¬µM	93.6669	67.7283	45.1522	-666	-666	98.4364	88.8975	83.5793	0	0	0	-59.3423	-666	-666	3	1	7	9	0|83.6|-59.3|88.9|98.4|0|0	0|1.01|-0.95|1.08|1.4|0|0	A549|HA1E|HT29|MCF7|PC3|VCAP|A375	5|4|2|1	5|4|2|1|6|7	CPC007_A549_24H:BRD-K61237522-001-07-3:10|CPC007_A549_6H:BRD-K61237522-001-07-3:10|CPC007_HA1E_24H:BRD-K61237522-001-07-3:10|CPC007_HT29_24H:BRD-K61237522-001-07-3:10|CPC007_MCF7_24H:BRD-K61237522-001-07-3:10|CPC007_PC3_24H:BRD-K61237522-001-07-3:10|CPC007_VCAP_24H:BRD-K61237522-001-07-3:10|CPC007_A375_24H:BRD-K61237522-001-07-3:10|CPC007_HA1E_6H:BRD-K61237522-001-07-3:10
BRD-K04218075	BRD-K04218075	clomifene	trt_cp	24 h|6 h	0.04 ¬µM|0.12 ¬µM|0.37 ¬µM|1.11 ¬µM|10 ¬µM|3.33 ¬µM	94.1231	67.7142	36.8171	-666	-666	96.3715	91.8747	82.6108	0	0	-49.9542	-51.1211	-65.7305	-666	3	3	8	26	96.4|-65.7|0|91.9|0|-50|-51.1|82.6	1.27|-0.96|0|1.14|0|-0.83|-0.76|0.99	HA1E|HCC515|A549|MCF7|A375|HEPG2|HT29|PC3	1|4|8|3	1|4|8|3|5|6	CPC003_HA1E_24H:BRD-K04218075-048-03-4:10|CPC003_HCC515_24H:BRD-K04218075-048-03-4:10|CPC003_HCC515_6H:BRD-K04218075-048-03-4:10|CPC015_A549_24H:BRD-K04218075-048-03-4:10|CPC015_MCF7_24H:BRD-K04218075-048-03-4:10|PCLB003_A375_24H:BRD-K04218075-048-12-5:10|PCLB003_A549_24H:BRD-K04218075-048-12-5:10|PCLB003_A549_24H:BRD-K04218075-048-12-5:0.12|PCLB003_A549_24H:BRD-K04218075-048-12-5:0.04|PCLB003_HA…
CGS001-64746	CGS001-64746	ACBD3	trt_sh.cgs	120 h|144 h|96 h	1 ¬µL|1.5 ¬µL|2 ¬µL|5 ¬µL	96.528	67.6806	45.1204	1	1	96.6916	96.3644	77.6666	0	0	0	0	-84.913	-666	3	1	8	10	0|-84.9|0|0|0|96.4|77.7|96.7	0|-1.08|0|0|0|1.23|0.91|1.3	A375|A549|HA1E|HCC515|HT29|MCF7|PC3|VCAP	8|6|7|1	8|6|7|1|3|4	CGS001_A375_96H:ACBD3:1|CGS001_A549_96H:ACBD3:1|CGS001_HA1E_96H:ACBD3:1.5|CGS001_HCC515_96H:ACBD3:2|CGS001_HT29_96H:ACBD3:1|CGS001_MCF7_96H:ACBD3:2|CGS001_MCF7_144H:ACBD3:2|CGS001_PC3_96H:ACBD3:2|CGS001_PC3_144H:ACBD3:2|CGS001_VCAP_120H:ACBD3:5
CGS001-11214	CGS001-11214	AKAP13	trt_sh.cgs	120 h|144 h|96 h	1 ¬µL|1.5 ¬µL|2 ¬µL|5 ¬µL	94.7647	67.6547	45.1031	1	1	95.653	93.8763	81.0895	0	0	0	-83.0212	-666	-666	3	1	7	9	81.1|0|0|0|95.7|93.9|-83	0.95|0|0|0|1.2|1.19|-1.06	A375|A549|HA1E|HEPG2|MCF7|PC3|VCAP	5|6|1|2	5|6|1|2|3|4	CGS001_A375_96H:AKAP13:1|CGS001_A549_96H:AKAP13:1|CGS001_HA1E_96H:AKAP13:1.5|CGS001_HEPG2_96H:AKAP13:1.5|CGS001_MCF7_96H:AKAP13:2|CGS001_MCF7_144H:AKAP13:2|CGS001_PC3_96H:AKAP13:2|CGS001_PC3_144H:AKAP13:2|CGS001_VCAP_120H:AKAP13:5
CGS001-1746	CGS001-1746	DLX2	trt_sh.cgs	96 h	1 ¬µL|1.5 ¬µL|2 ¬µL	95.1678	67.6294	35.3359	0	0	96.9966	93.339	80.1818	0	0	-58.5019	-89.4999	-666	-666	3	2	7	7	93.3|-89.5|-58.5|0|80.2|97|0	1.18|-1.16|-0.66|0|0.93|1.26|0	A375|A549|HA1E|HCC515|HT29|MCF7|PC3	6|1|5|4	6|1|5|4|7|3	CGS001_A375_96H:DLX2:1|CGS001_A549_96H:DLX2:1|CGS001_HA1E_96H:DLX2:1.5|CGS001_HCC515_96H:DLX2:2|CGS001_HT29_96H:DLX2:1|CGS001_MCF7_96H:DLX2:2|CGS001_PC3_96H:DLX2:2
BRD-K30240666	BRD-K30240666	clemastine	trt_cp	24 h|6 h	10 ¬µM	92.2756	67.5206	45.0137	-666	-666	92.7429	91.8083	85.5311	0	0	0	-90.6215	-666	-666	3	1	7	8	91.8|92.7|0|-90.6|85.5|0|0	1.16|1.19|0|-1.23|1.05|0|0	A375|HA1E|HCC515|VCAP|HEPG2|HT29|MCF7	2|1|5|3	2|1|5|3|6|7	CPC004_A375_6H:BRD-K30240666-051-08-4:10|CPC004_HA1E_24H:BRD-K30240666-051-08-4:10|CPC004_HA1E_6H:BRD-K30240666-051-08-4:10|CPC004_HCC515_24H:BRD-K30240666-051-08-4:10|CPC004_VCAP_24H:BRD-K30240666-051-08-4:10|CPC017_HEPG2_6H:BRD-K30240666-051-08-4:10|CPC017_HT29_6H:BRD-K30240666-051-08-4:10|CPC017_MCF7_24H:BRD-K30240666-051-08-4:10
CGS001-8480	CGS001-8480	RAE1	trt_sh.cgs	120 h|144 h|96 h	1 ¬µL|1.5 ¬µL|2 ¬µL|5 ¬µL	95.5049	67.4175	44.945	1	1	97.7894	93.2203	78.6603	0	0	0	-76.6667	-81.3717	-666	3	2	8	9	0|97.8|93.2|0|-81.4|-76.7|78.7|0	0|1.39|1.21|0|-1.13|-1.06|0.85|0	A375|A549|HA1E|HCC515|HEPG2|HT29|MCF7|VCAP	2|3|7|1	2|3|7|1|4|8	CGS001_A375_96H:RAE1:1|CGS001_A549_96H:RAE1:1|CGS001_HA1E_96H:RAE1:1.5|CGS001_HCC515_96H:RAE1:2|CGS001_HEPG2_96H:RAE1:1.5|CGS001_HT29_96H:RAE1:1|CGS001_MCF7_96H:RAE1:2|CGS001_MCF7_144H:RAE1:2|CGS001_VCAP_120H:RAE1:5
BRD-A75172220	BRD-A75172220	hydrocortisone	trt_cp	24 h|6 h	10 ¬µM	91.8851	67.3297	-666	-666	-666	94.9634	88.8069	85.5484	0	-73.267	-666	-666	-666	-666	3	1	5	7	88.8|-73.3|0|95|85.5	1.1|-1.03|0|1.23|1.03	HA1E|HCC515|A549|HEPG2|PC3	4|1|5|3	-666	CPC003_HA1E_24H:BRD-A75172220-001-03-2:10|CPC003_HCC515_24H:BRD-A75172220-001-03-2:10|CPC003_HCC515_6H:BRD-A75172220-001-03-2:10|CPC015_A549_24H:BRD-A75172220-001-03-2:10|CPC015_A549_6H:BRD-A75172220-001-03-2:10|CPC015_HEPG2_6H:BRD-A75172220-001-03-2:10|CPC003_PC3_24H:BRD-A75172220-001-03-2:10
CGS001-808	CGS001-808	CALM3	trt_sh.cgs	120 h|144 h|168 h|96 h	1 ¬µL|1.5 ¬µL|2 ¬µL|5 ¬µL	-93.1535	67.3269	29.997	1	1	99.7604	85.3939	84.1533	0	0	-89.3258	-92.871	-93.4361	-666	3	3	8	11	0|-92.9|0|99.8|85.4|84.2|-93.4|-89.3	0|-1.23|0|1.47|1.03|0.96|-1.22|-1.14	A375|A549|HA1E|HEPG2|HT29|MCF7|PC3|VCAP	4|5|6|1	4|5|6|1|3|8	CGS001_A375_96H:CALM3:1|CGS001_A549_96H:CALM3:1|CGS001_HA1E_96H:CALM3:1.5|CGS001_HEPG2_96H:CALM3:1.5|CGS001_HT29_96H:CALM3:1|CGS001_MCF7_96H:CALM3:2|CGS001_MCF7_144H:CALM3:2|CGS001_PC3_96H:CALM3:2|CGS001_PC3_144H:CALM3:2|CGS001_VCAP_120H:CALM3:5|CGS001_VCAP_168H:CALM3:5
CGS001-1849	CGS001-1849	DUSP7	trt_sh.cgs	120 h|96 h	1 ¬µL|1.5 ¬µL|2 ¬µL|5 ¬µL	92.9098	67.3194	44.8796	1	1	95.4159	90.4036	83.4582	0	0	0	0	0	-666	3	0	8	8	90.4|0|0|0|0|95.4|0|83.5	1.1|0|0|0|0|1.19|0|1.03	A375|A549|HA1E|HCC515|HT29|MCF7|PC3|VCAP	6|1|8|2	6|1|8|2|3|4	CGS001_A375_96H:DUSP7:1|CGS001_A549_96H:DUSP7:1|CGS001_HA1E_96H:DUSP7:1.5|CGS001_HCC515_96H:DUSP7:2|CGS001_HT29_96H:DUSP7:1|CGS001_MCF7_96H:DUSP7:2|CGS001_PC3_96H:DUSP7:2|CGS001_VCAP_120H:DUSP7:5
CGS001-22921	CGS001-22921	MSRB2	trt_sh.cgs	120 h|144 h|96 h	1 ¬µL|1.5 ¬µL|2 ¬µL|5 ¬µL	93.3162	67.3115	44.8743	1	1	94.0606	92.5718	82.6134	0	0	0	0	0	-666	3	0	8	10	0|82.6|0|0|94.1|0|0|92.6	0|1.05|0|0|1.19|0|0|1.18	A549|HA1E|HCC515|HEPG2|HT29|MCF7|PC3|VCAP	5|8|2|1	5|8|2|1|3|4	CGS001_A549_96H:MSRB2:1|CGS001_HA1E_96H:MSRB2:1.5|CGS001_HCC515_96H:MSRB2:2|CGS001_HEPG2_96H:MSRB2:1.5|CGS001_HT29_96H:MSRB2:1|CGS001_MCF7_96H:MSRB2:2|CGS001_MCF7_144H:MSRB2:2|CGS001_PC3_96H:MSRB2:2|CGS001_PC3_144H:MSRB2:2|CGS001_VCAP_120H:MSRB2:5
CGS001-133690	CGS001-133690	CAPSL	trt_sh.cgs	120 h|96 h	1 ¬µL|2 ¬µL|5 ¬µL	94.3508	67.2569	33.5391	0	0	94.9438	93.7578	80.3261	0	0	-67.7929	-81.7576	-666	-666	3	2	7	7	0|80.3|93.8|-81.8|-67.8|0|94.9	0|1|1.25|-1.11|-0.97|0|1.25	A375|A549|HCC515|HT29|MCF7|PC3|VCAP	7|3|2|1	7|3|2|1|6|5	CGS001_A375_96H:CAPSL:1|CGS001_A549_96H:CAPSL:1|CGS001_HCC515_96H:CAPSL:2|CGS001_HT29_96H:CAPSL:1|CGS001_MCF7_96H:CAPSL:2|CGS001_PC3_96H:CAPSL:2|CGS001_VCAP_120H:CAPSL:5
CGS001-10488	CGS001-10488	CREB3	trt_sh.cgs	120 h|96 h	1 ¬µL|1.5 ¬µL|2 ¬µL|5 ¬µL	97.2219	67.214	44.8093	1	1	97.9394	96.5044	74.4122	0	0	0	0	-666	-666	3	0	7	7	0|0|74.4|0|97.9|0|96.5	0|0|0.94|0|1.31|0|1.29	A375|A549|HA1E|HCC515|HT29|PC3|VCAP	5|7|3|1	5|7|3|1|2|4	CGS001_A375_96H:CREB3:1|CGS001_A549_96H:CREB3:1|CGS001_HA1E_96H:CREB3:1.5|CGS001_HCC515_96H:CREB3:2|CGS001_HT29_96H:CREB3:1|CGS001_PC3_96H:CREB3:2|CGS001_VCAP_120H:CREB3:5
CGS001-23075	CGS001-23075	SWAP70	trt_sh.cgs	120 h|144 h|96 h	1 ¬µL|1.5 ¬µL|2 ¬µL|5 ¬µL	92.6911	67.2008	44.8005	1	1	94.1948	91.1875	83.4208	0	0	0	0	0	0	3	0	9	11	0|83.4|0|0|0|0|91.2|0|94.2	0|1.04|0|0|0|0|1.1|0|1.22	A375|A549|HA1E|HCC515|HEPG2|HT29|MCF7|PC3|VCAP	9|7|2|1	9|7|2|1|3|4	CGS001_A375_96H:SWAP70:1|CGS001_A549_96H:SWAP70:1|CGS001_HA1E_96H:SWAP70:1.5|CGS001_HCC515_96H:SWAP70:2|CGS001_HEPG2_96H:SWAP70:1.5|CGS001_HT29_96H:SWAP70:1|CGS001_MCF7_96H:SWAP70:2|CGS001_MCF7_144H:SWAP70:2|CGS001_PC3_96H:SWAP70:2|CGS001_PC3_144H:SWAP70:2|CGS001_VCAP_120H:SWAP70:5
CGS001-5371	CGS001-5371	PML	trt_sh.cgs	120 h|144 h|96 h	1 ¬µL|1.5 ¬µL|2 ¬µL|5 ¬µL	92.7411	67.1981	44.7988	1	1	95.4073	90.0749	83.3103	0	0	0	-59.6958	-72.377	-666	3	2	8	10	0|83.3|95.4|0|0|-72.4|-59.7|90.1	0|1.04|1.28|0|0|-1.01|-0.73|1.13	A375|A549|HA1E|HEPG2|HT29|MCF7|PC3|VCAP	3|8|2|1	3|8|2|1|4|5	CGS001_A375_96H:PML:1|CGS001_A549_96H:PML:1|CGS001_HA1E_96H:PML:1.5|CGS001_HEPG2_96H:PML:1.5|CGS001_HT29_96H:PML:1|CGS001_MCF7_96H:PML:2|CGS001_MCF7_144H:PML:2|CGS001_PC3_96H:PML:2|CGS001_PC3_144H:PML:2|CGS001_VCAP_120H:PML:5
CGS001-10723	CGS001-10723	SLC12A7	trt_sh.cgs	120 h|96 h	1 ¬µL|1.5 ¬µL|2 ¬µL|5 ¬µL	93.0674	67.133	44.7553	1	1	97.787	88.3479	82.397	0	0	0	0	-46.5455	-666	3	1	8	8	0|0|0|88.3|-46.5|97.8|0|82.4	0|0|0|1.16|-0.8|1.3|0|1.02	A375|A549|HA1E|HCC515|HT29|MCF7|PC3|VCAP	6|4|8|1	6|4|8|1|2|3	CGS001_A375_96H:SLC12A7:1|CGS001_A549_96H:SLC12A7:1|CGS001_HA1E_96H:SLC12A7:1.5|CGS001_HCC515_96H:SLC12A7:2|CGS001_HT29_96H:SLC12A7:1|CGS001_MCF7_96H:SLC12A7:2|CGS001_PC3_96H:SLC12A7:2|CGS001_VCAP_120H:SLC12A7:5
CGS001-22887	CGS001-22887	FOXJ3	trt_sh.cgs	144 h|96 h	1 ¬µL|1.5 ¬µL|2 ¬µL	92.5617	67.1117	44.7411	1	1	99.1995	85.9239	83.3235	0	0	0	0	0	-666	3	0	8	9	0|0|0|0|85.9|0|83.3|99.2	0|0|0|0|1.02|0|0.94|1.43	A375|A549|HA1E|HCC515|HEPG2|HT29|MCF7|PC3	8|5|7|1	8|5|7|1|2|3	CGS001_A375_96H:FOXJ3:1|CGS001_A549_96H:FOXJ3:1|CGS001_HA1E_96H:FOXJ3:1.5|CGS001_HCC515_96H:FOXJ3:2|CGS001_HEPG2_96H:FOXJ3:1.5|CGS001_HT29_96H:FOXJ3:1|CGS001_MCF7_144H:FOXJ3:2|CGS001_PC3_96H:FOXJ3:2|CGS001_PC3_144H:FOXJ3:2
CGS001-10482	CGS001-10482	NXF1	trt_sh.cgs	120 h|96 h	1 ¬µL|1.5 ¬µL|2 ¬µL|5 ¬µL	95.8143	67.0906	44.7271	1	1	96.7655	94.8631	76.7339	0	0	0	0	-68.03	-78.1107	3	2	9	9	94.9|76.7|0|-78.1|96.8|0|-68|0|0	1.23|0.94|0|-0.99|1.26|0|-0.97|0|0	A375|A549|HA1E|HCC515|HEPG2|HT29|MCF7|PC3|VCAP	5|1|2|3	5|1|2|3|6|8	CGS001_A375_96H:NXF1:1|CGS001_A549_96H:NXF1:1|CGS001_HA1E_96H:NXF1:1.5|CGS001_HCC515_96H:NXF1:2|CGS001_HEPG2_96H:NXF1:1.5|CGS001_HT29_96H:NXF1:1|CGS001_MCF7_96H:NXF1:2|CGS001_PC3_96H:NXF1:2|CGS001_VCAP_120H:NXF1:5
CGS001-126626	CGS001-126626	GABPB2	trt_sh.cgs	120 h|96 h	1 ¬µL|1.5 ¬µL|2 ¬µL|5 ¬µL	91.9597	67.0284	44.6856	0	1	97.3367	86.5828	84.1942	0	0	0	-62.9697	-94.6419	-666	3	2	8	8	84.2|0|-94.6|97.3|86.6|-63|0|0	1|0|-1.27|1.37|1.03|-0.95|0|0	A375|A549|HA1E|HCC515|HEPG2|HT29|PC3|VCAP	4|5|1|2	4|5|1|2|7|8	CGS001_A375_96H:GABPB2:1|CGS001_A549_96H:GABPB2:1|CGS001_HA1E_96H:GABPB2:1.5|CGS001_HCC515_96H:GABPB2:2|CGS001_HEPG2_96H:GABPB2:1.5|CGS001_HT29_96H:GABPB2:1|CGS001_PC3_96H:GABPB2:2|CGS001_VCAP_120H:GABPB2:5
CGS001-10589	CGS001-10589	DRAP1	trt_sh.cgs	120 h|144 h|96 h	1 ¬µL|1.5 ¬µL|2 ¬µL|5 ¬µL	92.3138	66.9544	44.6362	1	1	93.3208	91.3067	83.1899	0	0	0	-73.2069	-666	-666	3	1	7	8	0|0|91.3|0|-73.2|83.2|93.3	0|0|1.18|0|-1.02|1|1.2	A375|A549|HA1E|HEPG2|MCF7|PC3|VCAP	7|3|6|1	7|3|6|1|2|4	CGS001_A375_96H:DRAP1:1|CGS001_A549_96H:DRAP1:1|CGS001_HA1E_96H:DRAP1:1.5|CGS001_HEPG2_96H:DRAP1:1.5|CGS001_MCF7_144H:DRAP1:2|CGS001_PC3_96H:DRAP1:2|CGS001_PC3_144H:DRAP1:2|CGS001_VCAP_120H:DRAP1:5
BRD-K61033289	BRD-K61033289	15-delta-prostaglandin-j2	trt_cp	24 h|6 h	10 ¬µM	92.1425	66.9156	44.6104	-666	-666	97.6942	86.5909	83.3773	0	0	0	0	-49.3235	-61.8912	3	2	9	17	97.7|0|-49.3|-61.9|0|0|83.4|86.6|0	1.37|0|-0.83|-0.93|0|0|0.98|1.05|0	A375|A549|HA1E|HCC515|HEPG2|HT29|MCF7|PC3|VCAP	1|8|7|2	1|8|7|2|5|6	CPC006_A375_24H:BRD-K61033289-001-01-2:10|CPC006_A375_6H:BRD-K61033289-001-01-2:10|CPC006_A549_6H:BRD-K61033289-001-01-2:10|CPC006_HA1E_24H:BRD-K61033289-001-01-2:10|CPC006_HA1E_6H:BRD-K61033289-001-01-2:10|CPC006_HCC515_24H:BRD-K61033289-001-01-2:10|CPC006_HEPG2_6H:BRD-K61033289-001-01-2:10|CPC006_HT29_6H:BRD-K61033289-001-01-2:10|CPC006_MCF7_24H:BRD-K61033289-001-01-2:10|CPC006_MCF7_6H:BRD-K610…
CGS001-383	CGS001-383	ARG1	trt_sh.cgs	120 h|144 h|96 h	1 ¬µL|1.5 ¬µL|2 ¬µL|5 ¬µL	93.4659	66.8962	44.5974	0	0	94.4848	92.4469	80.6529	0	0	0	0	-54.0407	-94.6733	3	2	9	11	0|0|0|-94.7|80.7|94.5|-54|0|92.4	0|0|0|-1.26|0.94|1.2|-0.83|0|1.18	A375|A549|HA1E|HCC515|HEPG2|HT29|MCF7|PC3|VCAP	6|9|5|1	6|9|5|1|2|3	CGS001_A375_96H:ARG1:1|CGS001_A549_96H:ARG1:1|CGS001_HA1E_96H:ARG1:1.5|CGS001_HCC515_96H:ARG1:2|CGS001_HEPG2_96H:ARG1:1.5|CGS001_HT29_96H:ARG1:1|CGS001_MCF7_96H:ARG1:2|CGS001_MCF7_144H:ARG1:2|CGS001_PC3_96H:ARG1:2|CGS001_PC3_144H:ARG1:2|CGS001_VCAP_120H:ARG1:5
CGS001-6416	CGS001-6416	MAP2K4	trt_sh.cgs	120 h|144 h|168 h|96 h	1 ¬µL|1.5 ¬µL|2 ¬µL|5 ¬µL	97.6469	66.8946	44.5964	1	1	99.2263	96.0674	72.2846	0	0	0	0	-38.3049	-86.4242	3	2	9	12	0|99.2|0|72.3|-38.3|-86.4|0|0|96.1	0|1.5|0|0.96|-0.74|-1.15|0|0|1.28	A375|A549|HA1E|HCC515|HEPG2|HT29|MCF7|PC3|VCAP	2|9|4|1	2|9|4|1|3|7	CGS001_A375_96H:MAP2K4:1|CGS001_A549_96H:MAP2K4:1|CGS001_HA1E_96H:MAP2K4:1.5|CGS001_HCC515_96H:MAP2K4:2|CGS001_HEPG2_96H:MAP2K4:1.5|CGS001_HT29_96H:MAP2K4:1|CGS001_MCF7_96H:MAP2K4:2|CGS001_MCF7_144H:MAP2K4:2|CGS001_PC3_96H:MAP2K4:2|CGS001_PC3_144H:MAP2K4:2|CGS001_VCAP_120H:MAP2K4:5|CGS001_VCAP_168H:MAP2K4:5
CGS001-10587	CGS001-10587	TXNRD2	trt_sh.cgs	120 h|96 h	1 ¬µL|1.5 ¬µL|2 ¬µL|5 ¬µL	97.8356	66.8898	44.5932	1	1	99.3134	96.3578	71.8882	0	0	0	-56.0347	-81.5231	-96	3	3	9	9	71.9|0|0|-81.5|-56|-96|0|96.4|99.3	0.79|0|0|-1.03|-0.92|-1.31|0|1.27|1.42	A375|A549|HA1E|HCC515|HEPG2|HT29|MCF7|PC3|VCAP	9|8|1|2	9|8|1|2|3|7	CGS001_A375_96H:TXNRD2:1|CGS001_A549_96H:TXNRD2:1|CGS001_HA1E_96H:TXNRD2:1.5|CGS001_HCC515_96H:TXNRD2:2|CGS001_HEPG2_96H:TXNRD2:1.5|CGS001_HT29_96H:TXNRD2:1|CGS001_MCF7_96H:TXNRD2:2|CGS001_PC3_96H:TXNRD2:2|CGS001_VCAP_120H:TXNRD2:5
CGS001-10165	CGS001-10165	SLC25A13	trt_sh.cgs	120 h|144 h|96 h	1 ¬µL|1.5 ¬µL|2 ¬µL|5 ¬µL	92.3987	66.8418	44.5612	1	1	96.1818	88.6156	82.5696	0	0	0	0	-83.0508	-666	3	1	8	8	0|88.6|-83.1|82.6|96.2|0|0|0	0|1.12|-1.05|0.97|1.25|0|0|0	A375|A549|HA1E|HEPG2|HT29|MCF7|PC3|VCAP	5|2|4|1	5|2|4|1|6|7	CGS001_A375_96H:SLC25A13:1|CGS001_A549_96H:SLC25A13:1|CGS001_HA1E_96H:SLC25A13:1.5|CGS001_HEPG2_96H:SLC25A13:1.5|CGS001_HT29_96H:SLC25A13:1|CGS001_MCF7_144H:SLC25A13:2|CGS001_PC3_144H:SLC25A13:2|CGS001_VCAP_120H:SLC25A13:5
BRD-K46692335	BRD-K46692335	BRD-K46692335	trt_cp	24 h|6 h	10 ¬µM	90.5214	66.79	29.1214	-666	-666	94.2804	86.7624	86.117	0	-45.728	-46.7033	-666	-666	-666	3	2	6	8	0|94.3|-46.7|-45.7|86.1|86.8	0|1.22|-0.8|-0.8|1.05|1.07	A549|HA1E|HEPG2|MCF7|PC3|VCAP	2|6|5|1	2|6|5|1|4|3	CPC019_A549_6H:BRD-K46692335-001-01-9:10|CPC019_HA1E_6H:BRD-K46692335-001-01-9:10|CPC019_HEPG2_6H:BRD-K46692335-001-01-9:10|CPC019_MCF7_24H:BRD-K46692335-001-01-9:10|CPC019_MCF7_6H:BRD-K46692335-001-01-9:10|CPC019_PC3_24H:BRD-K46692335-001-01-9:10|CPC019_VCAP_24H:BRD-K46692335-001-01-9:10|CPC019_VCAP_6H:BRD-K46692335-001-01-9:10
BRD-A90131694	BRD-A90131694	alclometasone	trt_cp	24 h|6 h	10 ¬µM	89.4175	66.7554	-666	-666	-666	89.9879	88.8471	88.1868	0	-67.9582	-666	-666	-666	-666	3	1	5	7	-68|0|88.2|90|88.8	-1|0|1.1|1.13|1.16	HA1E|HCC515|HEPG2|A375|A549	4|5|3|2	-666	CPC004_HA1E_24H:BRD-A90131694-001-02-8:10|CPC004_HA1E_6H:BRD-A90131694-001-02-8:10|CPC004_HCC515_24H:BRD-A90131694-001-02-8:10|CPC004_HCC515_6H:BRD-A90131694-001-02-8:10|CPC004_HEPG2_6H:BRD-A90131694-001-02-8:10|CPC015_A375_6H:BRD-A90131694-001-02-8:10|CPC015_A549_24H:BRD-A90131694-001-02-8:10
CGS001-51734	CGS001-51734	SEPX1	trt_sh.cgs	120 h|96 h	1 ¬µL|1.5 ¬µL|2 ¬µL|5 ¬µL	96.2694	66.7364	44.491	1	1	98.0317	94.507	74.407	0	0	0	0	0	0	3	0	9	9	0|0|98|0|0|0|94.5|0|74.4	0|0|1.37|0|0|0|1.17|0|0.92	A375|A549|HA1E|HCC515|HEPG2|HT29|MCF7|PC3|VCAP	3|7|9|1	3|7|9|1|2|4	CGS001_A375_96H:SEPX1:1|CGS001_A549_96H:SEPX1:1|CGS001_HA1E_96H:SEPX1:1.5|CGS001_HCC515_96H:SEPX1:2|CGS001_HEPG2_96H:SEPX1:1.5|CGS001_HT29_96H:SEPX1:1|CGS001_MCF7_96H:SEPX1:2|CGS001_PC3_96H:SEPX1:2|CGS001_VCAP_120H:SEPX1:5
CGS001-222546	CGS001-222546	RFX6	trt_sh.cgs	120 h|96 h	1 ¬µL|1.5 ¬µL|2 ¬µL|5 ¬µL	96.0693	66.671	44.4473	0	0	96.1728	95.9657	74.5455	0	0	0	0	-89.7004	-666	3	1	8	8	96|96.2|0|0|74.5|0|0|-89.7	1.32|1.3|0|0|0.86|0|0|-1.14	A549|HA1E|HCC515|HEPG2|HT29|MCF7|PC3|VCAP	2|1|5|3	2|1|5|3|4|6	CGS001_A549_96H:RFX6:1|CGS001_HA1E_96H:RFX6:1.5|CGS001_HCC515_96H:RFX6:2|CGS001_HEPG2_96H:RFX6:1.5|CGS001_HT29_96H:RFX6:1|CGS001_MCF7_96H:RFX6:2|CGS001_PC3_96H:RFX6:2|CGS001_VCAP_120H:RFX6:5
CGS001-2189	CGS001-2189	FANCG	trt_sh.cgs	120 h|144 h|96 h	1 ¬µL|1.5 ¬µL|2 ¬µL|5 ¬µL	96.1286	66.5932	44.3955	1	1	98.0606	94.1965	74.1157	0	0	0	-78.0275	-79.5089	-86.4407	3	3	9	11	-79.5|0|-86.4|74.1|0|98.1|0|94.2|-78	-1.07|0|-1.09|0.98|0|1.31|0|1.21|-1	A375|A549|HA1E|HCC515|HEPG2|HT29|MCF7|PC3|VCAP	6|8|4|2	6|8|4|2|5|7	CGS001_A375_96H:FANCG:1|CGS001_A549_96H:FANCG:1|CGS001_HA1E_96H:FANCG:1.5|CGS001_HCC515_96H:FANCG:2|CGS001_HEPG2_96H:FANCG:1.5|CGS001_HT29_96H:FANCG:1|CGS001_MCF7_96H:FANCG:2|CGS001_MCF7_144H:FANCG:2|CGS001_PC3_96H:FANCG:2|CGS001_PC3_144H:FANCG:2|CGS001_VCAP_120H:FANCG:5
CGS001-7264	CGS001-7264	TSTA3	trt_sh.cgs	120 h|144 h|96 h	1 ¬µL|1.5 ¬µL|2 ¬µL|5 ¬µL	96.0531	66.5753	44.3835	1	1	97.3184	94.7879	74.1948	0	0	0	0	0	0	3	0	9	11	0|0|0|0|0|94.8|74.2|97.3|0	0|0|0|0|0|1.21|0.72|1.3|0	A375|A549|HA1E|HCC515|HEPG2|HT29|MCF7|PC3|VCAP	8|6|7|1	8|6|7|1|2|3	CGS001_A375_96H:TSTA3:1|CGS001_A549_96H:TSTA3:1|CGS001_HA1E_96H:TSTA3:1.5|CGS001_HCC515_96H:TSTA3:2|CGS001_HEPG2_96H:TSTA3:1.5|CGS001_HT29_96H:TSTA3:1|CGS001_MCF7_96H:TSTA3:2|CGS001_MCF7_144H:TSTA3:2|CGS001_PC3_96H:TSTA3:2|CGS001_PC3_144H:TSTA3:2|CGS001_VCAP_120H:TSTA3:5
BRD-A07000685	BRD-A07000685	hydrocortisone	trt_cp	24 h|6 h	10 ¬µM	92.8674	66.5635	44.3756	-666	-666	98.9545	86.7804	80.519	0	0	0	-67.4151	-666	-666	3	1	7	9	-67.4|0|99|80.5|0|0|86.8	-0.93|0|1.4|1.01|0|0|1.06	A375|A549|HA1E|HCC515|HT29|MCF7|PC3	3|7|4|2	3|7|4|2|5|6	CPC005_A375_24H:BRD-A07000685-001-03-6:10|CPC005_A375_6H:BRD-A07000685-001-03-6:10|CPC005_A549_24H:BRD-A07000685-001-03-6:10|CPC005_A549_6H:BRD-A07000685-001-03-6:10|CPC005_HA1E_24H:BRD-A07000685-001-03-6:10|CPC005_HCC515_6H:BRD-A07000685-001-03-6:10|CPC005_HT29_6H:BRD-A07000685-001-03-6:10|CPC005_MCF7_24H:BRD-A07000685-001-03-6:10|CPC005_PC3_24H:BRD-A07000685-001-03-6:10
BRD-K04887706	BRD-K04887706	AKT-inhibitor-1-2	trt_cp	24 h|6 h	1 ¬µM|10 ¬µM	92.8066	66.5479	44.3653	-666	-666	99.7157	85.8974	80.5784	0	0	0	0	0	-87.3445	3	1	9	18	0|0|0|-87.3|85.9|80.6|99.7|0|0	0|0|0|-1.18|1.06|0.93|1.56|0|0	A375|A549|HA1E|HCC515|HEPG2|MCF7|PC3|VCAP|HT29	7|5|6|1	7|5|6|1|2|3	CPC006_A375_24H:BRD-K04887706-001-01-6:9.1|CPC006_A375_6H:BRD-K04887706-001-01-6:9.1|CPC006_A549_24H:BRD-K04887706-001-01-6:9.1|CPC006_A549_6H:BRD-K04887706-001-01-6:9.1|CPC006_HA1E_6H:BRD-K04887706-001-01-6:9.1|CPC006_HCC515_24H:BRD-K04887706-001-01-6:9.1|CPC006_HCC515_6H:BRD-K04887706-001-01-6:9.1|CPC006_HEPG2_6H:BRD-K04887706-001-01-6:9.1|CPC006_MCF7_6H:BRD-K04887706-001-01-6:9.1|CPC006_PC3_24…
CGS001-3105	CGS001-3105	HLA-A	trt_sh.cgs	120 h|96 h	1 ¬µL|1.5 ¬µL|2 ¬µL|5 ¬µL	92.1314	66.5409	44.3606	1	1	93.5962	90.6667	81.9008	0	0	0	-51.8419	-55.3486	-83.2085	3	3	9	9	-55.3|0|0|0|-51.8|90.7|81.9|93.6|-83.2	-0.83|0|0|0|-0.88|1.12|0.91|1.19|-1.06	A375|A549|HA1E|HCC515|HEPG2|HT29|MCF7|PC3|VCAP	8|6|7|2	8|6|7|2|3|4	CGS001_A375_96H:HLA-A:1|CGS001_A549_96H:HLA-A:1|CGS001_HA1E_96H:HLA-A:1.5|CGS001_HCC515_96H:HLA-A:2|CGS001_HEPG2_96H:HLA-A:1.5|CGS001_HT29_96H:HLA-A:1|CGS001_MCF7_96H:HLA-A:2|CGS001_PC3_96H:HLA-A:2|CGS001_VCAP_120H:HLA-A:5
CGS001-7189	CGS001-7189	TRAF6	trt_sh.cgs	120 h|96 h	1 ¬µL|1.5 ¬µL|2 ¬µL|5 ¬µL	96.5583	66.4995	44.333	1	1	98.4848	94.6317	72.8814	0	0	0	0	-56.3338	-68.6142	3	2	9	9	-68.6|0|72.9|0|0|98.5|0|-56.3|94.6	-0.97|0|0.93|0|0|1.33|0|-0.6|1.24	A375|A549|HA1E|HCC515|HEPG2|HT29|MCF7|PC3|VCAP	6|9|3|2	6|9|3|2|4|5	CGS001_A375_96H:TRAF6:1|CGS001_A549_96H:TRAF6:1|CGS001_HA1E_96H:TRAF6:1.5|CGS001_HCC515_96H:TRAF6:2|CGS001_HEPG2_96H:TRAF6:1.5|CGS001_HT29_96H:TRAF6:1|CGS001_MCF7_96H:TRAF6:2|CGS001_PC3_96H:TRAF6:2|CGS001_VCAP_120H:TRAF6:5
BRD-K84106030	BRD-K84106030	BRD-K84106030	trt_cp	24 h|6 h	10 ¬µM	91.3641	66.4696	36.9887	-666	-666	94.0146	88.7136	83.1502	0	0	-43.9462	-51.845	-95.1963	-666	3	3	8	9	88.7|-95.2|83.2|-43.9|94|0|0|-51.8	1.11|-1.27|1.02|-0.82|1.19|0|0|-0.86	A375|A549|HEPG2|HT29|MCF7|PC3|VCAP|HA1E	5|1|3|6	5|1|3|6|7|4	CPC019_A375_6H:BRD-K84106030-001-01-1:10|CPC019_A549_24H:BRD-K84106030-001-01-1:10|CPC019_HEPG2_6H:BRD-K84106030-001-01-1:10|CPC019_HT29_6H:BRD-K84106030-001-01-1:10|CPC019_MCF7_24H:BRD-K84106030-001-01-1:10|CPC019_MCF7_6H:BRD-K84106030-001-01-1:10|CPC019_PC3_24H:BRD-K84106030-001-01-1:10|CPC019_VCAP_6H:BRD-K84106030-001-01-1:10|CPC019_HA1E_6H:BRD-K84106030-001-01-1:10
CGS001-174	CGS001-174	AFP	trt_sh.cgs	120 h|96 h	1 ¬µL|1.5 ¬µL|2 ¬µL|5 ¬µL	92.2454	66.4391	44.2927	0	0	94.9153	89.5755	81.2655	0	0	0	0	-79.1075	-666	3	1	8	8	0|81.3|94.9|0|0|0|-79.1|89.6	0|1.02|1.26|0|0|0|-1.01|1.13	A375|A549|HA1E|HCC515|HEPG2|MCF7|PC3|VCAP	3|8|2|1	3|8|2|1|4|5	CGS001_A375_96H:AFP:1|CGS001_A549_96H:AFP:1|CGS001_HA1E_96H:AFP:1.5|CGS001_HCC515_96H:AFP:2|CGS001_HEPG2_96H:AFP:1.5|CGS001_MCF7_96H:AFP:2|CGS001_PC3_96H:AFP:2|CGS001_VCAP_120H:AFP:5
BRD-K87158025	BRD-K87158025	benzamil	trt_cp	24 h|6 h	10 ¬µM	90.6786	66.3119	31.9591	-666	-666	92.6769	88.6804	83.8905	0	0	-73.4932	-666	-666	-666	3	1	6	8	-73.5|92.7|83.9|0|88.7|0	-1.05|1.21|1.03|0|1.08|0	HA1E|HCC515|VCAP|HT29|MCF7|PC3	2|5|3|4	2|5|3|4|6|1	CPC002_HA1E_24H:BRD-K87158025-003-01-2:10|CPC002_HA1E_6H:BRD-K87158025-003-01-2:10|CPC002_HCC515_24H:BRD-K87158025-003-01-2:10|CPC002_HCC515_6H:BRD-K87158025-003-01-2:10|CPC002_VCAP_24H:BRD-K87158025-003-01-2:10|CPC018_HT29_6H:BRD-K87158025-003-01-2:10|CPC018_MCF7_24H:BRD-K87158025-003-01-2:10|CPD002_PC3_24H:BRD-K87158025-003-04-6:10
CGS001-7982	CGS001-7982	ST7	trt_sh.cgs	120 h|144 h|96 h	1 ¬µL|1.5 ¬µL|2 ¬µL|5 ¬µL	94.8997	66.2969	44.1979	1	1	96.4779	93.3215	75.3881	0	0	0	0	0	-97.9036	3	1	9	11	75.4|0|0|0|-97.9|0|93.3|96.5|0	0.86|0|0|0|-1.4|0|1.14|1.27|0	A375|A549|HA1E|HCC515|HEPG2|HT29|MCF7|PC3|VCAP	8|7|1|2	8|7|1|2|3|4	CGS001_A375_96H:ST7:1|CGS001_A549_96H:ST7:1|CGS001_HA1E_96H:ST7:1.5|CGS001_HCC515_96H:ST7:2|CGS001_HEPG2_96H:ST7:1.5|CGS001_HT29_96H:ST7:1|CGS001_MCF7_96H:ST7:2|CGS001_MCF7_144H:ST7:2|CGS001_PC3_96H:ST7:2|CGS001_PC3_144H:ST7:2|CGS001_VCAP_120H:ST7:5
BRD-K01649396	BRD-K01649396	indatraline	trt_cp	24 h|6 h	10 ¬µM	91.6576	66.2931	30.1763	-666	-666	98.2942	85.0209	81.8573	0	0	-84.1149	-666	-666	-666	3	1	6	8	0|0|81.9|85|98.3|-84.1	0|0|0.98|1.01|1.4|-1.15	A375|A549|HA1E|MCF7|PC3|VCAP	5|4|3|1	5|4|3|1|2|6	CPC011_A375_6H:BRD-K01649396-003-05-5:10|CPC011_A549_24H:BRD-K01649396-003-05-5:10|CPC011_A549_6H:BRD-K01649396-003-05-5:10|CPC011_HA1E_6H:BRD-K01649396-003-05-5:10|CPC011_MCF7_6H:BRD-K01649396-003-05-5:10|CPC011_PC3_24H:BRD-K01649396-003-05-5:10|CPC011_VCAP_24H:BRD-K01649396-003-05-5:10|CPC011_VCAP_6H:BRD-K01649396-003-05-5:10
CGS001-9815	CGS001-9815	GIT2	trt_sh.cgs	120 h|96 h	1 ¬µL|1.5 ¬µL|2 ¬µL|5 ¬µL	93.1712	66.2794	44.1862	1	1	97.2663	89.0762	78.775	0	0	0	0	0	-666	3	0	8	8	78.8|0|97.3|0|0|0|0|89.1	0.92|0|1.34|0|0|0|0|1.12	A375|A549|HA1E|HEPG2|HT29|MCF7|PC3|VCAP	3|8|1|2	3|8|1|2|4|5	CGS001_A375_96H:GIT2:1|CGS001_A549_96H:GIT2:1|CGS001_HA1E_96H:GIT2:1.5|CGS001_HEPG2_96H:GIT2:1.5|CGS001_HT29_96H:GIT2:1|CGS001_MCF7_96H:GIT2:2|CGS001_PC3_96H:GIT2:2|CGS001_VCAP_120H:GIT2:5
CGS001-6118	CGS001-6118	RPA2	trt_sh.cgs	120 h|144 h|96 h	1 ¬µL|1.5 ¬µL|2 ¬µL|5 ¬µL	92.0354	66.2759	44.184	1	1	97.866	86.2047	81.033	0	0	0	0	-60.8565	-83.2121	3	2	9	11	81|0|0|0|0|-83.2|97.9|-60.9|86.2	0.95|0|0|0|0|-1.12|1.3|-0.76|1.07	A375|A549|HA1E|HCC515|HEPG2|HT29|MCF7|PC3|VCAP	7|9|1|2	7|9|1|2|3|4	CGS001_A375_96H:RPA2:1|CGS001_A549_96H:RPA2:1|CGS001_HA1E_96H:RPA2:1.5|CGS001_HCC515_96H:RPA2:2|CGS001_HEPG2_96H:RPA2:1.5|CGS001_HT29_96H:RPA2:1|CGS001_MCF7_96H:RPA2:2|CGS001_MCF7_144H:RPA2:2|CGS001_PC3_96H:RPA2:2|CGS001_PC3_144H:RPA2:2|CGS001_VCAP_120H:RPA2:5
BRD-K17139610	BRD-K17139610	BRD-K17139610	trt_cp	24 h|6 h	10 ¬µM|5 ¬µM	91.7197	66.265	-666	-666	-666	97.8204	85.6189	81.6207	0	-666	-666	-666	-666	-666	3	0	4	5	0|81.6|97.8|85.6	0|1.04|1.36|1.06	VCAP|A549|PC3|A375	3|4|2|1	-666	DOS011_VCAP_24H:BRD-K17139610-001-01-2:5.02|DOS011_VCAP_6H:BRD-K17139610-001-01-2:5.02|DOS039_A549_24H:BRD-K17139610-001-01-2:5.02|DOSBIO001_PC3_24H:BRD-K17139610:10.0402|DOSBIO001_A375_24H:BRD-K17139610:10.0402
CGS001-23038	CGS001-23038	WDTC1	trt_sh.cgs	144 h|96 h	1 ¬µL|1.5 ¬µL|2 ¬µL	90.8348	66.1483	44.0988	1	1	93.5484	88.1212	82.9235	0	0	0	-666	-666	-666	3	0	6	6	0|82.9|93.5|0|88.1|0	0|1.04|1.22|0|1.08|0	A375|A549|HA1E|HEPG2|HT29|MCF7	3|5|2|1	3|5|2|1|4|6	CGS001_A375_96H:WDTC1:1|CGS001_A549_96H:WDTC1:1|CGS001_HA1E_96H:WDTC1:1.5|CGS001_HEPG2_96H:WDTC1:1.5|CGS001_HT29_96H:WDTC1:1|CGS001_MCF7_144H:WDTC1:2
BRD-K14939371	BRD-K14939371	BRD-K14939371	trt_cp	24 h|6 h	10 ¬µM	98.478	66.0832	44.0555	-666	-666	98.6044	98.3516	67.3768	0	0	0	0	-72.5825	-666	3	1	8	10	67.4|0|0|98.4|0|98.6|0|-72.6	0.85|0|0|1.38|0|1.37|0|-1.03	A549|HA1E|HCC515|HEPG2|HT29|MCF7|PC3|VCAP	6|4|1|2	6|4|1|2|3|5	CPC009_A549_24H:BRD-K14939371-019-01-9:10|CPC009_A549_6H:BRD-K14939371-019-01-9:10|CPC009_HA1E_6H:BRD-K14939371-019-01-9:10|CPC009_HCC515_6H:BRD-K14939371-019-01-9:10|CPC009_HEPG2_6H:BRD-K14939371-019-01-9:10|CPC009_HT29_6H:BRD-K14939371-019-01-9:10|CPC009_MCF7_24H:BRD-K14939371-019-01-9:10|CPC009_MCF7_6H:BRD-K14939371-019-01-9:10|CPC009_PC3_24H:BRD-K14939371-019-01-9:10|CPC009_VCAP_24H:BRD-K1493…
CGS001-51727	CGS001-51727	CMPK1	trt_sh.cgs	120 h|144 h|96 h	1 ¬µL|1.5 ¬µL|2 ¬µL|5 ¬µL	93.6646	66.071	44.0473	1	1	99.5006	87.8285	76.955	0	0	0	-59.0909	-88.6194	-92.6756	3	3	9	10	0|77|0|99.5|-88.6|-59.1|87.8|-92.7|0	0|0.94|0|1.47|-1.2|-0.91|1.03|-1.21|0	A375|A549|HA1E|HCC515|HEPG2|HT29|MCF7|PC3|VCAP	4|7|2|1	4|7|2|1|3|9	CGS001_A375_96H:CMPK1:1|CGS001_A549_96H:CMPK1:1|CGS001_HA1E_96H:CMPK1:1.5|CGS001_HCC515_96H:CMPK1:2|CGS001_HEPG2_96H:CMPK1:1.5|CGS001_HT29_96H:CMPK1:1|CGS001_MCF7_144H:CMPK1:2|CGS001_PC3_96H:CMPK1:2|CGS001_PC3_144H:CMPK1:2|CGS001_VCAP_120H:CMPK1:5
CGS001-10616	CGS001-10616	RBCK1	trt_sh.cgs	120 h|96 h	1 ¬µL|1.5 ¬µL|2 ¬µL|5 ¬µL	89.9669	66.0597	44.0398	1	1	90.4601	89.4737	84.3051	0	0	0	-58.9091	-75.5306	-666	3	2	8	8	90.5|84.3|0|0|-58.9|0|89.5|-75.5	1.1|1.06|0|0|-0.91|0|1.1|-0.96	A375|A549|HA1E|HEPG2|HT29|MCF7|PC3|VCAP	1|7|2|3	1|7|2|3|4|6	CGS001_A375_96H:RBCK1:1|CGS001_A549_96H:RBCK1:1|CGS001_HA1E_96H:RBCK1:1.5|CGS001_HEPG2_96H:RBCK1:1.5|CGS001_HT29_96H:RBCK1:1|CGS001_MCF7_96H:RBCK1:2|CGS001_PC3_96H:RBCK1:2|CGS001_VCAP_120H:RBCK1:5
BRD-K35531059	BRD-K35531059	molsidomine	trt_cp	24 h|6 h	10 ¬µM	91.6345	66.0153	44.0102	-666	-666	92.0635	91.2054	80.7922	0	0	0	0	-666	-666	3	0	7	8	91.2|0|0|92.1|80.8|0|0	1.15|0|0|1.23|1.02|0|0	HA1E|VCAP|A375|A549|HT29|MCF7|PC3	4|1|5|2	4|1|5|2|3|6	CPC002_HA1E_24H:BRD-K35531059-001-02-4:10|CPC002_VCAP_24H:BRD-K35531059-001-02-4:10|CPC018_A375_6H:BRD-K35531059-001-02-4:10|CPC018_A549_6H:BRD-K35531059-001-02-4:10|CPC018_HT29_6H:BRD-K35531059-001-02-4:10|CPC018_MCF7_24H:BRD-K35531059-001-02-4:10|CPC018_MCF7_6H:BRD-K35531059-001-02-4:10|CPD002_PC3_24H:BRD-K35531059-001-06-5:10
CGS001-5096	CGS001-5096	PCCB	trt_sh.cgs	144 h|96 h	1 ¬µL|1.5 ¬µL|2 ¬µL	93.0055	65.9989	43.9993	1	1	96.7273	89.2838	77.9848	0	0	0	0	-666	-666	3	0	7	9	78|0|89.3|0|96.7|0|0	0.91|0|1.15|0|1.26|0|0	A375|A549|HA1E|HEPG2|HT29|MCF7|PC3	5|3|1|2	5|3|1|2|4|6	CGS001_A375_96H:PCCB:1|CGS001_A549_96H:PCCB:1|CGS001_HA1E_96H:PCCB:1.5|CGS001_HEPG2_96H:PCCB:1.5|CGS001_HT29_96H:PCCB:1|CGS001_MCF7_96H:PCCB:2|CGS001_MCF7_144H:PCCB:2|CGS001_PC3_96H:PCCB:2|CGS001_PC3_144H:PCCB:2
CGS001-51203	CGS001-51203	NUSAP1	trt_sh.cgs	120 h|144 h|96 h	1 ¬µL|1.5 ¬µL|2 ¬µL|5 ¬µL	89.016	65.9929	43.9952	1	1	90.9899	87.0421	85.9394	0	0	0	0	-666	-666	3	0	7	8	0|0|87|0|85.9|91|0	0|0|1.11|0|1.04|1.1|0	A375|A549|HA1E|HEPG2|HT29|MCF7|VCAP	6|3|5|1	6|3|5|1|2|4	CGS001_A375_96H:NUSAP1:1|CGS001_A549_96H:NUSAP1:1|CGS001_HA1E_96H:NUSAP1:1.5|CGS001_HEPG2_96H:NUSAP1:1.5|CGS001_HT29_96H:NUSAP1:1|CGS001_MCF7_96H:NUSAP1:2|CGS001_MCF7_144H:NUSAP1:2|CGS001_VCAP_120H:NUSAP1:5
BRD-K77286328	BRD-K77286328	reversine	trt_cp	24 h|6 h	10 ¬µM	91.4471	65.893	43.9286	-666	-666	98.9139	83.9803	80.6777	0	0	0	0	0	-666	3	0	8	12	0|98.9|0|80.7|0|0|0|84	0|1.48|0|0.99|0|0|0|1.03	A375|A549|HA1E|HEPG2|HT29|MCF7|PC3|VCAP	2|8|4|1	2|8|4|1|3|5	CPC014_A375_6H:BRD-K77286328-001-02-9:10|CPC014_A549_24H:BRD-K77286328-001-02-9:10|CPC014_A549_6H:BRD-K77286328-001-02-9:10|CPC014_HA1E_6H:BRD-K77286328-001-02-9:10|CPC014_HEPG2_6H:BRD-K77286328-001-02-9:10|CPC014_HT29_6H:BRD-K77286328-001-02-9:10|CPC014_MCF7_24H:BRD-K77286328-001-02-9:10|CPC014_MCF7_6H:BRD-K77286328-001-02-9:10|CPC014_PC3_24H:BRD-K77286328-001-02-9:10|CPC014_PC3_6H:BRD-K77286328…
CGS001-9061	CGS001-9061	PAPSS1	trt_sh.cgs	120 h|96 h	1 ¬µL|1.5 ¬µL|2 ¬µL|5 ¬µL	98.5613	65.8607	43.9072	1	1	99.4863	97.6364	66.3204	0	0	0	0	0	-666	3	0	8	8	0|0|66.3|0|97.6|99.5|0|0	0|0|0.83|0|1.29|1.43|0|0	A375|A549|HA1E|HEPG2|HT29|MCF7|PC3|VCAP	6|5|3|1	6|5|3|1|2|4	CGS001_A375_96H:PAPSS1:1|CGS001_A549_96H:PAPSS1:1|CGS001_HA1E_96H:PAPSS1:1.5|CGS001_HEPG2_96H:PAPSS1:1.5|CGS001_HT29_96H:PAPSS1:1|CGS001_MCF7_96H:PAPSS1:2|CGS001_PC3_96H:PAPSS1:2|CGS001_VCAP_120H:PAPSS1:5
BRD-A18043272	BRD-A18043272	phensuximide	trt_cp	24 h|6 h	10 ¬µM	89.2177	65.802	-666	-666	-666	90.716	87.7193	84.7728	0	0	-666	-666	-666	-666	3	0	5	7	90.7|87.7|84.8|0|0	1.14|1.13|1.01|0|0	A375|A549|MCF7|VCAP|PC3	1|2|3|4	-666	CPC005_A375_24H:BRD-A18043272-001-03-2:10|CPC005_A375_6H:BRD-A18043272-001-03-2:10|CPC005_A549_6H:BRD-A18043272-001-03-2:10|CPC005_MCF7_24H:BRD-A18043272-001-03-2:10|CPC005_VCAP_24H:BRD-A18043272-001-03-2:10|CPD003_MCF7_6H:BRD-A18043272-001-07-3:10|CPD003_PC3_6H:BRD-A18043272-001-07-3:10
CGS001-2937	CGS001-2937	GSS	trt_sh.cgs	120 h|144 h|96 h	1 ¬µL|1.5 ¬µL|2 ¬µL|5 ¬µL	90.7221	65.7883	43.8589	1	1	98.6667	82.7775	81.709	0	0	0	-44.1612	-57.8027	-666	3	2	8	10	0|0|82.8|0|98.7|-44.2|81.7|-57.8	0|0|1.05|0|1.35|-0.7|0.97|-0.68	A375|A549|HA1E|HEPG2|HT29|MCF7|PC3|VCAP	5|3|7|1	5|3|7|1|2|4	CGS001_A375_96H:GSS:1|CGS001_A549_96H:GSS:1|CGS001_HA1E_96H:GSS:1.5|CGS001_HEPG2_96H:GSS:1.5|CGS001_HT29_96H:GSS:1|CGS001_MCF7_96H:GSS:2|CGS001_MCF7_144H:GSS:2|CGS001_PC3_96H:GSS:2|CGS001_PC3_144H:GSS:2|CGS001_VCAP_120H:GSS:5
CGS001-7915	CGS001-7915	ALDH5A1	trt_sh.cgs	120 h|144 h|96 h	1 ¬µL|1.5 ¬µL|2 ¬µL|5 ¬µL	88.6989	65.7172	43.8115	1	1	90.3246	87.0731	85.4713	0	0	0	-43.2165	-73.3254	-666	3	2	8	9	87.1|0|0|-43.2|0|-73.3|85.5|90.3	1.05|0|0|-0.81|0|-1.02|1.05|1.14	A375|A549|HA1E|HEPG2|HT29|MCF7|PC3|VCAP	8|1|7|2	8|1|7|2|3|5	CGS001_A375_96H:ALDH5A1:1|CGS001_A549_96H:ALDH5A1:1|CGS001_HA1E_96H:ALDH5A1:1.5|CGS001_HEPG2_96H:ALDH5A1:1.5|CGS001_HT29_96H:ALDH5A1:1|CGS001_MCF7_96H:ALDH5A1:2|CGS001_MCF7_144H:ALDH5A1:2|CGS001_PC3_144H:ALDH5A1:2|CGS001_VCAP_120H:ALDH5A1:5
CGS001-673	CGS001-673	BRAF	trt_sh.cgs	120 h|144 h|96 h	1 ¬µL|1.5 ¬µL|2 ¬µL|5 ¬µL	92.9126	65.6966	43.7977	1	1	96.613	89.2121	76.9611	0	0	0	0	-61.673	-62.7133	3	2	9	11	96.6|-61.7|-62.7|0|89.2|77|0|0|0	1.3|-0.75|-0.78|0|1.1|0.81|0|0|0	A375|HA1E|HCC515|HEPG2|HT29|MCF7|PC3|VCAP|A549	1|5|6|4	1|5|6|4|7|8	CGS001_A375_96H:BRAF:1|CGS001_HA1E_96H:BRAF:1.5|CGS001_HCC515_96H:BRAF:2|CGS001_HEPG2_96H:BRAF:1.5|CGS001_HT29_96H:BRAF:1|CGS001_MCF7_96H:BRAF:2|CGS001_MCF7_144H:BRAF:2|CGS001_PC3_96H:BRAF:2|CGS001_PC3_144H:BRAF:2|CGS001_VCAP_120H:BRAF:5|CGS001_A549_96H:BRAF:1
CGS001-3094	CGS001-3094	HINT1	trt_sh.cgs	144 h|96 h	1 ¬µL|1.5 ¬µL|2 ¬µL	96.2879	65.6557	31.3684	1	1	99.3333	93.2424	70.047	0	0	-74.4122	-666	-666	-666	3	1	6	8	70|-74.4|0|99.3|93.2|0	0.84|-0.93|0|1.4|1.14|0	A549|HA1E|HEPG2|HT29|MCF7|PC3	4|5|1|3	4|5|1|3|6|2	CGS001_A549_96H:HINT1:1|CGS001_HA1E_96H:HINT1:1.5|CGS001_HEPG2_96H:HINT1:1.5|CGS001_HT29_96H:HINT1:1|CGS001_MCF7_96H:HINT1:2|CGS001_MCF7_144H:HINT1:2|CGS001_PC3_96H:HINT1:2|CGS001_PC3_144H:HINT1:2
CGS001-1738	CGS001-1738	DLD	trt_sh.cgs	120 h|144 h|96 h	1 ¬µL|1.5 ¬µL|2 ¬µL|5 ¬µL	96.3764	65.5636	43.7091	1	1	97.1848	95.568	69.5017	0	0	0	0	0	0	3	0	9	11	0|0|0|0|97.2|0|0|69.5|95.6	0|0|0|0|1.27|0|0|0.77|1.26	A375|A549|HA1E|HCC515|HEPG2|HT29|MCF7|PC3|VCAP	5|9|8|1	5|9|8|1|2|3	CGS001_A375_96H:DLD:1|CGS001_A549_96H:DLD:1|CGS001_HA1E_96H:DLD:1.5|CGS001_HCC515_96H:DLD:2|CGS001_HEPG2_96H:DLD:1.5|CGS001_HT29_96H:DLD:1|CGS001_MCF7_96H:DLD:2|CGS001_MCF7_144H:DLD:2|CGS001_PC3_96H:DLD:2|CGS001_PC3_144H:DLD:2|CGS001_VCAP_120H:DLD:5
BRD-K93918653	BRD-K93918653	quizartinib	trt_cp	24 h|6 h	1 ¬µM|10 ¬µM	92.4461	65.5317	43.6878	-666	-666	93.9421	90.95	77.2348	0	0	0	0	-54.1869	-666	3	1	8	12	-54.2|77.2|0|0|0|0|91|93.9	-0.77|0.98|0|0|0|0|1.13|1.2	A375|A549|HA1E|HCC515|HT29|MCF7|PC3|VCAP	8|7|2|3	8|7|2|3|4|5	CPC014_A375_6H:BRD-K93918653-001-01-4:10|CPC014_A549_6H:BRD-K93918653-001-01-4:10|CPC014_HA1E_6H:BRD-K93918653-001-01-4:10|CPC014_HCC515_6H:BRD-K93918653-001-01-4:10|CPC014_HT29_6H:BRD-K93918653-001-01-4:10|CPC014_MCF7_24H:BRD-K93918653-001-01-4:10|CPC014_MCF7_6H:BRD-K93918653-001-01-4:10|CPC014_PC3_6H:BRD-K93918653-001-01-4:10|LJP001_MCF7_24H:BRD-K93918653-001-03-0:2|LJP001_MCF7_6H:BRD-K93918653…
BRD-A29901043	BRD-A29901043	KIN001-127	trt_cp	24 h|6 h	10 ¬µM|100 nM	90.6039	65.5282	43.6855	-666	-666	92.1053	89.1026	80.905	0	0	0	0	-59.7171	-66.2015	3	2	9	12	-66.2|92.1|-59.7|0|89.1|0|0|80.9|0	-0.92|1.23|-0.93|0|1.12|0|0|0.97|0	A375|A549|HA1E|HCC515|HEPG2|HT29|MCF7|PC3|VCAP	2|5|8|4	2|5|8|4|6|7	CPC014_A375_6H:BRD-A29901043-001-01-0:10|CPC014_A549_24H:BRD-A29901043-001-01-0:10|CPC014_A549_6H:BRD-A29901043-001-01-0:10|CPC014_HA1E_6H:BRD-A29901043-001-01-0:10|CPC014_HCC515_6H:BRD-A29901043-001-01-0:10|CPC014_HEPG2_6H:BRD-A29901043-001-01-0:10|CPC014_HT29_6H:BRD-A29901043-001-01-0:10|CPC014_MCF7_24H:BRD-A29901043-001-01-0:10|CPC014_PC3_6H:BRD-A29901043-001-01-0:10|CPC014_VCAP_24H:BRD-A29901…
CGS001-6595	CGS001-6595	SMARCA2	trt_sh.cgs	120 h|96 h	1 ¬µL|1.5 ¬µL|2 ¬µL|5 ¬µL	91.4883	65.503	43.6687	1	1	92.1525	90.824	79.0356	0	0	0	-45.3333	-666	-666	3	1	7	7	92.2|0|79|-45.3|0|0|90.8	1.22|0|0.91|-0.78|0|0|1.15	A549|HA1E|HEPG2|HT29|MCF7|PC3|VCAP	1|7|3|2	1|7|3|2|5|6	CGS001_A549_96H:SMARCA2:1|CGS001_HA1E_96H:SMARCA2:1.5|CGS001_HEPG2_96H:SMARCA2:1.5|CGS001_HT29_96H:SMARCA2:1|CGS001_MCF7_96H:SMARCA2:2|CGS001_PC3_96H:SMARCA2:2|CGS001_VCAP_120H:SMARCA2:5
CGS001-10610	CGS001-10610	ST6GALNAC2	trt_sh.cgs	120 h|144 h|96 h	1 ¬µL|1.5 ¬µL|2 ¬µL|5 ¬µL	92.645	65.479	43.6527	1	1	96.4437	88.8464	76.626	0	0	0	0	-74.0763	-85.4349	3	2	9	11	96.4|0|88.8|-85.4|0|0|-74.1|76.6|0	1.29|0|1.14|-1.08|0|0|-1.02|0.9|0	A375|A549|HA1E|HCC515|HEPG2|HT29|MCF7|PC3|VCAP	1|3|8|2	1|3|8|2|5|6	CGS001_A375_96H:ST6GALNAC2:1|CGS001_A549_96H:ST6GALNAC2:1|CGS001_HA1E_96H:ST6GALNAC2:1.5|CGS001_HCC515_96H:ST6GALNAC2:2|CGS001_HEPG2_96H:ST6GALNAC2:1.5|CGS001_HT29_96H:ST6GALNAC2:1|CGS001_MCF7_96H:ST6GALNAC2:2|CGS001_MCF7_144H:ST6GALNAC2:2|CGS001_PC3_96H:ST6GALNAC2:2|CGS001_PC3_144H:ST6GALNAC2:2|CGS001_VCAP_120H:ST6GALNAC2:5
CGS001-515	CGS001-515	ATP5F1	trt_sh.cgs	120 h|96 h	1 ¬µL|1.5 ¬µL|2 ¬µL|5 ¬µL	90.5724	65.4739	43.6493	1	1	95.5789	85.5659	80.7508	0	0	0	0	0	-666	3	0	8	8	80.8|95.6|85.6|0|0|0|0|0	0.94|1.31|1.09|0|0|0|0|0	A375|A549|HA1E|HEPG2|HT29|MCF7|PC3|VCAP	2|3|1|4	2|3|1|4|5|6	CGS001_A375_96H:ATP5F1:1|CGS001_A549_96H:ATP5F1:1|CGS001_HA1E_96H:ATP5F1:1.5|CGS001_HEPG2_96H:ATP5F1:1.5|CGS001_HT29_96H:ATP5F1:1|CGS001_MCF7_96H:ATP5F1:2|CGS001_PC3_96H:ATP5F1:2|CGS001_VCAP_120H:ATP5F1:5
CGS001-9158	CGS001-9158	FIBP	trt_sh.cgs	144 h|96 h	1 ¬µL|1.5 ¬µL|2 ¬µL	92.644	65.452	43.6346	1	1	94.6373	90.6506	76.5199	0	0	0	0	0	-666	3	0	8	8	94.6|0|90.7|0|76.5|0|0|0	1.22|0|1.17|0|0.86|0|0|0	A375|A549|HA1E|HCC515|HEPG2|HT29|MCF7|PC3	1|3|5|2	1|3|5|2|4|6	CGS001_A375_96H:FIBP:1|CGS001_A549_96H:FIBP:1|CGS001_HA1E_96H:FIBP:1.5|CGS001_HCC515_96H:FIBP:2|CGS001_HEPG2_96H:FIBP:1.5|CGS001_HT29_96H:FIBP:1|CGS001_MCF7_144H:FIBP:2|CGS001_PC3_144H:FIBP:2
CGS001-54490	CGS001-54490	UGT2B28	trt_sh.cgs	120 h|96 h	1 ¬µL|1.5 ¬µL|2 ¬µL|5 ¬µL	94.2409	65.4268	43.6179	0	0	95.3184	93.1634	73.2255	0	0	0	0	-70.303	-666	3	1	8	8	0|0|0|73.2|-70.3|93.2|0|95.3	0|0|0|0.79|-1|1.14|0|1.26	A375|A549|HA1E|HEPG2|HT29|MCF7|PC3|VCAP	8|6|4|1	8|6|4|1|2|3	CGS001_A375_96H:UGT2B28:1|CGS001_A549_96H:UGT2B28:1|CGS001_HA1E_96H:UGT2B28:1.5|CGS001_HEPG2_96H:UGT2B28:1.5|CGS001_HT29_96H:UGT2B28:1|CGS001_MCF7_96H:UGT2B28:2|CGS001_PC3_96H:UGT2B28:2|CGS001_VCAP_120H:UGT2B28:5
CGS001-3985	CGS001-3985	LIMK2	trt_sh.cgs	120 h|144 h|96 h	1 ¬µL|1.5 ¬µL|2 ¬µL|5 ¬µL	94.8794	65.414	43.6093	1	1	96.1212	93.6376	71.8972	0	0	0	0	0	-55.8535	3	1	9	11	0|0|71.9|0|0|96.1|93.6|-55.9|0	0|0|0.91|0|0|1.24|1.15|-0.57|0	A375|A549|HA1E|HCC515|HEPG2|HT29|MCF7|PC3|VCAP	6|7|3|1	6|7|3|1|2|4	CGS001_A375_96H:LIMK2:1|CGS001_A549_96H:LIMK2:1|CGS001_HA1E_96H:LIMK2:1.5|CGS001_HCC515_96H:LIMK2:2|CGS001_HEPG2_96H:LIMK2:1.5|CGS001_HT29_96H:LIMK2:1|CGS001_MCF7_96H:LIMK2:2|CGS001_MCF7_144H:LIMK2:2|CGS001_PC3_96H:LIMK2:2|CGS001_PC3_144H:LIMK2:2|CGS001_VCAP_120H:LIMK2:5
BRD-K58772419	BRD-K58772419	AZD-6482	trt_cp	24 h|6 h	10 ¬µM	88.8483	65.4112	43.6075	-666	-666	89.5894	88.1071	83.9483	0	0	0	0	-666	-666	3	0	7	13	0|0|83.9|0|0|88.1|89.6	0|0|1.02|0|0|1.08|1.11	A375|A549|HA1E|HEPG2|MCF7|PC3|VCAP	7|6|3|1	7|6|3|1|2|4	CPC014_A375_6H:BRD-K58772419-001-02-1:10|CPC014_A375_6H:BRD-K58772419-001-01-3:10|CPC014_A549_24H:BRD-K58772419-001-01-3:10|CPC014_HA1E_6H:BRD-K58772419-001-02-1:10|CPC014_HA1E_6H:BRD-K58772419-001-01-3:10|CPC014_HEPG2_6H:BRD-K58772419-001-01-3:10|CPC014_MCF7_24H:BRD-K58772419-001-02-1:10|CPC014_MCF7_6H:BRD-K58772419-001-02-1:10|CPC014_PC3_24H:BRD-K58772419-001-02-1:10|CPC014_PC3_24H:BRD-K5877241…
BRD-K53987533	BRD-K53987533	fluphenazine	trt_cp	24 h|6 h	10 ¬µM	92.6976	65.4021	43.6014	-666	-666	99.4788	85.9164	76.2134	0	0	0	-666	-666	-666	3	0	6	8	85.9|99.5|0|0|0|76.2	1.05|1.52|0|0|0|0.86	HA1E|PC3|A375|HEPG2|HT29|MCF7	2|1|6|3	2|1|6|3|4|5	CPC003_HA1E_6H:BRD-K53987533-003-01-9:10|CPC003_PC3_24H:BRD-K53987533-003-01-9:10|CPC015_A375_6H:BRD-K53987533-003-01-9:10|CPC015_HEPG2_6H:BRD-K53987533-003-01-9:10|CPC015_HT29_6H:BRD-K53987533-003-01-9:10|CPC015_MCF7_24H:BRD-K53987533-003-01-9:10|CPC015_MCF7_6H:BRD-K53987533-003-01-9:10|CPC003_HA1E_24H:BRD-K53987533-003-01-9:10
CGS001-6347	CGS001-6347	CCL2	trt_sh.cgs	120 h|96 h	1 ¬µL|1.5 ¬µL|2 ¬µL|5 ¬µL	90.1236	65.3789	43.5859	0	0	92.3154	87.9318	81.2685	0	0	0	0	0	0	3	0	9	9	0|0|0|87.9|0|0|81.3|92.3|0	0|0|0|1.15|0|0|0.9|1.16|0	A375|A549|HA1E|HCC515|HEPG2|HT29|MCF7|PC3|VCAP	8|4|7|1	8|4|7|1|2|3	CGS001_A375_96H:CCL2:1|CGS001_A549_96H:CCL2:1|CGS001_HA1E_96H:CCL2:1.5|CGS001_HCC515_96H:CCL2:2|CGS001_HEPG2_96H:CCL2:1.5|CGS001_HT29_96H:CCL2:1|CGS001_MCF7_96H:CCL2:2|CGS001_PC3_96H:CCL2:2|CGS001_VCAP_120H:CCL2:5
BRD-K00088062	BRD-K00088062	cyanoquinoline-11	trt_cp	24 h|6 h	40 ¬µM	95.357	65.375	29.428	-666	-666	97.4405	93.2735	70.7862	0	0	-84.9323	-666	-666	-666	3	1	6	8	-84.9|97.4|0|0|93.3|70.8	-1.15|1.38|0|0|1.24|0.72	HA1E|HCC515|PC3|A375|HT29|MCF7	2|5|6|3	2|5|6|3|4|1	CPC006_HA1E_24H:BRD-K00088062-001-02-1:40|CPC006_HA1E_6H:BRD-K00088062-001-02-1:40|CPC006_HCC515_24H:BRD-K00088062-001-02-1:40|CPC006_PC3_6H:BRD-K00088062-001-02-1:40|CPC006_HCC515_6H:BRD-K00088062-001-02-1:40|CPC006_A375_24H:BRD-K00088062-001-02-1:40|CPC006_HT29_24H:BRD-K00088062-001-02-1:40|CPC006_MCF7_6H:BRD-K00088062-001-02-1:40
CGS001-25885	CGS001-25885	POLR1A	trt_sh.cgs	96 h	1 ¬µL|1.5 ¬µL|2 ¬µL	91.8293	65.3723	43.5815	1	1	94.4295	89.2291	77.8305	0	0	0	-76.1132	-666	-666	3	1	7	7	0|0|89.2|-76.1|94.4|77.8|0	0|0|1.14|-0.97|1.18|0.84|0	A375|A549|HA1E|HCC515|HEPG2|MCF7|PC3	5|3|6|1	5|3|6|1|2|7	CGS001_A375_96H:POLR1A:1|CGS001_A549_96H:POLR1A:1|CGS001_HA1E_96H:POLR1A:1.5|CGS001_HCC515_96H:POLR1A:2|CGS001_HEPG2_96H:POLR1A:1.5|CGS001_MCF7_96H:POLR1A:2|CGS001_PC3_96H:POLR1A:2
CGS001-23224	CGS001-23224	SYNE2	trt_sh.cgs	120 h|144 h|96 h	1 ¬µL|1.5 ¬µL|2 ¬µL|5 ¬µL	95.9294	65.3512	43.5675	1	1	97.2727	94.5861	69.5462	0	0	0	-83.7903	-97.9401	-666	3	2	8	9	0|0|69.5|0|97.3|94.6|-83.8|-97.9	0|0|0.88|0|1.28|1.17|-1.08|-1.34	A375|A549|HA1E|HEPG2|HT29|MCF7|PC3|VCAP	5|6|3|1	5|6|3|1|2|4	CGS001_A375_96H:SYNE2:1|CGS001_A549_96H:SYNE2:1|CGS001_HA1E_96H:SYNE2:1.5|CGS001_HEPG2_96H:SYNE2:1.5|CGS001_HT29_96H:SYNE2:1|CGS001_MCF7_96H:SYNE2:2|CGS001_MCF7_144H:SYNE2:2|CGS001_PC3_144H:SYNE2:2|CGS001_VCAP_120H:SYNE2:5
ccsbBroad304_00832	ccsbBroad304_00832	IFNB1	trt_oe	96 h	1 ¬µL|2 ¬µL|3 ¬µL|4 ¬µL	88.5482	65.3455	43.5637	0	0	91.1504	85.9459	84.2857	0	0	0	0	0	-39.5683	3	1	9	9	0|0|0|0|0|91.2|-39.6|84.3|85.9	0|0|0|0|0|1.1|-0.78|1.13|0.97	A375|HA1E|HCC515|HEPG2|HT29|MCF7|PC3|VCAP|A549	6|9|8|1	6|9|8|1|2|3	OEB002_A375_96H:BRDN0000401755:-666|OEB002_HA1E_96H:BRDN0000401755:-666|OEB002_HCC515_96H:BRDN0000401755:-666|OEB002_HEPG2_96H:BRDN0000401755:-666|OEB002_HT29_96H:BRDN0000401755:-666|OEB002_MCF7_96H:BRDN0000401755:-666|OEB002_PC3_96H:BRDN0000401755:-666|OEB002_VCAP_96H:BRDN0000401755:-666|OEB002_A549_96H:BRDN0000401755:-666
[truncated: 6,823 more rows]
