# Supplementary material for: CoGAPS matrix factorization algorithm identifies transcriptional changes in AP-2alpha target genes in feedback from therapeutic inhibition of the EGFR network
Source: Oncotarget. 2016 Sep 16;7(45):73845–64. doi: 10.18632/oncotarget.12075 (PMC5342018; doi:10.18632/oncotarget.12075)
Supplement: Supplementary file 5 [file oncotarget-07-73845-s005.xlsx]

## Sheet: Sheet1
probe	gene
229819_at	A1BG
232462_s_at	A1BG-AS1
241547_at	A1CF
1558450_at	A2M
1564139_at	A2M-AS1
1564307_a_at	A2ML1
236394_at	A2MP1
219488_at	A4GALT
221131_at	A4GNT
241552_at	AA06
218075_at	AAAS
218434_s_at	AACS
1570020_at	AACSP1
205969_at	AADAC
240420_at	AADACL2
223593_at	AADAT
227534_at	AAED1
202851_at	AAGAB
225522_at	AAK1
221599_at	AAMDC
201511_at	AAMP
207225_at	AANAT
218089_at	AAR2
201000_at	AARS
231845_at	AARS2
228041_at	AASDH
202170_s_at	AASDHPPT
214829_at	AASS
209165_at	AATF
205986_at	AATK
209460_at	ABAT
203505_at	ABCA1
220159_at	ABCA11P
215465_at	ABCA12
1553605_a_at	ABCA13
231164_at	ABCA17P
210100_s_at	ABCA2
204343_at	ABCA3
1569102_at	ABCA4
213353_at	ABCA5
217504_at	ABCA6
219577_s_at	ABCA7
1565778_at	ABCA8
242541_at	ABCA9
209993_at	ABCB1
223320_s_at	ABCB10
208288_at	ABCB11
207819_s_at	ABCB4
1555371_at	ABCB5
203192_at	ABCB6
209620_s_at	ABCB7
229539_at	ABCB8
207321_s_at	ABCB9
202804_at	ABCC1
213485_s_at	ABCC10
224146_s_at	ABCC11
1552590_a_at	ABCC12
233371_at	ABCC13
206155_at	ABCC2
209641_s_at	ABCC3
243928_s_at	ABCC4
226363_at	ABCC5
214033_at	ABCC6
236205_at	ABCC6P1
210246_s_at	ABCC8
235578_at	ABCC9
205142_x_at	ABCD1
207583_at	ABCD2
1554878_a_at	ABCD3
203981_s_at	ABCD4
201872_s_at	ABCE1
200045_at	ABCF1
207622_s_at	ABCF2
202394_s_at	ABCF3
204567_s_at	ABCG1
209735_at	ABCG2
207593_at	ABCG4
220383_at	ABCG5
231751_at	ABCG8
1560117_at	ABHD1
218633_x_at	ABHD10
1552470_a_at	ABHD11
228124_at	ABHD12
234993_at	ABHD13
210006_at	ABHD14A
224821_at	ABHD14B
226796_at	ABHD15
230221_at	ABHD16A
234002_at	ABHD16B
221267_s_at	ABHD17A
227551_at	ABHD17B
225436_at	ABHD17C
228490_at	ABHD2
213017_at	ABHD3
218581_at	ABHD4
232862_at	ABHD5
221678_at	ABHD6
219101_x_at	ABHD8
1559890_a_at	ABI1
227631_at	ABI2
223615_at	ABI3
223395_at	ABI3BP
202123_s_at	ABL1
206411_s_at	ABL2
200965_s_at	ABLIM1
228132_at	ABLIM2
205730_s_at	ABLIM3
216929_x_at	ABO
214671_s_at	ABR
1552732_at	ABRA
223361_at	ABRACL
218405_at	ABT1
229164_s_at	ABTB1
213497_at	ABTB2
1561427_at	AC000099.1
1561550_at	AC002463.3
1560520_at	AC002480.2
1557644_at	AC003102.3
238953_at	AC003665.1
1557068_at	AC003958.2
1570224_at	AC005022.1
1563120_at	AC005042.4
1561554_at	AC005358.3
1564083_at	AC005592.1
1569780_at	AC006004.1
1562272_at	AC006372.4
1558595_at	AC007038.7
1570230_at	AC007099.1
1568812_at	AC007163.3
242835_s_at	AC007246.3
216664_at	AC007359.6
1562776_at	AC007365.1
1570006_at	AC007386.2
233249_at	AC007392.3
244372_at	AC007403.2
215627_at	AC007405.4
1561389_at	AC007461.2
232965_at	AC007773.2
1563044_at	AC007879.2
1559787_at	AC007880.1
1560288_at	AC007966.1
1561401_at	AC008703.1
233934_at	AC009264.1
236598_at	AC009299.3
1560506_at	AC010890.1
1569727_at	AC010987.6
1562632_at	AC011298.2
1563484_at	AC011343.1
1570013_at	AC011518.1
1562121_at	AC011609.3
1569659_at	AC011738.4
236719_at	AC011747.7
1570375_at	AC011899.9
237668_at	AC012075.2
1561559_at	AC012494.1
1562689_at	AC012507.3
1568690_a_at	AC016582.2
1568864_at	AC016629.8
1560538_at	AC016910.1
1557570_a_at	AC018470.4
229781_at	AC018647.3
1564459_at	AC018705.5
213690_s_at	AC018766.5
1563027_at	AC018799.1
232812_at	AC022007.5
1569961_at	AC024592.9
1562982_at	AC027269.2
1561795_at	AC068610.3
1560279_a_at	AC068858.1
1562116_at	AC073128.10
1562424_at	AC073133.1
1562604_at	AC073283.4
231540_at	AC074286.1
243699_at	AC074289.1
1570273_at	AC079117.1
1556536_at	AC079354.3
1560750_at	AC079586.1
240617_at	AC084125.4
1559715_at	AC090505.6
1553335_x_at	AC091878.1
237364_at	AC092295.7
1569681_at	AC093375.1
243355_at	AC093391.2
1562523_at	AC093590.1
233176_at	AC093627.10
1564149_at	AC093642.3
1561370_at	AC093690.1
237880_at	AC096559.1
1557879_at	AC097468.4
1557862_at	AC097662.2
233784_at	AC099342.1
237075_at	AC104653.1
237111_at	AC104654.1
1562463_at	AC104777.2
1563680_at	AC105053.3
1563878_a_at	AC105339.1
234861_at	AC105760.3
237343_at	AC107070.1
1561704_at	AC107622.1
1556670_at	AC109828.1
1562000_at	AC125421.1
214274_s_at	ACAA1
202003_s_at	ACAA2
212186_at	ACACA
49452_at	ACACB
238655_at	ACAD10
221669_s_at	ACAD8
224160_s_at	ACAD9
206069_s_at	ACADL
202502_at	ACADM
202366_at	ACADS
226030_at	ACADSB
200710_at	ACADVL
205679_x_at	ACAN
242081_at	ACAP1
1552472_a_at	ACAP2
225529_at	ACAP3
205412_at	ACAT1
209608_s_at	ACAT2
202323_s_at	ACBD3
219413_at	ACBD4
1568877_a_at	ACBD5
225317_at	ACBD6
228264_at	ACCS
204617_s_at	ACD
227463_at	ACE
219962_at	ACE2
1553929_at	ACER1
227776_at	ACER3
210332_at	ACHE
201715_s_at	ACIN1
206887_at	ACKR2
232746_at	ACKR3
220351_at	ACKR4
201128_s_at	ACLY
230602_at	ACMSD
218981_at	ACN9
207071_s_at	ACO1
200793_s_at	ACO2
1555321_at	ACOT11
238160_at	ACOT12
204565_at	ACOT13
229534_at	ACOT4
241949_at	ACOT6
215728_s_at	ACOT7
204212_at	ACOT8
221641_s_at	ACOT9
227962_at	ACOX1
205364_at	ACOX2
204241_at	ACOX3
240189_at	ACOXL
201629_s_at	ACP1
202767_at	ACP2
204638_at	ACP5
218795_at	ACP6
226925_at	ACPL2
204393_s_at	ACPP
241715_x_at	ACPT
207427_at	ACR
230833_at	ACRBP
238825_at	ACRC
207973_x_at	ACRV1
206466_at	ACSBG1
221716_s_at	ACSBG2
218844_at	ACSF2
1556552_a_at	ACSF3
207275_s_at	ACSL1
201661_s_at	ACSL3
1557418_at	ACSL4
218322_s_at	ACSL5
223918_at	ACSL6
215432_at	ACSM1
244723_at	ACSM2A
241915_at	ACSM2B
205942_s_at	ACSM3
89977_at	ACSM5
224882_at	ACSS1
234312_s_at	ACSS2
229222_at	ACSS3
203872_at	ACTA1
200974_at	ACTA2
1564257_at	ACTA2-AS1
213867_x_at	ACTB
205132_at	ACTC1
211995_x_at	ACTG1
241148_at	ACTG2
232619_at	ACTL10
202666_s_at	ACTL6A
206013_s_at	ACTL6B
220501_at	ACTL7A
220498_at	ACTL7B
214957_at	ACTL8
243208_x_at	ACTL9
208636_at	ACTN1
203864_s_at	ACTN2
206891_at	ACTN3
200601_at	ACTN4
222230_s_at	ACTR10
200721_s_at	ACTR1A
202135_s_at	ACTR1B
1554390_s_at	ACTR2
213101_s_at	ACTR3
1555487_a_at	ACTR3B
224425_x_at	ACTR3BP2
224424_x_at	ACTR3BP6
223874_at	ACTR3C
222147_s_at	ACTR5
241794_at	ACTR6
222707_s_at	ACTR8
237360_at	ACTRT2
223665_at	ACTRT3
203935_at	ACVR1
213198_at	ACVR1B
1563182_at	ACVR1C
205327_s_at	ACVR2A
236126_at	ACVR2B
215590_x_at	ACVR2B-AS1
226950_at	ACVRL1
238849_at	ACY1
1554974_at	ACY3
205260_s_at	ACYP1
206833_s_at	ACYP2
222280_at	AD000090.2
204639_at	ADA
231448_at	ADAD1
236463_at	ADAD2
239711_at	ADAL
202603_at	ADAM10
239837_at	ADAM11
215613_at	ADAM12
217007_s_at	ADAM15
213532_at	ADAM17
207597_at	ADAM18
209765_at	ADAM19
228925_at	ADAM1A
207664_at	ADAM2
207423_s_at	ADAM20
207665_at	ADAM21
213411_at	ADAM22
213808_at	ADAM23
205997_at	ADAM28
221337_s_at	ADAM29
243520_x_at	ADAM30
1552266_at	ADAM32
232570_s_at	ADAM33
216276_s_at	ADAM3A
216998_s_at	ADAM5
237909_at	ADAM6
211238_at	ADAM7
205179_s_at	ADAM8
1570042_a_at	ADAM9
206134_at	ADAMDEC1
222486_s_at	ADAMTS1
232133_at	ADAMTS10
226997_at	ADAMTS12
223844_at	ADAMTS13
230167_at	ADAMTS14
229004_at	ADAMTS15
238125_at	ADAMTS16
1552726_at	ADAMTS17
1553234_at	ADAMTS18
1553179_at	ADAMTS19
226311_at	ADAMTS2
1553409_at	ADAMTS20
214913_at	ADAMTS3
1555380_at	ADAMTS4
219935_at	ADAMTS5
1570351_at	ADAMTS6
228911_at	ADAMTS7
235649_at	ADAMTS8
226814_at	ADAMTS9
1556364_at	ADAMTS9-AS2
1552808_at	ADAMTSL1
206629_at	ADAMTSL2
213974_at	ADAMTSL3
226071_at	ADAMTSL4
242200_at	ADAMTSL5
219150_s_at	ADAP1
222876_s_at	ADAP2
201786_s_at	ADAR
203865_s_at	ADARB1
237437_s_at	ADARB2
1561127_at	ADARB2-AS1
219384_s_at	ADAT1
227213_at	ADAT2
1554393_a_at	ADC
227482_at	ADCK1
44120_at	ADCK2
218168_s_at	ADCK3
220434_at	ADCK4
228524_at	ADCK5
213245_at	ADCY1
217305_s_at	ADCY10
233959_at	ADCY10P1
213217_at	ADCY2
209321_s_at	ADCY3
230800_at	ADCY4
228182_at	ADCY5
209195_s_at	ADCY6
203741_s_at	ADCY7
206811_at	ADCY8
204497_at	ADCY9
206281_at	ADCYAP1
207151_at	ADCYAP1R1
208030_s_at	ADD1
239530_at	ADD2
205882_x_at	ADD3
217380_s_at	ADD3-AS1
220614_s_at	ADGB
207820_at	ADH1A
209612_s_at	ADH1B
206262_at	ADH1C
231703_s_at	ADH4
208847_s_at	ADH5
214261_s_at	ADH6
210505_at	ADH7
227113_at	ADHFE1
222400_s_at	ADI1
1554128_at	ADIG
207175_at	ADIPOQ
217748_at	ADIPOR1
201346_at	ADIPOR2
203571_s_at	ADIRF
232300_at	ADIRF-AS1
204120_s_at	ADK
202912_at	ADM
220538_at	ADM2
232154_at	ADM5
226426_at	ADNP
203322_at	ADNP2
212502_at	ADO
205481_at	ADORA1
239513_at	ADORA2A-AS1
205891_at	ADORA2B
206171_at	ADORA3
220980_s_at	ADPGK
207863_at	ADPRH
238054_at	ADPRHL1
223097_at	ADPRHL2
223401_at	ADPRM
211492_s_at	ADRA1A
207589_at	ADRA1B
210961_s_at	ADRA1D
209869_at	ADRA2A
208544_at	ADRA2B
206128_at	ADRA2C
229309_at	ADRB1
206170_at	ADRB2
206812_at	ADRB3
201401_s_at	ADRBK1
228771_at	ADRBK2
201281_at	ADRM1
210250_x_at	ADSL
227310_at	ADSS
226325_at	ADSSL1
215100_at	ADTRP
201792_at	AEBP1
235184_at	AEBP2
219361_s_at	AEN
217729_s_at	AES
1561481_at	AF064858.7
203563_at	AFAP1
223779_at	AFAP1-AS1
226955_at	AFAP1L1
226829_at	AFAP1L2
201924_at	AFF1
206105_at	AFF2
205734_s_at	AFF3
239439_at	AFF4
1552287_s_at	AFG3L1P
1557820_at	AFG3L2
206840_at	AFM
240318_at	AFMID
204694_at	AFP
217939_s_at	AFTPH
204332_s_at	AGA
204066_s_at	AGAP1
1557382_x_at	AGAP11
206152_at	AGAP2
1555907_at	AGAP2-AS1
231299_at	AGAP3
1565620_at	AGAP4
240230_s_at	AGAP9
1553447_at	AGBL1
220390_at	AGBL2
220649_at	AGBL3
1569570_at	AGBL4
231857_s_at	AGBL5
210081_at	AGER
218092_s_at	AGFG1
222362_at	AGFG2
210710_at	AGGF1
222132_s_at	AGK
203566_s_at	AGL
219792_at	AGMAT
218287_s_at	AGO1
213310_at	AGO2
219426_at	AGO3
219190_s_at	AGO4
215535_s_at	AGPAT1
32837_at	AGPAT2
223183_at	AGPAT3
219693_at	AGPAT4
223740_at	AGPAT4-IT1
218096_at	AGPAT5
224776_at	AGPAT6
224480_s_at	AGPAT9
205401_at	AGPS
209173_at	AGR2
228241_at	AGR3
212285_s_at	AGRN
207193_at	AGRP
202834_at	AGT
204499_at	AGTPBP1
205357_s_at	AGTR1
207294_at	AGTR2
1555736_a_at	AGTRAP
206957_at	AGXT
229229_at	AGXT2
226115_at	AHCTF1
200903_s_at	AHCY
200850_s_at	AHCYL1
212814_at	AHCYL2
205002_at	AHDC1
220842_at	AHI1
211986_at	AHNAK
212992_at	AHNAK2
202820_at	AHR
229354_at	AHRR
201491_at	AHSA1
226334_s_at	AHSA2
204551_s_at	AHSG
219672_at	AHSP
219841_at	AICDA
226801_s_at	AIDA
213095_x_at	AIF1
223075_s_at	AIF1L
205512_s_at	AIFM1
224461_s_at	AIFM2
244084_at	AIFM3
230520_at	AIG1
212543_at	AIM1
220289_s_at	AIM1L
206513_at	AIM2
202542_s_at	AIMP1
209971_x_at	AIMP2
201782_s_at	AIP
235731_at	AIPL1
208090_s_at	AIRE
206460_at	AJAP1
225807_at	AJUBA
202588_at	AK1
205996_s_at	AK2
224655_at	AK3
222862_s_at	AK5
1569699_at	AK7
1557666_s_at	AK8
1552299_at	AK9
210625_s_at	AKAP1
213396_s_at	AKAP10
215336_at	AKAP11
210517_s_at	AKAP12
221718_s_at	AKAP13
237281_at	AKAP14
203624_at	AKAP17A
207344_at	AKAP3
207019_s_at	AKAP4
230846_at	AKAP5
217669_s_at	AKAP6
205771_s_at	AKAP7
203847_s_at	AKAP8
227691_at	AKAP8L
207870_at	AKAP9
242515_x_at	AKIP1
222458_s_at	AKIRIN1
223143_s_at	AKIRIN2
225701_at	AKNA
1563834_a_at	AKNAD1
201900_s_at	AKR1A1
201272_at	AKR1B1
206561_s_at	AKR1B10
204151_x_at	AKR1C1
211653_x_at	AKR1C2
209160_at	AKR1C3
210558_at	AKR1C4
224070_at	AKR1C6P
207102_at	AKR1D1
223856_at	AKR1E2
202139_at	AKR7A2
206469_x_at	AKR7A3
207163_s_at	AKT1
1555821_a_at	AKT1S1
226156_at	AKT2
219393_s_at	AKT3
218373_at	AKTIP
1570085_at	AL022476.2
1556999_at	AL121656.5
237787_at	AL157902.3
218487_at	ALAD
205633_s_at	ALAS1
244205_at	ALAS2
1565228_s_at	ALB
201952_at	ALCAM
227592_at	ALDH16A1
222416_at	ALDH18A1
212224_at	ALDH1A1
240435_at	ALDH1A2
203180_at	ALDH1A3
209645_s_at	ALDH1B1
215798_at	ALDH1L1
1559766_at	ALDH1L1-AS2
1556841_a_at	ALDH1L2
201425_at	ALDH2
205623_at	ALDH3A1
202054_s_at	ALDH3A2
205640_at	ALDH3B1
204942_s_at	ALDH3B2
203722_at	ALDH4A1
203609_s_at	ALDH5A1
221588_x_at	ALDH6A1
208950_s_at	ALDH7A1
220148_at	ALDH8A1
201612_at	ALDH9A1
238996_x_at	ALDOA
211617_at	ALDOAP2
211357_s_at	ALDOB
202022_at	ALDOC
223355_at	ALG1
1552306_at	ALG10
228941_at	ALG10B
218444_at	ALG12
205583_s_at	ALG13
1553954_at	ALG14
228166_at	ALG2
207396_s_at	ALG3
218203_at	ALG5
219649_at	ALG6
203545_at	ALG8
228817_at	ALG9
208211_s_at	ALK
205621_at	ALKBH1
225625_at	ALKBH2
226127_at	ALKBH3
1557564_at	ALKBH3-AS1
222228_s_at	ALKBH4
1553101_a_at	ALKBH5
225969_at	ALKBH6
227878_s_at	ALKBH7
235713_at	ALKBH8
220365_at	ALLC
214221_at	ALMS1
1556911_at	ALMS1-IT1
1552576_at	ALMS1P
207206_s_at	ALOX12
207381_at	ALOX12B
214340_at	ALOX12P2
207328_at	ALOX15
1555416_a_at	ALOX15B
204446_s_at	ALOX5
204174_at	ALOX5AP
207708_at	ALOXE3
211618_s_at	ALPI
243222_at	ALPK1
236987_at	ALPK2
228342_s_at	ALPK3
1557924_s_at	ALPL
204664_at	ALPP
216377_x_at	ALPPL2
232184_at	ALS2
229887_at	ALS2CL
1563673_a_at	ALS2CR11
242661_x_at	ALS2CR12
206837_at	ALX1
207690_at	ALX3
208330_at	ALX4
226319_s_at	ALYREF
217113_at	AMACR
221114_at	AMBN
214425_at	AMBP
52731_at	AMBRA1
201196_s_at	AMD1
229596_at	AMDHD1
208410_x_at	AMELX
208220_x_at	AMELY
1552882_a_at	AMER1
235465_at	AMER2
244709_at	AMER3
202204_s_at	AMFR
206892_at	AMHR2
228094_at	AMICA1
226718_at	AMIGO1
222108_at	AMIGO2
226421_at	AMMECR1
223297_at	AMMECR1L
1563792_at	AMN
209521_s_at	AMOT
225450_at	AMOTL1
203002_at	AMOTL2
206121_at	AMPD1
212360_at	AMPD2
207992_s_at	AMPD3
205257_s_at	AMPH
204294_at	AMT
1562261_at	AMZ1
218167_at	AMZ2
223443_s_at	AMZ2P1
241959_at	ANAPC10
226414_s_at	ANAPC11
215282_at	ANAPC13
204218_at	ANAPC15
224664_at	ANAPC16
218555_at	ANAPC2
226917_s_at	ANAPC4
208721_s_at	ANAPC5
225554_s_at	ANAPC7
205141_at	ANG
36865_at	ANGEL1
217630_at	ANGEL2
205608_s_at	ANGPT1
236034_at	ANGPT2
221134_at	ANGPT4
239183_at	ANGPTL1
213001_at	ANGPTL2
219803_at	ANGPTL3
221009_s_at	ANGPTL4
223967_at	ANGPTL6
206423_at	ANGPTL7
1556959_at	ANHX
240363_at	ANK1
232606_at	ANK2
206385_s_at	ANK3
1556653_at	ANKAR
237316_at	ANKDD1A
220144_s_at	ANKEF1
1553211_at	ANKFN1
224900_at	ANKFY1
1560369_at	ANKH
229457_at	ANKHD1
243181_at	ANKIB1
1553138_a_at	ANKLE1
212201_at	ANKLE2
220280_s_at	ANKMY1
212798_s_at	ANKMY2
218769_s_at	ANKRA2
206029_at	ANKRD1
241414_at	ANKRD10
215504_x_at	ANKRD10-IT1
219437_s_at	ANKRD11
216550_x_at	ANKRD12
224810_s_at	ANKRD13A
227720_at	ANKRD13B
1556361_s_at	ANKRD13C
226205_at	ANKRD13D
229058_at	ANKRD16
212211_at	ANKRD17
1559406_at	ANKRD18A
233592_at	ANKRD18B
232926_x_at	ANKRD19P
221232_s_at	ANKRD2
241233_x_at	ANKRD20A11P
1566147_a_at	ANKRD20A12P
1559170_at	ANKRD20A5P
238439_at	ANKRD22
230384_at	ANKRD23
1558398_at	ANKRD24
205705_at	ANKRD26
1569996_at	ANKRD26P3
221522_at	ANKRD27
213035_at	ANKRD28
238332_at	ANKRD29
223864_at	ANKRD30A
1562292_at	ANKRD30B
1552895_a_at	ANKRD30BP2
1570474_s_at	ANKRD30BP3
1564000_at	ANKRD31
223542_at	ANKRD32
242209_at	ANKRD33
231963_at	ANKRD33B
232735_at	ANKRD34A
216073_at	ANKRD34C
231118_at	ANKRD35
214723_x_at	ANKRD36
220940_at	ANKRD36B
1556183_at	ANKRD36BP2
1555898_at	ANKRD36C
242548_x_at	ANKRD37
223532_at	ANKRD39
211717_at	ANKRD40
235778_s_at	ANKRD44
1557486_at	ANKRD44-IT1
236421_at	ANKRD45
212731_at	ANKRD46
219069_at	ANKRD49
225735_at	ANKRD50
228257_at	ANKRD52
215759_at	ANKRD53
231847_at	ANKRD54
220112_at	ANKRD55
204672_s_at	ANKRD6
234511_at	ANKRD60
1556182_x_at	ANKRD65
206112_at	ANKRD7
230972_at	ANKRD9
212747_at	ANKS1A
227440_at	ANKS1B
227303_at	ANKS3
239087_at	ANKS4B
235903_at	ANKS6
1561928_s_at	ANKUB1
218274_s_at	ANKZF1
1552619_a_at	ANLN
1555269_a_at	ANO1
218910_at	ANO10
220111_s_at	ANO2
215241_at	ANO3
236420_s_at	ANO4
229313_at	ANO5
240947_at	ANO6
241918_at	ANO7
1563549_a_at	ANO8
227393_at	ANO9
201043_s_at	ANP32A
220710_at	ANP32A-IT1
201305_x_at	ANP32B
208538_at	ANP32C
208571_at	ANP32D
208103_s_at	ANP32E
234458_at	ANPEP
224694_at	ANTXR1
225524_at	ANTXR2
201012_at	ANXA1
210143_at	ANXA10
214783_s_at	ANXA11
208323_s_at	ANXA13
213503_x_at	ANXA2
210876_at	ANXA2P1
208816_x_at	ANXA2P2
211241_at	ANXA2P3
227877_at	ANXA2R
209369_at	ANXA3
201301_s_at	ANXA4
200782_at	ANXA5
200982_s_at	ANXA6
201366_at	ANXA7
210085_s_at	ANXA9
205639_at	AOAH
203559_s_at	AOC1
207064_s_at	AOC2
204894_s_at	AOC3
216601_at	AOC4P
205083_at	AOX1
1562871_at	AOX2P
1569828_at	AP000289.6
232804_at	AP000330.8
1554940_a_at	AP000345.1
1562634_at	AP000469.2
1563107_at	AP000472.2
1561029_at	AP000475.2
219023_at	AP1AR
205423_at	AP1B1
225771_at	AP1G1
201613_s_at	AP1G2
223025_s_at	AP1M1
218261_at	AP1M2
205195_at	AP1S1
230264_s_at	AP1S2
237159_x_at	AP1S3
234068_s_at	AP2A1
212159_x_at	AP2A2
200615_s_at	AP2B1
200613_at	AP2M1
208074_s_at	AP2S1
203141_s_at	AP3B1
1570032_at	AP3B2
210974_s_at	AP3D1
222517_at	AP3M1
203410_at	AP3M2
202442_at	AP3S1
231714_s_at	AP4B1
241174_at	AP4E1
209837_at	AP4M1
235647_at	AP4S1
231858_x_at	AP5B1
222531_s_at	AP5M1
219706_at	AP5S1
209913_x_at	AP5Z1
211553_x_at	APAF1
206679_at	APBA1
209871_s_at	APBA2
215148_s_at	APBA3
202652_at	APBB1
219994_at	APBB1IP
213419_at	APBB2
204650_s_at	APBB3
215310_at	APC
217174_s_at	APC2
225016_at	APCDD1
235548_at	APCDD1L
1559433_at	APCDD1L-AS1
206350_at	APCS
201284_s_at	APEH
1559280_a_at	APELA
210027_s_at	APEX1
204408_at	APEX2
218389_s_at	APH1A
221036_s_at	APH1B
233078_at	API5
218698_at	APIP
241379_at	APLF
222856_at	APLN
213592_at	APLNR
209462_at	APLP1
208248_x_at	APLP2
228309_at	APMAP
204450_x_at	APOA1
225427_s_at	APOA1BP
219465_at	APOA2
206894_at	APOA4
224244_s_at	APOA5
205108_s_at	APOB
207158_at	APOBEC1
206160_at	APOBEC2
206632_s_at	APOBEC3B
209584_x_at	APOBEC3C
1553831_at	APOBEC3D
214994_at	APOBEC3F
204205_at	APOBEC3G
1554545_at	APOBEC4
220023_at	APOBR
213553_x_at	APOC1
231562_at	APOC2
231587_at	APOC3
201525_at	APOD
212883_at	APOE
207262_at	APOF
205216_s_at	APOH
209546_s_at	APOL1
221653_x_at	APOL2
221087_s_at	APOL3
224491_at	APOL4
220478_at	APOL5
219716_at	APOL6
221031_s_at	APOLD1
214910_s_at	APOM
221620_s_at	APOO
235433_at	APOOL
232814_x_at	APOPT1
214953_s_at	APP
202629_at	APPBP2
218158_s_at	APPL1
218218_at	APPL2
203219_s_at	APRT
222658_s_at	APTX
209047_at	AQP1
1555338_s_at	AQP10
229526_at	AQP11
240285_at	AQP2
39248_at	AQP3
210068_s_at	AQP4
1560751_at	AQP4-AS1
213611_at	AQP5
208435_s_at	AQP6
206784_at	AQP8
205568_at	AQP9
235382_at	AQPEP
212584_at	AQR
226192_at	AR
230652_at	ARAF
34206_at	ARAP1
213618_at	ARAP2
235806_at	ARAP3
210090_at	ARC
201176_s_at	ARCN1
215564_at	AREG
244137_at	AREL1
232175_at	ARF1
200011_s_at	ARF3
201096_s_at	ARF4
201526_at	ARF5
203311_s_at	ARF6
217888_s_at	ARFGAP1
211975_at	ARFGAP2
202211_at	ARFGAP3
202956_at	ARFGEF1
215931_s_at	ARFGEF2
218230_at	ARFIP1
202109_at	ARFIP2
215984_s_at	ARFRP1
206177_s_at	ARG1
203946_s_at	ARG2
222508_s_at	ARGLU1
202117_at	ARHGAP1
219431_at	ARHGAP10
204492_at	ARHGAP11A
207606_s_at	ARHGAP12
1561489_at	ARHGAP15
218076_s_at	ARHGAP17
225173_at	ARHGAP18
37577_at	ARHGAP19
1555020_a_at	ARHGAP20
241701_at	ARHGAP21
206298_at	ARHGAP22
1556459_at	ARHGAP22-IT1
226638_at	ARHGAP23
230802_at	ARHGAP24
38149_at	ARHGAP25
205068_s_at	ARHGAP26
1560856_at	ARHGAP26-AS1
225618_at	ARHGAP27
227911_at	ARHGAP28
1558280_s_at	ARHGAP29
243433_at	ARHGAP30
226056_at	ARHGAP31
203431_s_at	ARHGAP32
233885_at	ARHGAP33
229394_s_at	ARHGAP35
238047_at	ARHGAP36
227876_at	ARHGAP39
204425_at	ARHGAP4
230047_at	ARHGAP42
215232_at	ARHGAP44
235635_at	ARHGAP5
228889_at	ARHGAP5-AS1
208085_s_at	ARHGAP6
232543_x_at	ARHGAP9
201167_x_at	ARHGDIA
1555812_a_at	ARHGDIB
206888_s_at	ARHGDIG
203055_s_at	ARHGEF1
216620_s_at	ARHGEF10
221656_s_at	ARHGEF10L
238730_at	ARHGEF11
201333_s_at	ARHGEF12
205507_at	ARHGEF15
208009_s_at	ARHGEF16
203756_at	ARHGEF17
213039_at	ARHGEF18
226857_at	ARHGEF19
1554783_s_at	ARHGEF2
227427_at	ARHGEF25
227197_at	ARHGEF26
236575_at	ARHGEF26-AS1
232994_s_at	ARHGEF28
218501_at	ARHGEF3
1556881_at	ARHGEF33
227717_at	ARHGEF37
221119_at	ARHGEF38
231892_at	ARHGEF39
211891_s_at	ARHGEF4
220326_s_at	ARHGEF40
204765_at	ARHGEF5
209539_at	ARHGEF6
1562271_x_at	ARHGEF7
203264_s_at	ARHGEF9
218917_s_at	ARID1A
238043_at	ARID1B
225486_at	ARID2
205865_at	ARID3A
218964_at	ARID3B
230141_at	ARID4A
214139_at	ARID4B
213138_at	ARID5A
212614_at	ARID5B
201881_s_at	ARIH1
201228_s_at	ARIH2
1559532_at	ARIH2OS
201658_at	ARL1
239581_at	ARL10
1552691_at	ARL11
228201_at	ARL13B
220468_at	ARL14
226383_at	ARL14EP
228151_at	ARL15
234972_at	ARL16
202564_x_at	ARL2
202092_s_at	ARL2BP
202641_at	ARL3
205020_s_at	ARL4A
202206_at	ARL4C
203586_s_at	ARL4D
218150_at	ARL5A
226345_at	ARL5B
242239_at	ARL5B-AS1
1560136_at	ARL5C
223735_at	ARL6
211935_at	ARL6IP1
218216_x_at	ARL6IP4
200761_s_at	ARL6IP5
225707_at	ARL6IP6
225347_at	ARL8A
217852_s_at	ARL8B
229062_at	ARL9
222550_at	ARMC1
1554480_a_at	ARMC10
231263_at	ARMC12
223866_at	ARMC2
240275_at	ARMC3
223794_at	ARMC4
227738_s_at	ARMC5
221758_at	ARMC6
219096_at	ARMC7
203486_s_at	ARMC8
240639_at	ARMC9
218694_at	ARMCX1
203404_at	ARMCX2
217858_s_at	ARMCX3
1552327_at	ARMCX4
1555902_at	ARMCX5
214749_s_at	ARMCX6
230619_at	ARNT
202986_at	ARNT2
210971_s_at	ARNTL
224204_x_at	ARNTL2
200950_at	ARPC1A
201954_at	ARPC1B
207988_s_at	ARPC2
208736_at	ARPC3
217818_s_at	ARPC4
211963_s_at	ARPC5
226914_at	ARPC5L
221483_s_at	ARPP19
231935_at	ARPP21
207136_at	ARR3
222912_at	ARRB1
203388_at	ARRB2
226405_s_at	ARRDC1
226055_at	ARRDC2
224797_at	ARRDC3
239395_at	ARRDC3-AS1
225283_at	ARRDC4
204443_at	ARSA
206129_s_at	ARSB
230131_x_at	ARSD
205894_at	ARSE
214490_at	ARSF
1552632_a_at	ARSG
230275_at	ARSI
219973_at	ARSJ
1569132_s_at	ARSK
1570480_s_at	ART1
210147_at	ART3
242496_at	ART4
1552524_at	ART5
210237_at	ARTN
238140_at	ARV1
205784_x_at	ARVCF
238878_at	ARX
223652_at	AS3MT
210980_s_at	ASAH1
229793_at	ASAH2B
224796_at	ASAP1
220694_at	ASAP1-IT1
1557685_at	ASAP1-IT2
206414_s_at	ASAP2
219103_at	ASAP3
212819_at	ASB1
1564536_at	ASB10
1553074_at	ASB11
236033_at	ASB12
218862_at	ASB13
237785_at	ASB14
1564679_at	ASB15
1553253_at	ASB16
1555981_at	ASB16-AS1
231622_at	ASB17
227915_at	ASB2
1560219_at	ASB3
237721_s_at	ASB4
235503_at	ASB5
221657_s_at	ASB6
226513_at	ASB7
226861_at	ASB8
205673_s_at	ASB9
219336_s_at	ASCC1
215684_s_at	ASCC2
212815_at	ASCC3
209985_s_at	ASCL1
207607_at	ASCL2
221161_at	ASCL3
231712_at	ASCL5
203428_s_at	ASF1A
218115_at	ASF1B
206743_s_at	ASGR1
206130_s_at	ASGR2
226447_at	ASH1L
1554057_at	ASH1L-AS1
209517_s_at	ASH2L
205156_s_at	ASIC1
206690_at	ASIC2
221226_s_at	ASIC4
1564504_at	ASIC5
214498_at	ASIP
204608_at	ASL
210551_s_at	ASMT
36553_at	ASMTL
1552872_at	ASMTL-AS1
202024_at	ASNA1
205047_s_at	ASNS
217987_at	ASNSD1
206030_at	ASPA
230912_at	ASPDH
1557225_at	ASPG
209135_at	ASPH
214993_at	ASPHD1
227015_at	ASPHD2
219918_s_at	ASPM
219087_at	ASPN
235514_at	ASPRV1
218908_at	ASPSCR1
222764_at	ASRGL1
207076_s_at	ASS1
221135_s_at	ASTE1
213197_at	ASTN1
1554816_at	ASTN2
221652_s_at	ASUN
244519_at	ASXL1
237095_at	ASXL2
232838_at	ASXL3
1569729_a_at	ASZ1
224850_at	ATAD1
235266_at	ATAD2
213387_at	ATAD2B
227700_x_at	ATAD3A
223617_x_at	ATAD3B
240210_at	ATAD3C
220223_at	ATAD5
218874_s_at	ATAT1
227365_at	ATCAY
234584_s_at	ATE1
1565269_s_at	ATF1
212984_at	ATF2
202672_s_at	ATF3
200779_at	ATF4
204999_s_at	ATF5
226941_at	ATF6
203168_at	ATF6B
228829_at	ATF7
218987_at	ATF7IP
219870_at	ATF7IP2
223677_at	ATG10
218214_at	ATG101
204833_at	ATG12
203364_s_at	ATG13
204568_at	ATG14
232612_s_at	ATG16L1
225883_at	ATG16L2
213300_at	ATG2A
222840_at	ATG2B
221492_s_at	ATG3
213115_at	ATG4A
204902_s_at	ATG4B
228190_at	ATG4C
226871_s_at	ATG4D
202511_s_at	ATG5
222709_at	ATG7
202492_at	ATG9A
1553390_at	ATG9B
219359_at	ATHL1
208758_at	ATIC
223340_at	ATL1
237968_at	ATL2
223452_s_at	ATL3
210858_x_at	ATM
201855_s_at	ATMIN
1555754_s_at	ATN1
221336_at	ATOH1
1552879_a_at	ATOH7
1558705_at	ATOH8
203454_s_at	ATOX1
214256_at	ATP10A
220920_at	ATP10B
213238_at	ATP10D
215842_s_at	ATP11A
1561699_a_at	ATP11A-AS1
1554557_at	ATP11B
242690_at	ATP11C
207367_at	ATP12A
218052_s_at	ATP13A1
218608_at	ATP13A2
219558_at	ATP13A3
1557136_at	ATP13A4
1561332_at	ATP13A5
220948_s_at	ATP1A1
236623_at	ATP1A1OS
203296_s_at	ATP1A2
214432_at	ATP1A3
1564241_at	ATP1A4
201242_s_at	ATP1B1
204311_at	ATP1B2
208836_at	ATP1B3
243737_at	ATP1B4
205444_at	ATP2A1
209186_at	ATP2A2
213042_s_at	ATP2A3
215716_s_at	ATP2B1
234741_at	ATP2B2
215911_x_at	ATP2B3
212135_s_at	ATP2B4
209934_s_at	ATP2C1
206043_s_at	ATP2C2
207139_at	ATP4A
207546_at	ATP4B
213738_s_at	ATP5A1
201322_at	ATP5B
205711_x_at	ATP5C1
203926_x_at	ATP5D
230535_s_at	ATP5E
211755_s_at	ATP5F1
208972_s_at	ATP5G1
208764_s_at	ATP5G2
207508_at	ATP5G3
210149_s_at	ATP5H
209492_x_at	ATP5I
202325_s_at	ATP5J
202961_s_at	ATP5J2
210453_x_at	ATP5L
216954_x_at	ATP5O
237400_at	ATP5S
45828_at	ATP5SL
1553567_s_at	ATP6
207809_s_at	ATP6AP1
201443_s_at	ATP6AP2
205095_s_at	ATP6V0A1
229572_at	ATP6V0A2
220197_at	ATP6V0A4
200078_s_at	ATP6V0B
36994_at	ATP6V0C
212041_at	ATP6V0D1
1553155_x_at	ATP6V0D2
201172_x_at	ATP6V0E1
213587_s_at	ATP6V0E2
229094_at	ATP6V0E2-AS1
201972_at	ATP6V1A
205473_at	ATP6V1B1
201089_at	ATP6V1B2
226463_at	ATP6V1C1
1553989_a_at	ATP6V1C2
208898_at	ATP6V1D
208678_at	ATP6V1E1
201527_at	ATP6V1F
238765_at	ATP6V1G1
214762_at	ATP6V1G2
230565_at	ATP6V1G3
221504_s_at	ATP6V1H
205198_s_at	ATP7A
204624_at	ATP7B
213106_at	ATP8A1
219660_s_at	ATP8A2
226302_at	ATP8B1
226771_at	ATP8B2
215319_at	ATP8B3
220416_at	ATP8B4
1568686_at	ATP8B5P
212062_at	ATP9A
214934_at	ATP9B
224729_s_at	ATPAF1
213057_at	ATPAF2
223339_at	ATPIF1
209902_at	ATR
219329_s_at	ATRAID
1552937_s_at	ATRIP
211852_s_at	ATRN
213745_at	ATRNL1
208861_s_at	ATRX
203231_s_at	ATXN1
208832_at	ATXN10
226095_s_at	ATXN1L
202622_s_at	ATXN2
201806_s_at	ATXN2L
238723_at	ATXN3
216539_at	ATXN3L
209964_s_at	ATXN7
214343_s_at	ATXN7L1
230038_at	ATXN7L2
224969_at	ATXN7L3
212113_at	ATXN7L3B
216404_at	ATXN8OS
205052_at	AUH
222946_s_at	AUNIP
220525_s_at	AUP1
204092_s_at	AURKA
228800_x_at	AURKAIP1
209464_at	AURKB
211107_s_at	AURKC
243364_at	AUTS2
219366_at	AVEN
205539_at	AVIL
212471_at	AVL9
207848_at	AVP
218631_at	AVPI1
206250_x_at	AVPR1A
208260_at	AVPR1B
208111_at	AVPR2
1560507_at	AWAT1
1553376_a_at	AXDND1
212849_at	AXIN1
224176_s_at	AXIN2
202686_s_at	AXL
1563188_at	AY269186.1
209309_at	AZGP1
217013_at	AZGP1P1
235962_at	AZI2
213747_at	AZIN1
214575_s_at	AZU1
232311_at	B2M
211812_s_at	B3GALNT1
1553691_at	B3GALNT2
220829_s_at	B3GALT1
210121_at	B3GALT2
210205_at	B3GALT4
206947_at	B3GALT5
1553959_a_at	B3GALT6
227100_at	B3GALTL
219521_at	B3GAT1
239144_at	B3GAT2
35179_at	B3GAT3
203188_at	B3GNT1
222870_s_at	B3GNT2
204856_at	B3GNT3
221240_s_at	B3GNT4
225612_s_at	B3GNT5
1552833_at	B3GNT6
1555963_x_at	B3GNT7
237338_at	B3GNT8
226058_at	B3GNT9
213589_s_at	B3GNTL1
1555385_at	B4GALNT1
1552903_at	B4GALNT2
229203_at	B4GALNT3
238060_s_at	B4GALNT4
201883_s_at	B4GALT1
209413_at	B4GALT2
210243_s_at	B4GALT3
212876_at	B4GALT4
221484_at	B4GALT5
206232_s_at	B4GALT6
222191_s_at	B4GALT7
210535_at	B9D1
219766_at	B9D2
218899_s_at	BAALC
1554228_a_at	BAALCOS
206913_at	BAAT
221711_s_at	BABAM1
217904_s_at	BACE1
217867_x_at	BACE2
204194_at	BACH1
227173_s_at	BACH2
209364_at	BAD
229720_at	BAG1
209406_at	BAG2
217911_s_at	BAG3
219624_at	BAG4
230427_s_at	BAG5
213318_s_at	BAG6
1555369_at	BAGE
1559075_s_at	BAHCC1
203051_at	BAHD1
206083_at	BAI1
204966_at	BAI2
211568_at	BAI3
205294_at	BAIAP2
1566558_x_at	BAIAP2-AS1
227372_s_at	BAIAP2L1
221178_at	BAIAP2L2
216356_x_at	BAIAP3
203728_at	BAK1
203304_at	BAMBI
239239_at	BANCR
210125_s_at	BANF1
232766_at	BANF2
1558662_s_at	BANK1
233186_s_at	BANP
201419_at	BAP1
205345_at	BARD1
224092_at	BARHL1
219845_at	BARX1
210419_at	BARX2
202391_at	BASP1
205965_at	BATF
228439_at	BATF2
220358_at	BATF3
208478_s_at	BAX
217985_s_at	BAZ1A
213336_at	BAZ1B
201353_s_at	BAZ2A
203080_s_at	BAZ2B
228993_s_at	BBIP1
205363_at	BBOX1
218471_s_at	BBS1
219487_at	BBS10
229603_at	BBS12
223227_at	BBS2
212744_at	BBS4
230697_at	BBS5
235007_at	BBS7
37549_g_at	BBS9
232008_s_at	BBX
203009_at	BCAM
219107_at	BCAN
230150_at	BCAP29
200837_at	BCAP31
223116_at	BCAR1
204032_at	BCAR3
230854_at	BCAR4
204378_at	BCAS1
203053_at	BCAS2
220488_s_at	BCAS3
228787_s_at	BCAS4
225285_at	BCAT1
203576_at	BCAT2
227322_s_at	BCCIP
234979_at	BCDIN3D
244543_s_at	BCDIN3D-AS1
205433_at	BCHE
202331_at	BCKDHA
213321_at	BCKDHB
202030_at	BCKDK
205263_at	BCL10
222891_s_at	BCL11A
219528_s_at	BCL11B
203685_at	BCL2
205681_at	BCL2A1
215037_s_at	BCL2L1
236491_at	BCL2L10
225606_at	BCL2L11
233110_s_at	BCL2L12
226798_at	BCL2L13
221241_s_at	BCL2L14
236979_at	BCL2L15
1555140_a_at	BCL2L2
204908_s_at	BCL3
228758_at	BCL6
242148_at	BCL6B
203795_s_at	BCL7A
202518_at	BCL7B
219072_at	BCL7C
204129_at	BCL9
227616_at	BCL9L
201101_s_at	BCLAF1
220087_at	BCMO1
232449_at	BCO2
223915_at	BCOR
233572_s_at	BCORL1
1562313_at	BCORP1
226602_s_at	BCR
1553591_at	BCRP3
207618_s_at	BCS1L
1570336_at	BDH1
218285_s_at	BDH2
207510_at	BDKRB1
205870_at	BDKRB2
206382_s_at	BDNF
1567361_at	BDNF-AS
224227_s_at	BDP1
214068_at	BEAN1
208946_s_at	BECN1
220795_s_at	BEGAIN
1553842_at	BEND2
227920_at	BEND3
230896_at	BEND4
1558476_at	BEND5
1568820_a_at	BEND6
227341_at	BEND7
207671_s_at	BEST1
207432_at	BEST2
224520_s_at	BEST3
1552296_at	BEST4
202710_at	BET1
223023_at	BET1L
218332_at	BEX1
224367_at	BEX2
215440_s_at	BEX4
229963_at	BEX5
218056_at	BFAR
206746_at	BFSP1
207399_at	BFSP2
1553935_at	BFSP2-AS1
201262_s_at	BGN
213709_at	BHLHB9
228636_at	BHLHE22
234045_x_at	BHLHE23
201170_s_at	BHLHE40
223185_s_at	BHLHE41
206119_at	BHMT
242169_at	BHMT2
213429_at	BICC1
204741_at	BICD1
212702_s_at	BICD2
227143_s_at	BID
205780_at	BIK
214643_x_at	BIN1
219191_s_at	BIN2
1557582_at	BIN3
207287_at	BIN3-IT1
202076_at	BIRC2
230499_at	BIRC3
210334_x_at	BIRC5
224635_s_at	BIRC6
220451_s_at	BIRC7
222761_at	BIVM
232105_at	BLACAT1
201032_at	BLCAP
1555675_at	BLID
206255_at	BLK
205733_at	BLM
202179_at	BLMH
207655_s_at	BLNK
202592_at	BLOC1S1
225049_at	BLOC1S2
228244_at	BLOC1S3
223431_at	BLOC1S4
224892_at	BLOC1S6
203773_x_at	BLVRA
202201_at	BLVRB
210462_at	BLZF1
226530_at	BMF
202701_at	BMP1
208292_at	BMP10
221332_at	BMP15
205290_s_at	BMP2
226853_at	BMP2K
208244_at	BMP3
211518_s_at	BMP4
205431_s_at	BMP5
206176_at	BMP6
211259_s_at	BMP7
220203_at	BMP8A
235275_at	BMP8B
241986_at	BMPER
213578_at	BMPR1A
229975_at	BMPR1B
231873_at	BMPR2
203082_at	BMS1
226802_s_at	BMS1P20
1560047_s_at	BMS1P6
206464_at	BMX
1552487_a_at	BNC1
230722_at	BNC2
37226_at	BNIP1
226280_at	BNIP2
201849_at	BNIP3
221479_s_at	BNIP3L
236534_at	BNIPL
225990_at	BOC
225030_at	BOD1
235009_at	BOD1L1
231368_at	BOD1L2
223349_s_at	BOK
219345_at	BOLA1
231500_s_at	BOLA2
227291_s_at	BOLA3
228430_at	BOLA3-AS1
236954_at	BOLL
216397_s_at	BOP1
219544_at	BORA
220772_at	BPESC1
203502_at	BPGM
205750_at	BPHL
205557_at	BPI
220542_s_at	BPIFA1
237099_at	BPIFA2
240359_at	BPIFA3
1555554_at	BPIFA4P
226067_at	BPIFB1
232698_at	BPIFB2
233523_at	BPIFB4
1555535_at	BPIFB6
1555773_at	BPIFC
1554575_a_at	BPNT1
207186_s_at	BPTF
208331_at	BPY2
243829_at	BRAF
213473_at	BRAP
225437_s_at	BRAT1
211851_x_at	BRCA1
214727_at	BRCA2
229436_x_at	BRCC3
204520_x_at	BRD1
208686_s_at	BRD2
212547_at	BRD3
202103_at	BRD4
221776_s_at	BRD7
221093_at	BRD7P3
202227_s_at	BRD8
220155_s_at	BRD9
206787_at	BRDT
205550_s_at	BRE
1568768_s_at	BRE-AS1
241475_at	BREA2
203754_s_at	BRF1
218954_s_at	BRF2
223376_s_at	BRI3
231810_at	BRI3BP
1553990_at	BRICD5
205818_at	BRINP1
214822_at	BRINP2
217562_at	BRINP3
235609_at	BRIP1
219177_at	BRIX1
224575_at	BRK1
215631_s_at	BRMS1
224484_s_at	BRMS1L
241908_at	BROX
204481_at	BRPF1
1565843_s_at	BRPF3
207369_at	BRS3
1552504_a_at	BRSK1
215010_s_at	BRSK2
225446_at	BRWD1
239602_at	BRWD1-IT2
244738_at	BRWD3
218004_at	BSDC1
208677_s_at	BSG
204586_at	BSN
1564131_a_at	BSN-AS2
237736_at	BSND
222746_s_at	BSPRY
205715_at	BST1
201641_at	BST2
209430_at	BTAF1
217945_at	BTBD1
223174_at	BTBD10
228570_at	BTBD11
1552566_at	BTBD16
230445_at	BTBD17
215349_at	BTBD18
1557049_at	BTBD19
207722_s_at	BTBD2
202946_s_at	BTBD3
225389_at	BTBD6
220297_at	BTBD7
1569693_at	BTBD8
229867_at	BTBD9
241412_at	BTC
204167_at	BTD
211939_x_at	BTF3
226963_at	BTF3L4
208529_at	BTF3P11
200920_s_at	BTG1
201236_s_at	BTG2
213134_x_at	BTG3
220766_at	BTG4
205504_at	BTK
236226_at	BTLA
207395_at	BTN1A1
203944_x_at	BTN2A1
205298_s_at	BTN2A2
208585_at	BTN2A3P
207485_x_at	BTN3A1
209846_s_at	BTN3A2
204821_at	BTN3A3
221457_s_at	BTNL2
217207_s_at	BTNL3
220421_at	BTNL8
228434_at	BTNL9
204901_at	BTRC
209642_at	BUB1
203755_at	BUB1B
201457_x_at	BUB3
224504_s_at	BUD13
205690_s_at	BUD31
228783_at	BVES
232492_at	BVES-AS1
1556378_a_at	BX255923.3
203612_at	BYSL
205839_s_at	BZRAP1
228828_at	BZRAP1-AS1
200776_s_at	BZW1
217809_at	BZW2
209183_s_at	C10orf10
1553630_at	C10orf107
223703_at	C10orf11
244077_at	C10orf113
219844_at	C10orf118
238842_at	C10orf12
1553915_at	C10orf126
228372_at	C10orf128
218590_at	C10orf2
1552422_at	C10orf25
225334_at	C10orf32
226313_at	C10orf35
1556648_a_at	C10orf40
239998_at	C10orf53
225373_at	C10orf54
1557531_a_at	C10orf55
240235_at	C10orf62
1553843_at	C10orf67
232456_at	C10orf71
237244_at	C10orf71-AS1
218891_at	C10orf76
231609_at	C10orf82
236855_at	C10orf85
219240_s_at	C10orf88
1564198_a_at	C10orf90
1553880_at	C10orf91
220152_at	C10orf95
227736_at	C10orf99
222785_x_at	C11orf1
220344_at	C11orf16
220560_at	C11orf21
52164_at	C11orf24
222806_s_at	C11orf30
228331_at	C11orf31
236050_at	C11orf35
1553086_at	C11orf40
1553895_at	C11orf42
1553417_at	C11orf44
1553787_at	C11orf45
221637_s_at	C11orf48
203257_s_at	C11orf49
1554188_at	C11orf53
223268_at	C11orf54
218314_s_at	C11orf57
201784_s_at	C11orf58
1555787_at	C11orf63
1552988_at	C11orf65
221534_at	C11orf68
224463_s_at	C11orf70
218789_s_at	C11orf71
1553438_at	C11orf72
230326_s_at	C11orf73
228249_at	C11orf74
204922_at	C11orf80
228281_at	C11orf82
229099_at	C11orf83
227292_at	C11orf84
231210_at	C11orf85
233938_at	C11orf86
236532_at	C11orf87
1568606_at	C11orf88
240029_at	C11orf94
218641_at	C11orf95
1568616_a_at	C11orf96
243803_at	C11orf97
218220_at	C12orf10
224759_s_at	C12orf23
228378_at	C12orf29
229778_at	C12orf39
218374_s_at	C12orf4
1561721_a_at	C12orf40
239977_at	C12orf42
219022_at	C12orf43
226349_at	C12orf45
222767_s_at	C12orf49
219099_at	C12orf5
238219_at	C12orf50
240354_at	C12orf54
1560426_at	C12orf55
236840_at	C12orf56
224719_s_at	C12orf57
229888_at	C12orf60
1557312_at	C12orf61
223476_s_at	C12orf65
235026_at	C12orf66
229626_at	C12orf68
226927_at	C12orf73
1556514_at	C12orf74
225105_at	C12orf75
1556299_s_at	C12orf76
239691_at	C12orf77
1564150_a_at	C12orf79
1560277_a_at	C12orf80
239553_at	C13orf45
202563_at	C14orf1
220084_at	C14orf105
223060_at	C14orf119
218820_at	C14orf132
223273_at	C14orf142
218298_s_at	C14orf159
240320_at	C14orf164
217768_at	C14orf166
219526_at	C14orf169
1564816_at	C14orf178
1558420_at	C14orf180
237460_x_at	C14orf182
1564785_at	C14orf183
210532_s_at	C14orf2
243061_at	C14orf23
235369_at	C14orf28
1557176_a_at	C14orf37
1561985_at	C14orf39
1559097_at	C14orf64
213512_at	C14orf79
228558_at	C14orf80
219009_at	C14orf93
1552950_at	C15orf26
1552400_a_at	C15orf27
1553482_at	C15orf32
1556588_at	C15orf37
228666_at	C15orf38
204495_s_at	C15orf39
1552310_at	C15orf40
232507_at	C15orf41
240876_x_at	C15orf43
223484_at	C15orf48
227272_at	C15orf52
1562367_at	C15orf54
239470_at	C15orf56
1560814_a_at	C15orf57
230475_at	C15orf59
240689_at	C15orf60
229742_at	C15orf61
1569065_s_at	C15orf62
243309_at	C15orf65
1553826_a_at	C16orf11
1554466_a_at	C16orf13
207615_s_at	C16orf3
212736_at	C16orf45
230281_at	C16orf46
230296_at	C16orf52
1559584_a_at	C16orf54
217891_at	C16orf58
219556_at	C16orf59
203173_s_at	C16orf62
223440_at	C16orf70
222089_s_at	C16orf71
228373_at	C16orf72
227806_at	C16orf74
240209_at	C16orf78
217957_at	C16orf80
231076_at	C16orf82
231153_at	C16orf86
242555_at	C16orf87
229177_at	C16orf89
225749_at	C16orf91
1557162_at	C16orf92
231300_at	C16orf93
223745_at	C16orf95
244497_at	C16orf98
229071_at	C17orf100
226657_at	C17orf103
1564075_a_at	C17orf104
231453_at	C17orf105
1554662_at	C17orf47
237929_at	C17orf50
228146_at	C17orf51
219879_s_at	C17orf53
226901_at	C17orf58
219417_s_at	C17orf59
218130_at	C17orf62
1555985_at	C17orf64
1553378_a_at	C17orf66
236863_at	C17orf67
225322_s_at	C17orf70
232972_at	C17orf72
240082_s_at	C17orf74
203830_at	C17orf75
1553298_at	C17orf77
1553486_a_at	C17orf78
223351_at	C17orf80
1555478_at	C17orf82
218896_s_at	C17orf85
225967_s_at	C17orf89
228066_at	C17orf96
229238_at	C17orf97
244316_at	C17orf98
236981_at	C17orf99
1553087_at	C18orf12
1553435_at	C18orf15
223526_at	C18orf21
217508_s_at	C18orf25
243506_at	C18orf42
1553652_a_at	C18orf54
228989_at	C18orf56
243721_at	C18orf61
221190_s_at	C18orf8
216483_s_at	C19orf10
223983_s_at	C19orf12
236847_at	C19orf18
221587_s_at	C19orf24
226378_s_at	C19orf25
1552354_at	C19orf26
223631_s_at	C19orf33
214816_x_at	C19orf40
230213_at	C19orf43
232730_at	C19orf44
241842_x_at	C19orf45
1554475_a_at	C19orf47
231901_at	C19orf52
217926_at	C19orf53
222052_at	C19orf54
1553162_x_at	C19orf55
206901_at	C19orf57
235568_at	C19orf59
218958_at	C19orf60
53720_at	C19orf66
238866_at	C19orf68
225823_at	C19orf70
220151_at	C19orf73
220437_at	C19orf80
230814_at	C19orf81
1557114_a_at	C19orf82
1569086_at	C19orf83
1560830_a_at	C19orf84
200056_s_at	C1D
219439_at	C1GALT1
219283_at	C1GALT1C1
237603_at	C1orf100
240771_at	C1orf101
[truncated: 18,109 more rows]
