# Supplementary material for: CoGAPS matrix factorization algorithm identifies transcriptional changes in AP-2alpha target genes in feedback from therapeutic inhibition of the EGFR network
Source: Oncotarget. 2016 Sep 16;7(45):73845–64. doi: 10.18632/oncotarget.12075 (PMC5342018; doi:10.18632/oncotarget.12075)
Supplement: Supplementary file 7 [file oncotarget-07-73845-s007.xlsx]

## Sheet: LUAD
Case ID	EGFR	PIK3CA	PIK3CB	PIK3CG	PIK3CD	HRAS	KRAS	NRAS	STAT5B	STAT3	ARAF	BRAF	AKT1	AKT2	AKT3	MAP2K7	MAPK1	ELK1	MYC	NFKB1	RELA	RELB	NFKB2	FOXO1
TCGA-05-4249-01		MUT: E545K					MUT: G12C					MUT: A762E			AMP;
TCGA-05-4382-01	MUT: R222L,E545Q			MUT: Y867C								MUT: L613F	HOMDEL;		AMP;	HOMDEL;							MUT: G571C
TCGA-05-4384-01
TCGA-05-4389-01				MUT: V165I								MUT: G469V
TCGA-05-4390-01							MUT: G12V																MUT: R241W
TCGA-05-4395-01							MUT: G12V
TCGA-05-4396-01								AMP;							AMP;
TCGA-05-4398-01
TCGA-05-4402-01	MUT: T751_E758delAMP;																		AMP;
TCGA-05-4403-01							MUT: G12C
TCGA-05-4405-01							MUT: G12C
TCGA-05-4410-01	MUT: R377S											MUT: G466V
TCGA-05-4415-01	AMP;						MUT: G12C
TCGA-05-4417-01				MUT: V759I			MUT: G12C
TCGA-05-4418-01							MUT: G12C																AMP;
TCGA-05-4420-01						MUT: Q61L
TCGA-05-4422-01																			AMP;
TCGA-05-4424-01
TCGA-05-4425-01
TCGA-05-4426-01
TCGA-05-4430-01							MUT: G12C
TCGA-05-4432-01
TCGA-05-4433-01							MUT: G12VAMP;
TCGA-05-5420-01																			AMP;
TCGA-05-5423-01	MUT: L833F,L861Q														AMP;
TCGA-05-5428-01												MUT: D594NAMP;
TCGA-05-5429-01
TCGA-05-5715-01
TCGA-35-3615-01							MUT: G12C
TCGA-38-4626-01							MUT: G12V
TCGA-38-4627-01	MUT: L62R,L858R
TCGA-38-4628-01	MUT: E746_A750delAMP;
TCGA-38-4631-01				AMP;																				AMP;
TCGA-38-4632-01								MUT: Q61L														AMP;
TCGA-38-6178-01	MUT: E746_A750delAMP;
TCGA-44-2655-01															AMP;
TCGA-44-2656-01
TCGA-44-2657-01					AMP;		AMP;				MUT: S214F
TCGA-44-2659-01
TCGA-44-2661-01	MUT: E746_A750del
TCGA-44-2662-01												MUT: N581S
TCGA-44-2665-01
TCGA-44-2666-01												MUT: V600E
TCGA-44-3396-01																							HOMDEL;
TCGA-44-3919-01
TCGA-44-4112-01
TCGA-44-5645-01		MUT: H1047R
TCGA-44-6145-01				AMP;			MUT: G12V					AMP;
TCGA-44-6146-01							MUT: G12V
TCGA-44-6147-01	MUT: V769L,S768I
TCGA-44-6774-01												MUT: N581S							AMP;
TCGA-44-6775-01
TCGA-44-6776-01							MUT: G12D
TCGA-44-6777-01							MUT: G12C
TCGA-44-6779-01
TCGA-44-7659-01							MUT: G12C
TCGA-44-7662-01
TCGA-44-7670-01		MUT: E600K																				AMP;
TCGA-44-7671-01							MUT: G12C												AMP;
TCGA-44-7672-01							MUT: G12AAMP;						AMP;
TCGA-49-4486-01																			AMP;
TCGA-49-4487-01
TCGA-49-4488-01
TCGA-49-4490-01	MUT: L858R
TCGA-49-4494-01	MUT: L858R,T790M
TCGA-49-4501-01	MUT: E746_A750delAMP;				AMP;
TCGA-49-4505-01							MUT: G12C
TCGA-49-4506-01				MUT: T535Pfs*25											AMP;
TCGA-49-4507-01							AMP;												AMP;
TCGA-49-4510-01							MUT: G12D
TCGA-49-4512-01																MUT: G129D
TCGA-49-4514-01
TCGA-49-6742-01										MUT: A44T
TCGA-49-6744-01							MUT: G12C
TCGA-49-6745-01							AMP;
TCGA-49-6761-01							MUT: G12D
TCGA-49-6767-01				AMP;
TCGA-50-5044-01		MUT: E542K						HOMDEL;				MUT: D594H
TCGA-50-5049-01				MUT: H95L															AMP;
TCGA-50-5051-01							MUT: G12C
TCGA-50-5055-01
TCGA-50-5068-01
TCGA-50-5072-01
TCGA-50-5931-01		AMP;	AMP;
TCGA-50-5932-01							MUT: G12C								AMP;				AMP;			AMP;
TCGA-50-5933-01	AMP;						MUT: G12C		MUT: D658G
TCGA-50-5935-01											MUT: E568Q
TCGA-50-5936-01							MUT: G12C	HOMDEL;
TCGA-50-5939-01	AMP;
TCGA-50-5941-01							MUT: G12A					MUT: X327_splice
TCGA-50-5942-01												MUT: V600E
TCGA-50-5944-01	MUT: L858R
TCGA-50-6593-01
TCGA-50-6595-01	MUT: S768I,G719A
TCGA-50-6597-01
TCGA-50-6673-01	MUT: H773dupAMP;
TCGA-50-7109-01							MUT: G12C		MUT: M1?
TCGA-53-7626-01
TCGA-53-7813-01							MUT: G12A
TCGA-55-1592-01			MUT: I992T				AMP;					AMP;
TCGA-55-1594-01	AMP;
TCGA-55-1596-01									AMP;	AMP;					MUT: H139Y
TCGA-55-6543-01
TCGA-55-6642-01		HOMDEL;					MUT: G12V
TCGA-55-6712-01
TCGA-55-6970-01							MUT: G12V
TCGA-55-6971-01																						AMP;
TCGA-55-6972-01															AMP;
TCGA-55-6978-01				AMP;
TCGA-55-6979-01												MUT: P367R
TCGA-55-6980-01	MUT: E709_T710delinsD
TCGA-55-6981-01	MUT: L747_T751delAMP;											AMP;
TCGA-55-6982-01				AMP;										MUT: R208G
TCGA-55-6983-01							MUT: G12C
TCGA-55-6985-01
TCGA-55-6986-01
TCGA-55-7281-01							MUT: G12C
TCGA-55-7283-01							MUT: G12SAMP;						MUT: D323Y		AMP;								MUT: D735N
TCGA-55-7573-01	MUT: K754E,L747_E749del
TCGA-55-7574-01		MUT: R87T		MUT: L567V
TCGA-55-7576-01							MUT: G12SAMP;
TCGA-55-7725-01							MUT: G12V
TCGA-55-7727-01											MUT: S214C
TCGA-55-7728-01							MUT: G12V
TCGA-55-7815-01							MUT: G12VAMP;
TCGA-55-7903-01												MUT: R146W,V600E
TCGA-55-7907-01							MUT: G12C	HOMDEL;								HOMDEL;								MUT: S532Y
TCGA-55-7911-01							MUT: G12V,K88*
TCGA-55-7914-01							MUT: G12C
TCGA-64-1676-01											MUT: D242YHOMDEL;							HOMDEL;
TCGA-64-1677-01		MUT: E545KAMP;					MUT: G12C
TCGA-64-1678-01				MUT: S594N						MUT: D369N
TCGA-64-1679-01
TCGA-64-1680-01
TCGA-64-1681-01	MUT: L858R				MUT: R821C
TCGA-64-5774-01							MUT: G12C
TCGA-64-5775-01							MUT: Q61L
TCGA-64-5778-01							MUT: G12C		MUT: Q557*
TCGA-64-5781-01		AMP;	AMP;
TCGA-67-3771-01		AMP;
TCGA-67-3772-01	MUT: L858R
TCGA-67-3773-01							MUT: G12V
TCGA-67-3774-01							MUT: G12FAMP;															MUT: R81P
TCGA-67-6215-01															AMP;
TCGA-67-6216-01
TCGA-67-6217-01	MUT: L858R
TCGA-69-7760-01	MUT: E709_T710delinsDAMP;
TCGA-69-7761-01
TCGA-69-7763-01	HOMDEL;			HOMDEL;				HOMDEL;
TCGA-69-7764-01														AMP;								AMP;
TCGA-69-7765-01	MUT: Q486*											MUT: G469V
TCGA-71-6725-01																				MUT: A181P
TCGA-73-4658-01
TCGA-73-4659-01							MUT: G12V								AMP;
TCGA-73-4662-01							MUT: G12C								AMP;
TCGA-73-4675-01
TCGA-73-4676-01
TCGA-75-5122-01							AMP;							MUT: T199S
TCGA-75-5126-01							MUT: G12C
TCGA-75-5146-01												MUT: G469V
TCGA-75-5147-01														AMP;
TCGA-75-6203-01
TCGA-75-6205-01																			AMP;
TCGA-75-6207-01	MUT: E746_A750del										HOMDEL;							HOMDEL;	AMP;
TCGA-75-6211-01	AMP;						HOMDEL;												AMP;
TCGA-75-6212-01	MUT: L747_E749del
TCGA-75-6214-01	AMP;	MUT: E545K																	MUT: K66N
TCGA-75-7025-01	MUT: E746_A750del																			MUT: D437E
TCGA-75-7027-01							MUT: G12V
TCGA-75-7030-01							MUT: G12D
TCGA-75-7031-01
TCGA-78-7143-01																								HOMDEL;
TCGA-78-7145-01			MUT: S211I				MUT: G12Y									MUT: D243Y			AMP;
TCGA-78-7147-01	MUT: D1083Efs*11,L861Q,L387M																							HOMDEL;
TCGA-78-7148-01							MUT: G12C
TCGA-78-7149-01															AMP;				AMP;
TCGA-78-7150-01
TCGA-78-7152-01
TCGA-78-7153-01		MUT: Q296E										MUT: G466A							AMP;
TCGA-78-7154-01												AMP;							AMP;
TCGA-78-7155-01	MUT: G901V,K754I,Q432HAMP;				AMP;												AMP;
TCGA-78-7156-01														MUT: S92F
TCGA-78-7158-01	MUT: L907M
TCGA-78-7159-01											MUT: S214T
TCGA-78-7160-01							MUT: G12D								AMP;
TCGA-78-7161-01							MUT: G12V												AMP;
TCGA-78-7162-01															MUT: A300T
TCGA-78-7163-01
TCGA-78-7166-01							MUT: G12C
TCGA-78-7167-01							MUT: G12F												AMP;
TCGA-78-7535-01
TCGA-78-7536-01			AMP;										AMP;		MUT: D46H
TCGA-78-7537-01												MUT: G466V
TCGA-78-7539-01							MUT: G12C					MUT: S394*								AMP;
TCGA-78-7540-01							MUT: G12V
TCGA-78-7542-01
TCGA-78-7633-01												MUT: G469L
TCGA-80-5607-01		MUT: E545K										MUT: V600E
TCGA-80-5608-01							MUT: G12A
TCGA-86-6562-01								AMP;							AMP;
TCGA-86-6851-01
TCGA-86-7713-01							MUT: G12C
TCGA-86-7714-01		MUT: E726K										MUT: V600E
TCGA-91-6828-01							MUT: G12V
TCGA-91-6829-01		AMP;													AMP;
TCGA-91-6835-01	MUT: L858R						AMP;			MUT: Q182R				AMP;								AMP;
TCGA-91-6840-01						HOMDEL;
TCGA-91-6847-01	MUT: L861QAMP;																		AMP;
TCGA-91-6849-01							MUT: G12C
TCGA-91-7771-01					HOMDEL;														AMP;
TCGA-93-7347-01							MUT: G12C
TCGA-93-7348-01		MUT: E542K
TCGA-95-7039-01	MUT: S921R			AMP;			MUT: D33E					MUT: X565_spliceAMP;
TCGA-95-7043-01															MUT: A301D		MUT: D235V
TCGA-95-7567-01							MUT: G12V												AMP;
TCGA-97-7546-01
TCGA-97-7552-01
TCGA-97-7553-01
TCGA-97-7554-01							MUT: G12VAMP;
TCGA-97-7937-01
TCGA-97-7938-01							MUT: G12C
TCGA-97-7941-01							MUT: G12A
TCGA-99-7458-01							MUT: G12R
TCGA-55-7724-01		MUT: E542K											MUT: E17K						MUT: E366Q
TCGA-55-7726-01							MUT: G12C
TCGA-69-7980-01							MUT: G12A
TCGA-73-7498-01							MUT: G12C			MUT: L411*
TCGA-73-7499-01		MUT: MP123IA																					HOMDEL;
TCGA-95-7947-01	MUT: R1052I,I91V	MUT: E453Q
TCGA-95-7948-01		MUT: E545K

## Sheet: LUSC
Case ID	EGFR	PIK3CA	PIK3CB	PIK3CG	PIK3CD	HRAS	KRAS	NRAS	STAT5B	STAT3	BRAF	AKT1	AKT2	AKT3	MAP2K7	MAPK1	MYC	NFKB1	RELA	RELB	NFKB2	FOXO1	ARAF	ELK1
TCGA-18-3406-01
TCGA-18-3407-01		MUT: C420RAMP;
TCGA-18-3408-01	AMP;	AMP;
TCGA-18-3409-01														MUT: E131K				MUT: L45P	MUT: S276F,A507T
TCGA-18-3410-01		MUT: E545K																		AMP;
TCGA-18-3411-01								AMP;						AMP;
TCGA-18-3412-01		AMP;
TCGA-18-3414-01		MUT: G118D				MUT: G13C
TCGA-18-3415-01		AMP;	AMP;					HOMDEL;													HOMDEL;
TCGA-18-3416-01		AMP;							HOMDEL;	HOMDEL;
TCGA-18-3417-01		AMP;
TCGA-18-3419-01
TCGA-18-3421-01				MUT: G436C													AMP;
TCGA-18-4083-01
TCGA-18-4086-01
TCGA-18-4721-01		AMP;		MUT: V168L								AMP;
TCGA-18-5592-01	AMP;
TCGA-18-5595-01		MUT: E726K,E545KAMP;
TCGA-21-1070-01		AMP;		MUT: P439S							HOMDEL;
TCGA-21-1071-01		MUT: E545KAMP;											AMP;								MUT: M395V
TCGA-21-1076-01
TCGA-21-1077-01		AMP;
TCGA-21-1078-01		MUT: E542K,D538N					MUT: C118S
TCGA-21-1081-01		AMP;	AMP;		MUT: R1024C,A335V
TCGA-21-5782-01		MUT: H1047RAMP;
TCGA-21-5784-01
TCGA-21-5786-01						MUT: Q61R
TCGA-21-5787-01											MUT: G469R			MUT: W22C			AMP;
TCGA-22-0944-01		AMP;
TCGA-22-1002-01																MUT: D162G
TCGA-22-1011-01
TCGA-22-1012-01
TCGA-22-1016-01
TCGA-22-4591-01													AMP;
TCGA-22-4593-01	AMP;
TCGA-22-4595-01		AMP;
TCGA-22-4599-01		AMP;	AMP;
TCGA-22-4601-01	MUT: P1019L	AMP;
TCGA-22-4604-01
TCGA-22-4607-01															AMP;
TCGA-22-4613-01		MUT: E545KAMP;
TCGA-22-5471-01		AMP;													HOMDEL;		AMP;
TCGA-22-5472-01
TCGA-22-5473-01	AMP;	MUT: E542KAMP;		MUT: D674E
TCGA-22-5474-01		AMP;	AMP;
TCGA-22-5477-01		AMP;
TCGA-22-5478-01
TCGA-22-5480-01
TCGA-22-5482-01
TCGA-22-5485-01
TCGA-22-5489-01		MUT: E65KAMP;
TCGA-22-5491-01		MUT: E545K
TCGA-22-5492-01
TCGA-33-4532-01		AMP;
TCGA-33-4533-01
TCGA-33-4538-01		AMP;
TCGA-33-4547-01		MUT: E726K
TCGA-33-4566-01				MUT: V481F
TCGA-33-4582-01																AMP;
TCGA-33-4583-01		MUT: E545K
TCGA-33-4586-01
TCGA-33-6737-01											MUT: G466V
TCGA-34-2596-01		AMP;									MUT: D380HAMP;
TCGA-34-2600-01		AMP;	AMP;			MUT: Q61K
TCGA-34-2608-01
TCGA-34-5231-01		AMP;		MUT: V181L							MUT: X621_splice			AMP;
TCGA-34-5232-01		MUT: R38LAMP;		MUT: W212C	MUT: A141V
TCGA-34-5234-01
TCGA-34-5236-01		AMP;
TCGA-34-5239-01				MUT: Q48K
TCGA-34-5240-01						MUT: G13R
TCGA-34-5241-01													AMP;
TCGA-34-5927-01
TCGA-34-5928-01
TCGA-34-5929-01		AMP;	AMP;
TCGA-37-3783-01		MUT: H1047R		AMP;							MUT: R95T
TCGA-37-3789-01	MUT: R803M,G339*,W200C,R533MAMP;	AMP;																			MUT: R241L
TCGA-37-4133-01
TCGA-37-4135-01			AMP;				AMP;								MUT: S265R	AMP;
TCGA-37-4141-01										MUT: F683L	MUT: Q609H
TCGA-37-5819-01		MUT: G106VAMP;	MUT: R835W										AMP;
TCGA-39-5016-01		AMP;		AMP;
TCGA-39-5019-01		AMP;
TCGA-39-5021-01		AMP;
TCGA-39-5022-01		AMP;
TCGA-39-5024-01
TCGA-39-5027-01	AMP;	AMP;
TCGA-39-5028-01
TCGA-39-5029-01
TCGA-39-5030-01																							MUT: R188H
TCGA-39-5031-01		AMP;									MUT: G464V
TCGA-39-5035-01																			MUT: S131T
TCGA-39-5036-01																AMP;
TCGA-39-5037-01					MUT: A723T
TCGA-39-5039-01
TCGA-43-2578-01				MUT: M259I
TCGA-43-3394-01		AMP;					AMP;
TCGA-43-3920-01
TCGA-43-5668-01
TCGA-43-6143-01
TCGA-43-6647-01
TCGA-43-6770-01		AMP;
TCGA-43-6771-01															HOMDEL;
TCGA-46-3765-01																AMP;			MUT: G209V	MUT: R275L
TCGA-46-3766-01		AMP;
TCGA-46-3767-01		MUT: G320V										MUT: E17K
TCGA-46-3768-01		AMP;
TCGA-46-3769-01	MUT: P589LAMP;			MUT: G943L,S636P										AMP;
TCGA-46-6025-01		AMP;						HOMDEL;
TCGA-46-6026-01		AMP;
TCGA-51-4079-01		MUT: E545K
TCGA-51-4080-01	AMP;		AMP;
TCGA-51-4081-01
TCGA-56-1622-01		AMP;															AMP;
TCGA-56-5897-01
TCGA-56-5898-01																	AMP;
TCGA-56-6545-01	AMP;	AMP;								MUT: S649*
TCGA-56-6546-01
TCGA-60-2698-01	MUT: X210_spliceAMP;	AMP;		MUT: R707S			AMP;																MUT: Q237H
TCGA-60-2707-01		AMP;	AMP;
TCGA-60-2708-01	MUT: S720C																AMP;
TCGA-60-2709-01		AMP;
TCGA-60-2710-01		AMP;	AMP;
TCGA-60-2711-01		AMP;		MUT: V162I
TCGA-60-2712-01		AMP;	AMP;	MUT: V10A
TCGA-60-2713-01
TCGA-60-2715-01
TCGA-60-2719-01		AMP;	AMP;
TCGA-60-2720-01
TCGA-60-2721-01		MUT: E542K,G1049R
TCGA-60-2722-01		AMP;		MUT: R362T
TCGA-60-2723-01						HOMDEL;
TCGA-60-2724-01		MUT: D1045V
TCGA-60-2725-01
TCGA-60-2726-01		MUT: E542K
TCGA-63-5128-01											MUT: V639I
TCGA-63-5131-01		AMP;
TCGA-63-6202-01							MUT: Q61H
TCGA-66-2727-01		AMP;
TCGA-66-2734-01																				MUT: R275L
TCGA-66-2742-01	MUT: L861Q	AMP;																HOMDEL;
TCGA-66-2744-01																	AMP;
TCGA-66-2754-01
TCGA-66-2755-01		MUT: R108L	AMP;
TCGA-66-2756-01
TCGA-66-2757-01																	AMP;
TCGA-66-2758-01		AMP;				MUT: G13V
TCGA-66-2759-01		MUT: E545K											AMP;
TCGA-66-2763-01
TCGA-66-2765-01
TCGA-66-2766-01		MUT: E545KAMP;											AMP;
TCGA-66-2767-01							AMP;						AMP;								MUT: P757L
TCGA-66-2768-01
TCGA-66-2770-01		AMP;	AMP;
TCGA-66-2771-01				MUT: R191S								AMP;
TCGA-66-2773-01		MUT: E453K	MUT: D1020H
TCGA-66-2777-01
TCGA-66-2778-01
TCGA-66-2780-01
TCGA-66-2781-01		AMP;											AMP;
TCGA-66-2782-01
TCGA-66-2783-01			AMP;
TCGA-66-2785-01		MUT: E545K	MUT: X679_splice	MUT: C51W													MUT: Q321E
TCGA-66-2786-01
TCGA-66-2787-01
TCGA-66-2788-01
TCGA-66-2789-01			AMP;
TCGA-66-2791-01		AMP;
TCGA-66-2792-01	AMP;	AMP;		AMP;														MUT: X136_splice					MUT: L176*
TCGA-66-2793-01				MUT: X797_splice
TCGA-66-2794-01		AMP;
TCGA-66-2795-01		AMP;
TCGA-66-2800-01		AMP;
TCGA-70-6722-01	MUT: L861Q,V843LAMP;	MUT: H495L
TCGA-70-6723-01	AMP;	AMP;
TCGA-85-6175-01
TCGA-85-6560-01		MUT: E547D
TCGA-85-6561-01														MUT: D395E

## Sheet: PAAD
Case ID	EGFR	PIK3CA	PIK3CB	PIK3CG	PIK3CD	HRAS	KRAS	NRAS	STAT5B	STAT3	ARAF	BRAF	AKT1	AKT2	AKT3	MAP2K7	MAPK1	ELK1	MYC	NFKB1	RELA	RELB	NFKB2	FOXO1
TCGA-F2-6879-01							MUT: G12V
TCGA-HZ-7919-01							MUT: G12R
TCGA-HZ-7922-01							MUT: Q61HAMP;												AMP;
TCGA-HZ-7925-01							MUT: G12V
TCGA-HZ-7926-01							MUT: G12D
TCGA-IB-7644-01					AMP;		MUT: G12V
TCGA-IB-7646-01							MUT: G12D
TCGA-IB-7647-01		MUT: R979G					MUT: G12V												AMP;
TCGA-IB-7649-01							MUT: Q61H												AMP;
TCGA-IB-7651-01	MUT: R669*,D800G			MUT: A678T,A314T	MUT: R641L,A545V	MUT: A134T	MUT: G12D			MUT: S719N	MUT: S510N		MUT: N128S	MUT: K277N		MUT: X89_splice,D243N					MUT: A332D		MUT: R191W
TCGA-IB-7652-01					AMP;		MUT: G12R
TCGA-IB-7885-01							MUT: G12V
TCGA-IB-7886-01				MUT: P313L			MUT: G12CAMP;
TCGA-IB-7887-01		AMP;					MUT: G12R
TCGA-IB-7888-01															AMP;
TCGA-IB-7889-01							MUT: G12V
TCGA-HZ-8001-01							MUT: G12V
TCGA-HZ-8002-01							MUT: G12D
TCGA-HZ-8003-01							MUT: G12R
TCGA-HZ-8005-01							MUT: Q61H												AMP;
TCGA-IB-7645-01							MUT: G12V
TCGA-IB-7890-01							MUT: Q61R												AMP;
TCGA-IB-7891-01
TCGA-IB-7893-01							MUT: G12D
TCGA-IB-7897-01
TCGA-H6-8124-01							MUT: G12V				MUT: R188H			AMP;								AMP;
TCGA-HZ-8315-01							MUT: G12D
TCGA-HZ-8317-01
TCGA-HZ-8519-01
TCGA-HZ-8636-01							MUT: G12V
TCGA-HZ-8637-01							MUT: G12V				HOMDEL;							HOMDEL;
TCGA-IB-8126-01
TCGA-IB-8127-01							MUT: G12D
TCGA-F2-A44G-01							MUT: G12D
TCGA-F2-A44H-01
TCGA-FB-A4P5-01
TCGA-FB-A545-01							MUT: G12V
TCGA-H6-A45N-01							MUT: G12V
TCGA-HZ-A49G-01							MUT: G12D
TCGA-HZ-A49H-01							MUT: G12V			MUT: L188*
TCGA-HZ-A49I-01							MUT: G12DAMP;							AMP;
TCGA-HZ-A4BH-01							MUT: G12DHOMDEL;							AMP;		MUT: T327M						AMP;
TCGA-HZ-A4BK-01							MUT: G12DAMP;
TCGA-FB-A5VM-01							MUT: Q61H												AMP;
TCGA-FB-A78T-01
TCGA-IB-A5SO-01							MUT: G12D
TCGA-IB-A5SP-01							MUT: G12D										HOMDEL;
TCGA-IB-A5SQ-01												MUT: N486_P490del
TCGA-IB-A5SS-01			MUT: R896Q				MUT: G12D							AMP;					AMP;				AMP;
TCGA-IB-A5ST-01							MUT: G12D
TCGA-OE-A75W-01							MUT: G12D												AMP;
TCGA-PZ-A5RE-01							MUT: Q61H
TCGA-Q3-A5QY-01
TCGA-US-A779-01							MUT: G12D												AMP;
TCGA-US-A77E-01												MUT: T488_Q493delinsK
TCGA-IB-A6UG-01							MUT: G12D
TCGA-LB-A7SX-01
TCGA-IB-A7LX-01							MUT: G12D
TCGA-IB-A7M4-01							MUT: G12D												AMP;
TCGA-LB-A8F3-01												HOMDEL;								HOMDEL;
TCGA-F2-A8YN-01							MUT: G12R
TCGA-F2-A7TX-01							MUT: G12D
TCGA-2J-AAB1-01							MUT: G12D,G12R
TCGA-2J-AAB4-01							MUT: G12V
TCGA-2J-AAB6-01							MUT: G12V
TCGA-2J-AAB8-01							MUT: G12R
TCGA-2J-AAB9-01							MUT: G12D
TCGA-2J-AABA-01
TCGA-2J-AABE-01							MUT: G12R								MUT: V190A
TCGA-2J-AABF-01							MUT: G12D
TCGA-2J-AABH-01							MUT: G12V,G12S												AMP;
TCGA-2J-AABK-01							MUT: G12V		AMP;	AMP;		MUT: R462T
TCGA-2J-AABO-01						AMP;	MUT: G12V							AMP;
TCGA-2J-AABR-01							MUT: G12V
TCGA-2J-AABU-01							MUT: G12R
TCGA-2J-AABV-01							MUT: G12V
TCGA-2L-AAQA-01		MUT: P539R					MUT: G12V		AMP;	AMP;					AMP;			MUT: N56Kfs*13
TCGA-2L-AAQE-01							MUT: G12D												AMP;
TCGA-2L-AAQI-01							MUT: G12V
TCGA-2L-AAQJ-01							MUT: G12D
TCGA-2L-AAQL-01							MUT: Q61R
TCGA-3A-A9I5-01
TCGA-3A-A9I7-01	AMP;			AMP;			MUT: G12D
TCGA-3A-A9I9-01							MUT: G12R											MUT: P201L
TCGA-3A-A9IB-01							MUT: G12D
TCGA-3A-A9IC-01							MUT: G12R
TCGA-3A-A9IH-01							MUT: G12R				AMP;							AMP;	AMP;
TCGA-3A-A9IU-01							MUT: G12D
TCGA-3A-A9IX-01							MUT: G12D												AMP;
TCGA-3A-A9IZ-01		AMP;					MUT: G12D
TCGA-3A-A9J0-01
TCGA-3E-AAAY-01							MUT: G12D
TCGA-3E-AAAZ-01							MUT: G12V
TCGA-FB-AAPS-01							MUT: G12D
TCGA-FB-AAPU-01				AMP;			MUT: G12R					AMP;			AMP;
TCGA-FB-AAPY-01														MUT: E43K
TCGA-FB-AAPZ-01							MUT: G12R
TCGA-FB-AAQ0-01							MUT: G12R
TCGA-FB-AAQ1-01							MUT: G12D
TCGA-FB-AAQ2-01							MUT: G12D												AMP;
TCGA-FB-AAQ3-01							MUT: G12D		AMP;	AMP;									AMP;
TCGA-HV-A5A3-01							MUT: G12D												AMP;
TCGA-HV-A5A4-01							AMP;								AMP;
TCGA-HV-A5A5-01							MUT: G12D							AMP;
TCGA-HV-A5A6-01							MUT: G12D
TCGA-HV-A7OL-01							MUT: G12D
TCGA-HV-AA8V-01							MUT: G12V
TCGA-HV-AA8X-01							MUT: G12D
TCGA-HZ-A77O-01							MUT: G12V
TCGA-HZ-A77P-01							MUT: G12V
TCGA-HZ-A77Q-01							MUT: G12R
TCGA-HZ-A8P0-01							MUT: Q61H
TCGA-HZ-A8P1-01							MUT: G12D
TCGA-HZ-A9TJ-01				AMP;			MUT: G12V
TCGA-IB-A6UF-01							MUT: G12RAMP;
TCGA-IB-AAUM-01							MUT: G12D
TCGA-IB-AAUN-01							MUT: G12D												AMP;
TCGA-IB-AAUO-01							MUT: G12D
TCGA-IB-AAUP-01							MUT: G12D							AMP;
TCGA-IB-AAUQ-01							MUT: G12D				AMP;			AMP;				AMP;	AMP;
TCGA-IB-AAUR-01							MUT: G12R
TCGA-IB-AAUS-01		MUT: M1010T					MUT: G12D
TCGA-IB-AAUT-01
TCGA-IB-AAUU-01							MUT: G12R							AMP;								AMP;
TCGA-LB-A9Q5-01				MUT: R226H			MUT: G12D
TCGA-M8-A5N4-01		AMP;					MUT: G12D
TCGA-Q3-AA2A-01							MUT: G12V
TCGA-RB-A7B8-01		MUT: M1043L			HOMDEL;		MUT: G12R																HOMDEL;
TCGA-RB-AA9M-01							MUT: G12V
TCGA-S4-A8RM-01							MUT: G12V
TCGA-S4-A8RO-01							MUT: G12D												AMP;
TCGA-S4-A8RP-01							MUT: G12R
TCGA-US-A774-01							MUT: G12D
TCGA-US-A776-01
TCGA-US-A77G-01							MUT: G12R								AMP;
TCGA-XD-AAUG-01							MUT: G12V
TCGA-XD-AAUH-01
TCGA-XD-AAUI-01							MUT: G12V							AMP;					AMP;
TCGA-XD-AAUL-01				AMP;			MUT: G12R					AMP;		AMP;								AMP;
TCGA-XN-A8T3-01							MUT: G12D
TCGA-XN-A8T5-01							MUT: G12R														MUT: A538V
TCGA-YB-A89D-01							MUT: G12D,G12R
TCGA-YH-A8SY-01							MUT: G12VAMP;
TCGA-YY-A8LH-01							MUT: G12V
TCGA-Z5-AAPL-01							MUT: G12V

## Sheet: HNSC_HPVNeg
Case ID	EGFR	PIK3CA	PIK3CB	PIK3CG	PIK3CD	HRAS	KRAS	NRAS	STAT5B	STAT3	ARAF	BRAF	AKT1	AKT2	AKT3	MAP2K7	MAPK1	ELK1	MYC	NFKB1	RELA	RELB	NFKB2	FOXO1
TCGA-BA-4074-01															MUT: R343MAMP;
TCGA-BA-4076-01	AMP;																		MUT: Q395H
TCGA-BA-4078-01
TCGA-BA-5149-01		MUT: H1047L																	AMP;
TCGA-BA-5151-01										MUT: D661V									AMP;
TCGA-BA-5152-01												MUT: Q609E
TCGA-BA-5555-01		AMP;	AMP;																AMP;
TCGA-BA-5556-01						MUT: G13R
TCGA-BA-5557-01		MUT: E542K
TCGA-BA-5558-01
TCGA-BA-6868-01																HOMDEL;			AMP;
TCGA-BA-6869-01									MUT: G626C
TCGA-BA-6870-01
TCGA-BA-6871-01		AMP;	AMP;												AMP;				AMP;
TCGA-BA-6872-01	MUT: D191NAMP;																				AMP;
TCGA-BA-6873-01		AMP;															AMP;
TCGA-BA-7269-01	MUT: E45QAMP;																		AMP;
TCGA-BB-4217-01
TCGA-BB-4224-01	AMP;
TCGA-CN-4723-01		MUT: E545KAMP;	AMP;
TCGA-CN-4725-01
TCGA-CN-4726-01	AMP;																		AMP;
TCGA-CN-4727-01																		MUT: G330W
TCGA-CN-4728-01													HOMDEL;				AMP;							HOMDEL;
TCGA-CN-4729-01
TCGA-CN-4730-01
TCGA-CN-4731-01
TCGA-CN-4733-01
TCGA-CN-4735-01		AMP;	AMP;	AMP;											AMP;
TCGA-CN-4736-01						HOMDEL;										HOMDEL;
TCGA-CN-4737-01								HOMDEL;
TCGA-CN-4738-01	AMP;
TCGA-CN-4739-01		MUT: G363AAMP;	AMP;
TCGA-CN-4740-01
TCGA-CN-4742-01	MUT: I475V
TCGA-CN-5355-01
TCGA-CN-5356-01
TCGA-CN-5358-01
TCGA-CN-5359-01
TCGA-CN-5360-01		MUT: C971RAMP;	AMP;	AMP;								AMP;
TCGA-CN-5363-01
TCGA-CN-5364-01		AMP;	AMP;
TCGA-CN-5365-01		MUT: E545KAMP;
TCGA-CN-5366-01
TCGA-CN-5367-01																			AMP;
TCGA-CN-5369-01							MUT: T158A
TCGA-CN-5370-01
TCGA-CN-5373-01		MUT: H1047R
TCGA-CN-6010-01		MUT: R975S
TCGA-CN-6011-01																				MUT: E884K
TCGA-CN-6012-01		AMP;	AMP;											AMP;					AMP;
TCGA-CN-6013-01		MUT: E542K
TCGA-CN-6016-01
TCGA-CN-6017-01
TCGA-CN-6018-01
TCGA-CN-6019-01		AMP;	AMP;
TCGA-CN-6020-01		AMP;	AMP;										HOMDEL;								AMP;
TCGA-CN-6021-01		MUT: E542K
TCGA-CN-6022-01								HOMDEL;												MUT: E626K
TCGA-CN-6023-01		AMP;	AMP;
TCGA-CN-6024-01		MUT: H1047R
TCGA-CN-6988-01											HOMDEL;							HOMDEL;
TCGA-CN-6989-01		AMP;																	AMP;
TCGA-CN-6992-01		AMP;
TCGA-CN-6994-01		MUT: E545K		MUT: A156V									AMP;
TCGA-CN-6995-01		AMP;																	AMP;
TCGA-CN-6997-01	AMP;	AMP;	AMP;
TCGA-CN-6998-01		MUT: H1047R												MUT: Y351C					AMP;
TCGA-CQ-5324-01						MUT: G13V,A11D
TCGA-CQ-5325-01
TCGA-CQ-5326-01
TCGA-CQ-5329-01
TCGA-CQ-5330-01	AMP;
TCGA-CQ-5331-01		MUT: H1047R										HOMDEL;
TCGA-CQ-5332-01
TCGA-CQ-5334-01																	MUT: E322K
TCGA-CQ-6218-01		MUT: E542K
TCGA-CQ-6220-01		AMP;
TCGA-CQ-6221-01		AMP;	AMP;
TCGA-CQ-6223-01
TCGA-CQ-6224-01
TCGA-CQ-6225-01									AMP;	AMP;
TCGA-CQ-6227-01
TCGA-CQ-6228-01																			AMP;
TCGA-CQ-6229-01	AMP;
TCGA-CQ-7065-01
TCGA-CQ-7068-01						MUT: G13V
TCGA-CR-5247-01		AMP;		AMP;
TCGA-CR-6474-01	AMP;										HOMDEL;							HOMDEL;
TCGA-CR-6477-01
TCGA-CR-6478-01				AMP;																	AMP;
TCGA-CR-6484-01
TCGA-CR-6488-01							AMP;														AMP;
TCGA-CR-6491-01																			AMP;		AMP;
TCGA-CR-6492-01
TCGA-CR-6493-01																	AMP;		AMP;		AMP;
TCGA-CR-7364-01	AMP;
TCGA-CR-7365-01
TCGA-CR-7367-01	AMP;	MUT: H1047R													MUT: S403G				AMP;
TCGA-CR-7370-01		AMP;																				MUT: D465E
TCGA-CR-7371-01		MUT: E545KAMP;	AMP;														HOMDEL;
TCGA-CR-7372-01																	AMP;
TCGA-CR-7373-01
TCGA-CR-7374-01		MUT: R335GAMP;	AMP;								AMP;							AMP;
TCGA-CR-7376-01				MUT: R839C
TCGA-CR-7377-01																					AMP;
TCGA-CR-7379-01																			AMP;
TCGA-CR-7380-01
TCGA-CR-7382-01						MUT: G12SAMP;			MUT: S680F
TCGA-CR-7383-01											HOMDEL;						AMP;	HOMDEL;
TCGA-CR-7386-01
TCGA-CR-7388-01		AMP;	AMP;					MUT: D54Y				MUT: E648Q
TCGA-CR-7389-01																								MUT: G591S
TCGA-CR-7390-01		AMP;	AMP;								HOMDEL;							HOMDEL;
TCGA-CR-7391-01
TCGA-CR-7392-01
TCGA-CR-7393-01
TCGA-CR-7394-01		MUT: E726K				MUT: G12S																	MUT: Q155*
TCGA-CR-7395-01		MUT: E542K				MUT: G12D
TCGA-CR-7397-01											HOMDEL;							HOMDEL;
TCGA-CR-7398-01							AMP;
TCGA-CR-7399-01		MUT: E545K	AMP;										HOMDEL;
TCGA-CR-7401-01		MUT: V344G
TCGA-CR-7402-01
TCGA-CV-5430-01											AMP;	MUT: F259L						AMP;
TCGA-CV-5431-01	AMP;			AMP;																		AMP;
TCGA-CV-5432-01
TCGA-CV-5434-01														AMP;
TCGA-CV-5435-01		MUT: E545KAMP;
TCGA-CV-5436-01
TCGA-CV-5439-01
TCGA-CV-5440-01
TCGA-CV-5441-01				MUT: S454*,MUTATED																	MUT: M492L
TCGA-CV-5444-01																								MUT: S489N
TCGA-CV-5966-01
TCGA-CV-5970-01		AMP;	AMP;
TCGA-CV-5973-01													AMP;								AMP;
TCGA-CV-5976-01	AMP;			MUT: P200L
TCGA-CV-5977-01								HOMDEL;			HOMDEL;							HOMDEL;
TCGA-CV-5978-01		AMP;						HOMDEL;
TCGA-CV-5979-01
TCGA-CV-6003-01
TCGA-CV-6436-01		MUT: K111E				MUT: G12D
TCGA-CV-6441-01				AMP;
TCGA-CV-6933-01	AMP;	AMP;	AMP;	MUT: A676TAMP;																	AMP;			MUT: A255T
TCGA-CV-6934-01	AMP;	AMP;											AMP;
TCGA-CV-6935-01		MUT: E110del																	AMP;
TCGA-CV-6936-01													MUT: E49K
TCGA-CV-6937-01																			AMP;
TCGA-CV-6938-01				MUT: R641T		MUT: G12A
TCGA-CV-6940-01																			AMP;
TCGA-CV-6941-01	AMP;
TCGA-CV-6942-01
TCGA-CV-6943-01
TCGA-CV-6945-01		MUT: E970K
TCGA-CV-6948-01		MUT: E545K	MUT: A830T																MUT: K404N
TCGA-CV-6950-01
TCGA-CV-6951-01													AMP;
TCGA-CV-6952-01		MUT: E542K
TCGA-CV-6953-01	AMP;
TCGA-CV-6954-01
TCGA-CV-6955-01		MUT: E542K
TCGA-CV-6956-01		MUT: K111N
TCGA-CV-6959-01	AMP;
TCGA-CV-6960-01	AMP;	MUT: G1007R
TCGA-CV-6962-01																			AMP;
TCGA-CV-7089-01
TCGA-CV-7090-01
TCGA-CV-7091-01		AMP;	AMP;
TCGA-CV-7095-01	AMP;
TCGA-CV-7097-01
TCGA-CV-7099-01
TCGA-CV-7101-01		AMP;	AMP;
TCGA-CV-7102-01	AMP;																		AMP;
TCGA-CV-7103-01	MUT: L38V	AMP;
TCGA-CV-7104-01																			AMP;
TCGA-CV-7177-01		MUT: E545K
TCGA-CV-7178-01
TCGA-CV-7180-01	AMP;							HOMDEL;
TCGA-CV-7183-01						MUT: G12C
TCGA-CV-7235-01											HOMDEL;				AMP;			HOMDEL;
TCGA-CV-7236-01	MUT: A289Rfs*9AMP;
TCGA-CV-7238-01
TCGA-CV-7242-01	AMP;	AMP;						HOMDEL;											AMP;
TCGA-CV-7243-01											HOMDEL;							HOMDEL;
TCGA-CV-7245-01																			AMP;
TCGA-CV-7247-01				AMP;			AMP;
TCGA-CV-7248-01																			AMP;
TCGA-CV-7250-01	MUT: S229C	MUT: E545K				MUT: Q61L
TCGA-CV-7252-01	MUT: A289T	AMP;												MUT: P471S
TCGA-CV-7253-01		AMP;	AMP;
TCGA-CV-7254-01
TCGA-CV-7255-01
TCGA-CV-7261-01		MUT: E365VAMP;	AMP;	MUT: E55K								AMP;					MUT: E322*
TCGA-CV-7263-01									MUT: S655Y
TCGA-CV-7407-01		AMP;	AMP;					HOMDEL;							MUT: S136C
TCGA-CV-7410-01		MUT: E545K
TCGA-CV-7411-01		MUT: E453K
TCGA-CV-7413-01
TCGA-CV-7414-01				AMP;
TCGA-CV-7415-01		AMP;												AMP;								AMP;
TCGA-CV-7416-01
TCGA-CV-7418-01		AMP;
TCGA-CV-7421-01			MUT: D1067V	AMP;										AMP;			AMP;		AMP;
TCGA-CV-7422-01		MUT: E542KAMP;																			AMP;
TCGA-CV-7423-01
TCGA-CV-7424-01		MUT: Q75EAMP;
TCGA-CV-7427-01	MUT: F712L								MUT: D591N
TCGA-CV-7429-01	AMP;										AMP;							AMP;
TCGA-CV-7430-01		AMP;	AMP;				AMP;
TCGA-CV-7432-01
TCGA-CV-7433-01		AMP;
TCGA-CV-7434-01		AMP;
TCGA-CV-7435-01		AMP;					AMP;
TCGA-CV-7437-01		AMP;									HOMDEL;							HOMDEL;
TCGA-CV-7438-01		MUT: C604R																	AMP;
TCGA-CV-7440-01
TCGA-CX-7082-01		MUT: W328SAMP;	AMP;									HOMDEL;												HOMDEL;
TCGA-CX-7085-01
TCGA-CX-7086-01
TCGA-CX-7219-01				AMP;															AMP;
TCGA-D6-6515-01		MUT: E545K
TCGA-D6-6516-01
TCGA-D6-6517-01	AMP;	MUT: E542K
TCGA-D6-6823-01
TCGA-D6-6824-01		MUT: C901F																	AMP;
TCGA-D6-6825-01																			MUT: S161L		AMP;
TCGA-D6-6826-01	MUT: MUTATED																		AMP;
TCGA-DQ-5624-01	MUT: S220PAMP;
TCGA-DQ-5625-01														MUT: D388N					AMP;
TCGA-DQ-5629-01	AMP;	AMP;		AMP;	MUT: P236L				AMP;	AMP;
TCGA-DQ-5630-01		MUT: G451R
TCGA-DQ-5631-01										MUT: V299A
TCGA-DQ-7588-01			MUT: N442K
TCGA-DQ-7592-01
TCGA-F7-7848-01							AMP;														AMP;
TCGA-H7-7774-01		MUT: H1047R
TCGA-HD-7229-01
TCGA-HD-7753-01																			AMP;
TCGA-HD-7831-01								HOMDEL;
TCGA-IQ-7630-01	MUT: G588S
TCGA-IQ-7631-01						MUT: G13V
TCGA-IQ-7632-01	AMP;

## Sheet: HNSC_HPVPos
Case ID	EGFR	PIK3CA	PIK3CB	PIK3CG	PIK3CD	HRAS	KRAS	NRAS	STAT5B	STAT3	ARAF	BRAF	AKT1	AKT2	AKT3	MAP2K7	MAPK1	ELK1	MYC	NFKB1	RELA	RELB	NFKB2	FOXO1
TCGA-BA-4077-01		MUT: E545K		MUT: E638Q
TCGA-BA-5153-01
TCGA-BA-5559-01
TCGA-BB-4223-01		MUT: E542K										MUT: P751A
TCGA-BB-4225-01
TCGA-BB-4228-01
TCGA-CN-4741-01		MUT: E545KAMP;
TCGA-CN-5374-01
TCGA-CQ-5323-01		AMP;
TCGA-CR-5243-01		MUT: E542K
TCGA-CR-5248-01		AMP;	AMP;
TCGA-CR-5249-01		MUT: E542KAMP;
TCGA-CR-5250-01
TCGA-CR-6467-01
TCGA-CR-6470-01		AMP;
TCGA-CR-6471-01		MUT: R88Q,M1043V
TCGA-CR-6472-01		MUT: E545KAMP;			MUT: I262M										AMP;
TCGA-CR-6473-01
TCGA-CR-6481-01		AMP;
TCGA-CR-6482-01						HOMDEL;													AMP;
TCGA-CR-6487-01		MUT: E545K	MUT: E567D
TCGA-CR-7368-01
TCGA-CR-7369-01
TCGA-CR-7385-01		AMP;
TCGA-CR-7404-01		MUT: E545K
TCGA-CV-5442-01		MUT: E545K															MUT: E322K
TCGA-CV-5443-01													MUT: E17K
TCGA-CV-5971-01																	MUT: E322K
TCGA-CV-6433-01	HOMDEL;							HOMDEL;					HOMDEL;
TCGA-CV-6939-01
TCGA-CV-6961-01	MUT: P373Q	AMP;
TCGA-CV-7100-01		AMP;
TCGA-CV-7406-01		MUT: E545K
TCGA-DQ-7591-01
TCGA-HD-7754-01		MUT: E542K
TCGA-HD-7832-01	MUT: E967A	MUT: E542K

## Sheet: COAD
Case ID	EGFR	PIK3CD	ARAF	PIK3CA	PIK3CB	PIK3CG	HRAS	KRAS	NRAS	STAT5B	STAT3	BRAF	AKT1	AKT2	AKT3	MAP2K7	MAPK1	MYC	NFKB1	RELA	RELB	NFKB2	FOXO1	ELK1
TCGA-A6-2670-01
TCGA-A6-2677-01																		AMP;
TCGA-AA-3524-01
TCGA-AA-3529-01
TCGA-AA-3532-01				MUT: E542K				MUT: G12D
TCGA-AA-3538-01
TCGA-AA-3544-01
TCGA-AA-3552-01
TCGA-AA-3553-01
TCGA-AA-3562-01
TCGA-AA-3667-01
TCGA-AA-3673-01				MUT: C420R				MUT: G12D
TCGA-AA-3678-01
TCGA-AA-3692-01
TCGA-AA-3842-01								MUT: G13D
TCGA-AA-3851-01								MUT: G12D										AMP;
TCGA-AA-3856-01
TCGA-AA-3858-01
TCGA-AA-3869-01
TCGA-AA-3872-01
TCGA-AA-3956-01				MUT: E545A
TCGA-AA-3971-01
TCGA-AA-3975-01								MUT: R68S
TCGA-AA-3976-01									MUT: Q61K
TCGA-AA-3979-01								MUT: A146T
TCGA-AA-A004-01
TCGA-AA-A00D-01				MUT: H1047L								MUT: V600E
TCGA-AA-A00U-01
TCGA-AA-A017-01
TCGA-AA-A01G-01				MUT: H1047R				MUT: K117N
TCGA-AA-A01K-01				MUT: E545K				MUT: G12V
TCGA-AA-A02J-01
TCGA-AA-A02W-01								MUT: G12C
TCGA-AF-3913-01									MUT: Q61H
TCGA-AG-3582-01
TCGA-AG-3584-01
TCGA-AG-3587-01																		AMP;
TCGA-AG-3598-01
TCGA-AG-3600-01
TCGA-AG-3601-01					AMP;
TCGA-AG-3612-01
TCGA-AG-3726-01								MUT: G12V
TCGA-AG-3883-01
TCGA-AG-3887-01				MUT: P471L				MUT: G12D
TCGA-AG-3999-01								MUT: G12SAMP;
TCGA-AG-4005-01								MUT: G12V
TCGA-AG-4008-01								MUT: G12F
TCGA-AG-4015-01				MUT: E545K
TCGA-AG-A00H-01				MUT: N345K				MUT: A146T
TCGA-AG-A011-01
TCGA-AG-A014-01								MUT: G12S
TCGA-AG-A016-01				MUT: H1047R
TCGA-AY-4070-01
TCGA-AA-A01S-01																		AMP;
TCGA-AA-A01Z-01								MUT: G12D				AMP;
TCGA-AG-A026-01
TCGA-A6-2683-01								MUT: G12V
TCGA-A6-3807-01
TCGA-AA-3517-01
TCGA-AA-3519-01
TCGA-AA-3521-01								MUT: Q61L
TCGA-AA-3530-01								MUT: G12V
TCGA-AA-3531-01
TCGA-AA-3549-01									MUT: Q61K
TCGA-AA-3560-01								MUT: G12D
TCGA-AA-3561-01								MUT: G12D											MUT: G377S
TCGA-AA-3666-01									MUT: Q61K
TCGA-AA-3679-01
TCGA-AA-3688-01
TCGA-AA-3693-01
TCGA-AA-3814-01								MUT: G12S
TCGA-AA-3819-01									MUT: Q61L
TCGA-AA-3846-01
TCGA-AA-3848-01				MUT: D350G,R88Q				MUT: G12D
TCGA-AA-3855-01
TCGA-AA-3860-01
TCGA-AA-3866-01				MUT: G364R
TCGA-AA-3955-01
TCGA-AA-3972-01									MUT: G12D
TCGA-AA-3973-01									MUT: G12D
TCGA-AA-3989-01
TCGA-AA-A00F-01									MUT: Q61K														AMP;
TCGA-AA-A00L-01	AMP;
TCGA-AA-A00O-01
TCGA-AA-A00Q-01								MUT: G12D
TCGA-AA-A00W-01
TCGA-AA-A00Z-01
TCGA-AA-A01F-01								MUT: G12V
TCGA-AA-A02F-01									MUT: G13R
TCGA-AA-A02H-01
TCGA-AG-3581-01								MUT: G13D
TCGA-AG-3583-01								MUT: G12D
TCGA-AG-3593-01
TCGA-AG-3602-01								MUT: G12D
TCGA-AG-3608-01
TCGA-AG-3609-01																			HOMDEL;
TCGA-AG-3611-01								MUT: A146V
TCGA-AG-3727-01								MUT: G13D
TCGA-AG-3882-01
TCGA-AG-3890-01
TCGA-AG-3893-01
TCGA-AG-3896-01								MUT: G12C
TCGA-AG-3898-01
TCGA-AG-3909-01								MUT: A146T
TCGA-AG-4001-01
TCGA-AG-A008-01				MUT: E545K				MUT: G12V
TCGA-AG-A00C-01								MUT: G12V
TCGA-AG-A015-01				MUT: Q546K,D350G				MUT: G12D
TCGA-AG-A01L-01									MUT: Q61K														AMP;
TCGA-AG-A02G-01									AMP;
TCGA-AG-A02X-01				MUT: N345K				MUT: Q61L										AMP;
TCGA-AG-A032-01								MUT: G12C
TCGA-AY-4071-01
TCGA-AA-A01X-01								MUT: G12V							AMP;
TCGA-A6-2672-01												MUT: V600E
TCGA-A6-2676-01						MUT: S517F						MUT: V600E
TCGA-AA-3516-01					MUT: A19V							MUT: V600E	MUT: L153P
TCGA-AA-3518-01	MUT: N842H	MUT: R548W	MUT: E568*
TCGA-AA-3525-01						MUT: A545T						MUT: V600E
TCGA-AA-3554-01				MUT: E545A
TCGA-AA-3555-01								MUT: A146T
TCGA-AA-3672-01								MUT: Q61K
TCGA-AA-3710-01
TCGA-AA-3821-01												MUT: V600E								MUT: R187C
TCGA-AA-3833-01						MUT: A445T						MUT: V600E
TCGA-AA-3877-01				MUT: H1047R		MUT: V274I						MUT: V600E
TCGA-AA-3947-01				MUT: H1047R	MUT: G28S	MUT: Y110H						MUT: V600E
TCGA-AA-3949-01				MUT: C420G								MUT: V600E
TCGA-AA-A00A-01								MUT: G12D	HOMDEL;
TCGA-AA-A00E-01	MUT: G428S					AMP;				AMP;	AMP;			AMP;		AMP;	AMP;				AMP;
TCGA-AA-A00J-01												MUT: V600E	HOMDEL;
TCGA-AA-A010-01				MUT: R777M		MUT: E511D				MUT: R638I	MUT: S25N				MUT: X452_splice		MUT: N262T		MUT: A36T			MUT: S23Y
TCGA-AA-A01Q-01				MUT: H1047R					HOMDEL;
TCGA-AG-A002-01	MUT: E114K					MUT: D239N,S675N				MUT: Q745H		MUT: F247L		MUT: D440N	MUT: R142I				MUT: S372L,S904L,R57C			MUT: R52Q
TCGA-AA-A01P-01												MUT: V600E
TCGA-AA-A01R-01	MUT: D314N						HOMDEL;	MUT: G13D						MUT: P397S						MUT: D512Tfs*35
TCGA-AA-3527-01
TCGA-AA-3680-01								MUT: G13D														HOMDEL;
TCGA-AA-3684-01												MUT: V600E
TCGA-AA-3831-01
TCGA-AA-3845-01								MUT: Q61K
TCGA-AA-3864-01			MUT: E89K	MUT: R88Q		MUT: R49C		MUT: G12D	MUT: R164C
TCGA-AA-3977-01				MUT: M1043I,R88Q		MUT: D238N		MUT: K117N		AMP;	AMP;			MUT: A139V		AMP;					AMP;
TCGA-AA-3994-01								MUT: G12D
TCGA-AA-A00N-01	MUT: R309Q			MUT: Y1021C,R357Q,V344A				MUT: G13D	MUT: E132K	MUT: S434L												MUT: D772G	MUT: E369K
TCGA-AA-A024-01									MUT: G13R
TCGA-AG-3878-01				MUT: E545G				MUT: G12D
TCGA-AG-3892-01				MUT: E542K				MUT: E98*	MUT: Q61R
TCGA-AG-3901-01				MUT: V344G				MUT: A146T
TCGA-AG-A025-01								MUT: Q22K
TCGA-AA-A01V-01				MUT: T1052K					MUT: G12C
TCGA-A6-2674-01
TCGA-A6-2678-01									MUT: Q61L
TCGA-AA-3520-01								MUT: G12V
TCGA-AA-3522-01								MUT: G12C						AMP;
TCGA-AA-3534-01						MUT: R690I
TCGA-AA-3681-01								MUT: A146T															AMP;
TCGA-AA-3696-01				MUT: H1047R				MUT: G12C														HOMDEL;
TCGA-AA-3812-01				MUT: E542K
TCGA-AA-3818-01				MUT: E545K				MUT: G12D
TCGA-AA-3837-01				MUT: R88Q,N345K				MUT: G12V
TCGA-AA-3875-01
TCGA-AA-3930-01								MUT: G12D
TCGA-AA-3939-01				MUT: E545K				MUT: G12D
TCGA-AA-3952-01
TCGA-AA-3986-01								MUT: A146T
TCGA-AA-A01I-01				MUT: Q546K				MUT: G12V
TCGA-AG-3599-01				MUT: E545G				MUT: G12D
TCGA-AG-3605-01								MUT: G13D
TCGA-AG-3894-01									MUT: Q61K
TCGA-AA-3514-01											MUT: A46V
TCGA-AA-3543-01												MUT: V600E
TCGA-AA-3556-01								MUT: G12R
TCGA-AA-3558-01								MUT: G12V	MUT: G12C
TCGA-AA-3664-01												MUT: V600E						AMP;
TCGA-AA-3715-01			MUT: L207Yfs*85	MUT: H1047R				MUT: G12D				MUT: K205Q,V600E	MUT: R370C	MUT: R368C
TCGA-AA-3852-01				MUT: E81K,G106R,E545Q				MUT: G12A
TCGA-AA-3854-01								MUT: G12V
TCGA-AA-3870-01								MUT: G12D									MUT: A52S	AMP;
TCGA-AA-3966-01	MUT: R831H					MUT: E347K						MUT: V600E
TCGA-AA-3984-01						MUT: R849Q								MUT: E442*
TCGA-AA-A00K-01								MUT: G12V						AMP;							AMP;
TCGA-AA-A00R-01	MUT: T354M
TCGA-AA-A01D-01												MUT: V600E
TCGA-AA-A029-01								MUT: G12V
TCGA-AG-3586-01								MUT: G12V
TCGA-AG-3594-01								MUT: G12V
TCGA-AG-3881-01
TCGA-AG-3902-01								MUT: G13D										AMP;
TCGA-AA-3526-01
TCGA-AA-3542-01	MUT: S768T													MUT: T468S
TCGA-AA-3548-01								MUT: G12D
TCGA-AA-3685-01
TCGA-AA-3695-01								MUT: G12D
TCGA-AF-2689-01								MUT: G13D
TCGA-AF-2691-01								MUT: G12D	MUT: G12C
TCGA-AF-2692-01								MUT: G12V
TCGA-AF-3400-01
TCGA-AG-3574-01
TCGA-AG-3575-01								MUT: G12V
TCGA-AG-3578-01												MUT: V600E
TCGA-AG-3580-01								MUT: G12D
TCGA-AA-A01T-01
TCGA-AA-A022-01		MUT: A835T										MUT: V600E
TCGA-AA-A02O-01				MUT: E545K				MUT: G12D
TCGA-AA-A02Y-01				MUT: E545K				MUT: G12V
TCGA-AA-A03F-01				MUT: E545K				MUT: G12D
TCGA-AA-A03J-01				MUT: E545K				MUT: G12C
TCGA-AG-A01W-01								MUT: G13D
TCGA-AG-A01Y-01																		AMP;
TCGA-AG-A020-01				MUT: D258N				MUT: G12V
TCGA-AG-A02N-01		MUT: V20I		MUT: R951C				MUT: A146T
